# Supplementary material for: Position-dependent function of human sequence-specific transcription factors
Source: Nature. 2024 Jul 17;631(8022):891–8. doi: 10.1038/s41586-024-07662-z (PMC11269187; doi:10.1038/s41586-024-07662-z)
Supplement: Supplementary file 4 — List of experiments performed in this study available in GSE199431. Note that additional data used in the study, including K562 csRNA-seq and C57BL/6 mouse macrophage csRNA-seq experiments, were previously published and available from GSE135498. [file 41586_2024_7662_MOESM4_ESM.xlsx]

## Sheet: Sheet1
Sample	Name	Method	source name	Species	Reads Used in Analysis
1	U2OS csRNA-seq GFP(Ctrl) siRNA rep1	csRNA-seq	U2OS cells	Human	15171571
2	U2OS csRNAinput-seq GFP(Ctrl) siRNA rep1	csRNAinput-seq	U2OS cells	Human	5019787
3	U2OS csRNA-seq GFP(Ctrl) siRNA rep2	csRNA-seq	U2OS cells	Human	12820980
4	U2OS csRNAinput-seq GFP(Ctrl) siRNA rep2	csRNAinput-seq	U2OS cells	Human	7333992
5	U2OS csRNA-seq NRF1 siRNA rep1	csRNA-seq	U2OS cells	Human	12251302
6	U2OS csRNAinput-seq NRF1 siRNA rep1	csRNAinput-seq	U2OS cells	Human	6811903
7	U2OS csRNA-seq NRF1 siRNA rep2	csRNA-seq	U2OS cells	Human	12396229
8	U2OS csRNAinput-seq NRF1 siRNA rep2	csRNAinput-seq	U2OS cells	Human	4221315
9	U2OS csRNA-seq YY1 siRNA rep1	csRNA-seq	U2OS cells	Human	11231371
10	U2OS csRNAinput-seq YY1 siRNA rep1	csRNAinput-seq	U2OS cells	Human	5296687
11	U2OS csRNA-seq YY1 siRNA rep2	csRNA-seq	U2OS cells	Human	12039364
12	U2OS csRNAinput-seq YY1 siRNA rep2	csRNAinput-seq	U2OS cells	Human	5702436
13	U2OS RNA-seq GFP(Ctrl) siRNA rep1	RNA-seq	U2OS cells	Human	11375964
14	U2OS RNA-seq GFP(Ctrl) siRNA rep2	RNA-seq	U2OS cells	Human	10172864
15	U2OS RNA-seq NRF1 siRNA rep1	RNA-seq	U2OS cells	Human	7952713
16	U2OS RNA-seq NRF1 siRNA rep2	RNA-seq	U2OS cells	Human	12434491
17	U2OS RNA-seq YY1 siRNA rep1	RNA-seq	U2OS cells	Human	10023402
18	U2OS RNA-seq YY1 siRNA rep2	RNA-seq	U2OS cells	Human	10506692
19	U2OS csRNA-seq EGFP mRNA rep1	csRNA-seq	U2OS cells	Human	5200737
20	U2OS csRNAinput-seq EGFP mRNA rep1	csRNAinput-seq	U2OS cells	Human	5570115
21	U2OS csRNA-seq dnNRF1 mRNA rep1	csRNA-seq	U2OS cells	Human	12598562
22	U2OS csRNAinput-seq dnNRF1 mRNA rep1	csRNAinput-seq	U2OS cells	Human	8539772
23	U2OS csRNA-seq dnNRF1 mRNA rep2	csRNA-seq	U2OS cells	Human	10915849
24	U2OS csRNAinput-seq dnNRF1 mRNA rep2	csRNAinput-seq	U2OS cells	Human	8785285
25	HepG2 csRNA-seq rep1	csRNA-seq	HepG2 cells	Human	10016959
26	HepG2 csRNAinput-seq rep1	csRNAinput-seq	HepG2 cells	Human	8629740
27	HepG2 csRNA-seq rep2	csRNA-seq	HepG2 cells	Human	9875303
28	HepG2 csRNAinput-seq rep2	csRNAinput-seq	HepG2 cells	Human	9314150
29	HEK293T csRNA-seq rep1	csRNA-seq	HEK293T cells	Human	14741100
30	HEK293T csRNAinput-seq rep1	csRNAinput-seq	HEK293T cells	Human	6029549
31	HEK293T csRNA-seq rep2	csRNA-seq	HEK293T cells	Human	9218758
32	HEK293T csRNAinput-seq rep2	csRNAinput-seq	HEK293T cells	Human	427533
33	Vero csRNA-seq rep1	csRNA-seq	Vero cells	C.sabaeus	3043801
34	Vero csRNAinput-seq rep1	csRNAinput-seq	Vero cells	C.sabaeus	3475572
35	U2OS ChIP-seq NRF1	ChIP-seq	U2OS cells	Human	22075638
36	U2OS ChIP-seq YY1	ChIP-seq	U2OS cells	Human	17226072
37	U2OS ChIP-seq input for NRF1/YY1	ChIP-seq	U2OS cells	Human	34695321
38	U2OS ChIP-seq HA-tagged dnNRF1	ChIP-seq	U2OS cells	Human	9539226
39	U2OS ChIP-seq input for HA-tagged dnNRF1	ChIP-seq	U2OS cells	Human	3324913
40	BMDM csRNA-seq notx SPRET rep1	csRNA-seq	Primary BMDM	Mouse	11624386
41	BMDM csRNAinput-seq notx SPRET rep1	csRNAinput-seq	Primary BMDM	Mouse	4177279
42	BMDM csRNA-seq notx SPRET rep2	csRNA-seq	Primary BMDM	Mouse	9865899
43	BMDM csRNAinput-seq notx SPRET rep2	csRNAinput-seq	Primary BMDM	Mouse	8721276
44	BMDM csRNA-seq KLA 1h SPRET rep1	csRNA-seq	Primary BMDM	Mouse	5744017
45	BMDM csRNAinput-seq KLA 1h SPRET rep1	csRNAinput-seq	Primary BMDM	Mouse	14382610
46	BMDM csRNA-seq KLA 1h SPRET rep2	csRNA-seq	Primary BMDM	Mouse	4674586
47	BMDM csRNAinput-seq KLA 1h SPRET rep2	csRNAinput-seq	Primary BMDM	Mouse	3372747
48	MPRA TSR TF motif insertion HEK293T 5'RNA rep1	TSS-MPRA	HEK293T cells	Human	15615488
49	MPRA TSR TF motif insertion HEK293T 5'RNA rep2	TSS-MPRA	HEK293T cells	Human	22331562
50	MPRA TSR TF motif insertion DNA library	TSS-MPRA	HEK293T cells	Human	3913150
51	MPRA TF motif sweep HEK293T 5'RNA rep1	TSS-MPRA	HEK293T cells	Human	19667607
52	MPRA TF motif sweep HEK293T 5'RNA rep2	TSS-MPRA	HEK293T cells	Human	15627150
53	MPRA TF motif sweep DNA library	TSS-MPRA	HEK293T cells	Human	5310023
54	MPRA TF mutations HEK293T 5'RNA rep1	TSS-MPRA	HEK293T cells	Human	13863399
55	MPRA TF mutations HEK293T 5'RNA rep2	TSS-MPRA	HEK293T cells	Human	15846410
56	MPRA TF mutations DNA library	TSS-MPRA	HEK293T cells	Human	4830251
