# Supplementary material for: Position-dependent function of human sequence-specific transcription factors
Source: Nature. 2024 Jul 17;631(8022):891–8. doi: 10.1038/s41586-024-07662-z (PMC11269187; doi:10.1038/s41586-024-07662-z)
Supplement: Supplementary file 5 — List of key sequences used in the creation of TSS-MPRA DNA inserts. Full sequence lists are available as supplementary files in FASTA format from GSE199431. [file 41586_2024_7662_MOESM5_ESM.xlsx]

## Sheet: Sheet1
Table S2: Overview of the Sequences used in this manuscript
Sequences used in the TF binding site insertion analysis
TSR1	CDK10; Chr16:89686581-89686733,+	CGGACCCGCGGGAGCGTCTCTTGGTAACCGTTGCTAAGGAGAGGAAGCCCGGGAAGGAGCTTTCGCGCCTGCGCCGCGGGGCCGTCCGCGTCTGCGCCTGCGCGCAAGAGAGGCGGGGCCAGCGCTCGGCATGGCGGAGCCAGATCTGGAGTG
TSR2	CSKMT; Chr11:62665202-62665354,+	CTTCCGCTCAGCGCCGGATCCGCGGGGCTCCGCCCCGGCCTTCCGCGGGCCAATCGCAACTCGGGGGCGGGTCCTCGGGCTATATAAAGGAGCTCCGCGGTGCGGGAGGCCTTTCGGAGGGTGGTGAGCTAGTAAGTGTGGTTTTAGCTGTAG
TSR3	CTCF; Chr16:67562446-67562598,+	TCCCCCGCCCTCTACTCGCCGCCCGGCCGGTCCCCCCACCCGTCCCTTCCCTTATCAGCACCCGCGGCCCCGGCAGCGCCGACGCAGGCGCACTGCACCGCGCCGCCGCCATTTTGTGTCTGAGCCTGTGGAGCGATTAAACCGTGCGCGGAG
TSR4	DGUOK (antisense); Chr2:73926695-73926847,-	TCACTCGCTCCAGCGCACCGTTGACGTAAGGAGATCGTCAGACAGGAAGTGGGTGGGGTTGAACATGCGGCGGGGTGCGCCCAAGAGACCGCTCCGCTATCGCGATGTTTGTAAAGAAGCGTTGAGTGAAGGAAGTTTTGCAACGGTGCAGAA
TSR5	EIF2S1 (antisense); Chr14:67360225-67360377,-	ACCGGCCGCCGATCCTCCTCAGCGTGCGCTTCGCTCACTCCACCGCGCATGCGGAACCTCCTCGCATGCGCAAGCGCTGAACGAATAGAGGCCCCTCTTCATCATTAACCATAGAGTCTGGGTCCTCCGAGAACAAGGACGAATGTAGATCAT
TSR6	H2AC6; Chr6:26124062-26124214,+	TACAGCTTTTCTATTGGCTATCTGACTAGCATTTGCTACCGACCAATCAAAAAGTCGGATTTACTCCCCAGGAACTACCTATAAAAGCGGCCATGTTTTACATATTTCTTGATTTTGTTTGTTTTCTCGTGAGCTTAGGCCGCTGGTTTTGGT
TSR7	HEXIM1; Chr17:45148365-45148517,+	AAAGATAAGAACTACGACTCCCGGCGCCCCGCAAAGGGAACTCCGTTACGCATGCGCACGGGCGGGGCGAAAAAGCTTCTATATAAAAGGGGCGCAGAGGACTGGGAGACAGCAGTTGGAAGTTGGCAGGTGGAGAGGCAGGTTGGGAGGGAA
TSR8	NOP58; Chr2:202265661-202265813,+	GGGAACATTCTGGAAGTGACGGCAATCTCTGCGGCAGTCTTCTGTCGGAAGTGACGTTGCTATCCCAGAATCCTCAGAGAAGGAGTAGCGCGTTCGTGCGTCCTAGTTCCAGTACAGCGTGGAGGGTTTAGGCAGCGTGTTCTGATTCTTTGC
TSR9	RPLP1; Chr15:69452710-69452862,+	GCGCAGTGCGCAGGCGCCTTCAGTGGGTCCTGGGTCCGCCTCTTCCGCCCGGTGCGGGCGCCGATTGGTCCGCGTGGACACATAAGAGGCTGCGTATAGGCGCGAGAGCCCCTTTCCTCAGCTGCCGCCAAGGTGCTCGGTCCTTCCGAGGAA
TSR10	SP3 (antisense); Chr2:173965402-173965554,+	TTGGCTCTCATTCGCCGCCGTGCTCTTTGTCGGCTGTGCTCATTGGTCCAGGCGCCTGTCCGTCGGTCTGCCAGGCGGCGCGCTTCCTGTTTGCCCCCGGGTGGAAGGGGAGAGACAATGAGCGGCCGTGGCAGCGTAGGTTTTCGAGAGCGG
TSR11	TBC1D22A; Chr22:46762486-46762638,-	GAAGTTGTGCCTACGCGCGCCCGGAAGTCCCGCCTAAGTCCCTGGTGGCGAGTGACGCAGCACTCCGAGCGCCCGTCGTTATTAAAGGGCGACGCCGCGCAACGCACGTTACACGCATCGCGGAGGGAGCGGAGGTGGTTGGGTTTCTGAGTT
TSR12	TOB2 (putative enhancer); Chr22:41444575-41444727,+	CAATACGCATGCCCGGTAAGGGGAGCCGACCGAGGGTCGAAGAGCCCAGGAAAAGTTTCCGATGCACATGCGCGCTGAGGCGGGTCGGCGCCCCCCTCCCATCGCCTAATACATTTCATGTAGATTCTACCCAAAAGGCCTACTCCCCGTATT
TSR13	UTB18; Chr17:51260465-51260617,+	AAGAGGCTGCGCAGGCTCCTTCCGGCCCCCGGGGCTTCGGCGGCGGCGGCCCGCGAGGGGCCTGGGCGCATGCGCAGCGAGGTTCCACGTGAGCGCCTGCGTTTCTCCTCAAACCTAACGATGCCGCCGGAGCGGAGGAGACGAATGAAACTG
Table S2: Overview of the Sequences used in this manuscript, continued
	Synthetic backbone used in TF motif Sweeps	GTGTTCGCTGCCTGGTATCTGCCTGAACATTTTCCCGACTAAGCCCTTGTTAGTCTGTTGCTCTGTCCCTCTGCTCGCGGCGTCGCTAAGGGTCTAGATCGACGACATTCAGTATCACTCCAACGCCGATTCGTGGCAGAGGGAGCACAGTCC
	Sequences inserted for each motif (sense strand):
	Sp1	GGGGGCGGGGCC
	NFY	TCTGATTGGCCA
	NRF1	TGCGCATGCGC
	YY1	CAAGATGGCGGC
	CTCF	AGTGCCACCTGGTGGCC
	p53	GCATGTCTAGACATGC
	Control	TACCTGTAATACCT
Table S2: Overview of the Sequences used in this manuscript, continued
Sequences used in the TF binding site mutation analysis
mTSR1	chr1:28505870-28506022,+	GCGAGAGGCCTCCCAGCCAGGAAGGGGTGGGGCTCAATCTGCAGTAGATTCCCAGAAGCCTCAGTGAGTTTCTGATTCTCTAACTGCGCATGCTTCTGCGCACGCGCAATAGACATTCCAGGACTTCCGGGCACTTCGTAAGGTTTAAAAAGG
mTSR2	chr1:32107946-32108098,+	CTCTTTAAGTGCGCACTTTCGGTGTAATGATAGGCGATTGGGCCAATAAAGCGTTTCGTCCTGGAGTTAACTGGTTTGTCCCTTTCGGGCTGCCGTCCTACAGATCCGCCATATTGTCTACTGAAAGCTGCCGCTGAAGCTGCCGCCGTTGCC
mTSR3	chr1:35193103-35193255,-	TTAGTGTCATCAAGCATAGTAATTGCAATTGGCTATTGGAGCTGTCGATCGTGGAGTAGGCGGGGCCGTGCCAGCTGGCCTATATAAGACGAGGACAAAGGCGGCGCGCCGCCTGTGTCATCCGCCATTTTGTGAGAAGCAAGGTGGCCTCCA
mTSR4	chr1:51878899-51879051,+	ATTCTCGGAACAGCCAGCGAACATTTCGAAACCCAAAGTGGGCGGGGCGAGGGAGAAGAAGCGGAGAGAGTGGCGCGGAGGACGACGGGAGAAGGGCCCCCGGCGCGTTTATGACGTACGAGTGTGTTTTGTGGAAACCACTGAGTAGTGCTC
mTSR5	chr1:161153893-161154045,-	CAGCACCGGGATCTCAGACACAACACGTCGCGTGGCTTCATCCGCCATCTTGGACCAGGGCGCAAGAGAAACGCGGAAGTGGTGTTGCCTGTAGCTTACCTCAAGGCGCCGTCATCTTTACTATGGGAAGATGAGACGTTGGGTTGCTGTAAG
mTSR6	chr1:167554291-167554443,+	TTATTCGATTTGGCCAAAGCGAGAAGGCGGGAGGGCAAGATCTCTCAAATCCGCCCTAACAAAAAGAAGAAGCAGAGAGTGTTTATGCGGCCAGCGAGTCAGGGAGGGGGAGTTTCAGGGAATCGAGGGAAAAAGTCTGTGTTTCTTCAGTCT
mTSR7	chr1:220089746-220089898,-	CGCGGATCAGGAGTCTAAAGAGGCAGTGTGAAATCGCTGTTGTGCGCTTGCGCGCAGTTTCCCGCATGCTCAGTAGCTGAGGTAGGGATGCCATCCTTCTCAAAAGACTTATTGACAGTGCCAAAGCTCGGTACTGGACACAACGAGGGACCT
mTSR8	chr1:243255161-243255313,-	GGGCAGGAGGGGATAGGGTCCGGCTCCTCGCCCTTTCCCGAGGCGCCTGCGCACTAGGCAGTCGGTCTTTGCCGTTACCGCTATGTGTGGGGCGTGTGTGGAATAACGTTATTGCCCAGCGGAGCTGAGGGCCCCGGAGCTCGACCGCAGCGG
mTSR9	chr10:73744768-73744920,-	AGCTTCTTCTCCAGAAAATAATCCCCTCAAACACATTCAAGAGCTTGGAGTCAGACTGAAGTCTCGACTCCATTCTGGGTGGATAGTCGAGGGTGACAACCCAAGGGGGCGGGGCAAGCTTCCTAGAACTCTGAAAGTAGTCAAGCCATGGAG
mTSR10	chr10:103193230-103193382,-	CTGGGGGACGGAACAGCGCGCCGGTCCCTGGCCGGGCGCGAGCAGAGGGGCGGCGCGGGGCGGTGCCGGGCGGCGGGGGCGGGGAGGGCGCGCGTTGAGGCGGCTGCGGCAGTTGCGCGCTGGGATTGTTGCGGTGCGCTGGAGCCGGTGAGT
mTSR11	chr11:9575446-9575598,-	AATTCTTTCAACCCATCCAAAAATAGAAAGCAGTCCGAGAGCCCCATAAAATCTCCCCTCCCCCATCTAGATAGGGCTTCCATAGCCACCTCCGCTGGACTCCTCCCCTCACTTCCAGAGGGATTTTGCCTTGAGCAAGTCGGCCAATAAACA
mTSR12	chr11:46339006-46339158,-	CGTGCCCACGGCAGGGGGCATCCTCATCTGCCAGTTGGTGCCCAGTCCCTGCCCCCAGCCCCTCTGCAGGGGTGGAGAAGGGGGAGGACCGTAGGCTGGGACATGCGCGCATGCTCAGCCTTGCTTTTAGTCTCTGTTAAACTTTACCACCCC
mTSR13	chr11:47216310-47216462,-	GATGGCCAGGAAGCTCTGCCCAGCTTATGCTGGTGGAGGGTCCTGACGATGCTGCGGCATGGTGGCAGGATCTGTGGGCCAGCCAGCCCCACCCAGAGGCAGTCTGAGTCACATCTTCTGCTAGGACCTGCCAAGCAGAACAGACATATTTTC
mTSR14	chr11:47642642-47642794,+	ACGGCAGGCGCTCGCGAGGGGGCGCTGAGGTCGGGGCGGGGCTTAAGGGACAGAGGCGCATGCGTTCTGCCGGGGGCTCGCCCTTCACCAGGAATGACGGTTTCTCTTGCACATGCGCTTCCAGGCCGCAAGTGTCCGGAAACAGAAGAATGG
mTSR15	chr11:57657663-57657815,+	GCGAGTGCACCCGCTCTCGGCTGCTCCGGCAAACTACACATCCCAAAGGGCAGCGCGCGACCGCGTGTCCTTTCACAGCGCAAGTGCGGAACTGCGTTTGTTTCCGGCGTGGGTCCGGGCAAGAACCGCTTGTAGTTTGGTTTAAATTCTGCA
mTSR16	chr11:62665202-62665354,+	CTTCCGCTCAGCGCCGGATCCGCGGGGCTCCGCCCCGGCCTTCCGCGGGCCAATCGCAACTCGGGGGCGGGTCCTCGGGCTATATAAAGGAGCTCCGCGGTGCGGGAGGCCTTTCGGAGGGTGGTGAGCTAGTAAGTGTGGTTTTAGCTGTAG
mTSR17	chr11:64241210-64241362,-	GTCCCACCCGTCCCGGTTCCACGTCCCGCCCCGAGTCCCAGGACTCCGCCCCGTGCGGCGTGAGAACCCTCCCCCTGCGGCATCTCCGGACAGCTCCGGCCCCCACCCCCAATTTCCTCGTCACCTAGCTCTCGTTGACACTCGGAGCCCGGT
mTSR18	chr11:119095423-119095575,-	GGGTTAACCGCAACCAACCGGAGGCGGGTATTGGAGAAAAGAGCCAATCAGGAGGGCGCAGAGGTGTGTCCTGGGGGCTTATAAAGGCGGCCTCGCGGCGCGCGCGCGACAGCAGTTACACTGCGGCGGGCGTCTGTTCTAGTGTTTGAGCCG
mTSR19	chr12:2959834-2959986,+	CCGGGGCCGGTCGGCGCGGGGTGGGCTTGGCCCCGCGGCCCCGCCTTCACTGCGCCGCCCGTCGGCCCCGGCCGGAGCCCGGCTCTGCGCGCTGACGCCCTGTCGTCCCCGCAGAACGATCGCCGCGGCCGGAAGAGTTGGCGCTCGGGGCGG
mTSR20	chr12:6971681-6971833,-	GGTGGATATTAGAGAGAGGTGACTATGGATACTAATGAATTGAAACACGAAGCCCTTACAAAAAGTGTGGGCAGACTAGGCTACATAACTACGTTTCTCATCTGCCCAGTAACTTGTCTTGGGATGTGGAATGACGCAAGGAACGAAACTTTC
mTSR21	chr12:14365940-14366092,+	CGGTTGCGGAGCTGCGGGCGGCGCTGCATGGGAGCACGTGATCTTGCGGGGTCGGGCTCTAGCTGCAGTTGTGCAGCTGGCGGGGCGGTGGCTGCGCAAGCGCAATATTCATTTTCAAGATCTAATGTTCTTGTTGGACGCCATTTGGGTTCT
mTSR22	chr12:78016074-78016226,-	TTTGTCCACCAAGAAAACCTAGGAGCAATGAGATCTTGGTTTCTAAAATCACCCTATACAAAAAGACATACAAGTTCCTTAAAGAAAAGAATAGGATCTAAAGCCAAGTTAGGGAATGTGCAAGATGAGCCTAGAACACCTTGAGCCATAAAG
mTSR23	chr12:117190429-117190581,-	AGGTGTGGCCCGCGGATGGGCGGAGCGATCTCAGGACTCGCCCCCAAGACCAGTAGGCGGGGCCAGGCGGGGCGCCCGGGCACTCTCGCACGCGCGCGCGCGGCGGCCCCAGGTACGCGGACAAGATGGCGGCGGCAGCAGTCGACAGCGCGA
mTSR24	chr12:130871983-130872135,+	CCGTTGCCCCGCCCCTTGCAACCCCGCCCCGCGCCGGCCCCGCCCCTGCTCTCGCGCCGGCGTCGGCTGCGTCTCCGGCGTTTGAATTGCGCTTCCGCCATCTTTCCAGCCTCAGTCGGACGGGCGCGGAGACGCTTCTGGAAGGTATCGCGA
mTSR25	chr13:32538750-32538902,-	AGTCTCCGTGCCGTGAGGTTTACGGAGCCGGTGTGAACGTCGGACTTCAATTCCCACAATGCCTGGCGCAAACGCCTAGTTTTGGCCTGGGTAACCGAGAGGTGACCGCCATCTTGCGTACGGAGGTGAGGTTTGTTACCGCGATTCTGAGAG
mTSR26	chr13:79480961-79481113,-	AGTGGGCGGTCGCAAAAGGCGCGCGGGGGGCGGGAATGACCCGTCCTTGATTGGTCTTTTCTGTGTGCGCGAGTTTCGCGCAGGCACGAGCCAGTGCGCCTTCTCACCACACAGAGACAGAGGCTGACAAGGGATGGGGCCGCGTTCCTAGAA
mTSR27	chr14:22829771-22829923,-	AAAGCAGCCATGCTGAGCAGGAGTAGCCGGGGTAGCCGGAAGTAGGCGTGGCCTCGGTGGCCACGCGCGACGCTATCGGGGAAGCAGGAAGTCGCCATCTTGAATCTGGGTTTTCAATCACGGCTCCGCCATCTTGGGTCATCGTACGGAAGG
mTSR28	chr14:55051608-55051760,+	GAGGGGAGGGGGAGAACGGGCGGAGGCGGTGCGCTCGGCGCTTCCTGTTCCGGCGCCAGGAGGAGCCGCGCGCTGCTGGTGCTGTTGCCGCCGCTGCTCTAGCTGCCGTCAGTCAGGCTGCGCCCGCGTCTTCAGGGCCCAGTCCCTCGGACC
mTSR29	chr14:67360225-67360377,-	ACCGGCCGCCGATCCTCCTCAGCGTGCGCTTCGCTCACTCCACCGCGCATGCGGAACCTCCTCGCATGCGCAAGCGCTGAACGAATAGAGGCCCCTCTTCATCATTAACCATAGAGTCTGGGTCCTCCGAGAACAAGGACGAATGTAGATCAT
mTSR30	chr14:68418074-68418226,-	GTCCTTTCTACTTTTTGGTGTTAAAGTGCCTTTACCTTTTTGAAATGGTGGTAACGGTTAATTTTGTAACTATATTTGATAAAAAATGATGTTTAAAACATCATGGTGGTATACTCTGGTTTCTCTTCAAATCGCGTAAATCTTTCGCCTTTT
mTSR31	chr15:69452710-69452862,+	GCGCAGTGCGCAGGCGCCTTCAGTGGGTCCTGGGTCCGCCTCTTCCGCCCGGTGCGGGCGCCGATTGGTCCGCGTGGACACATAAGAGGCTGCGTATAGGCGCGAGAGCCCCTTTCCTCAGCTGCCGCCAAGGTGCTCGGTCCTTCCGAGGAA
mTSR32	chr15:69452710-69452862,+	GCGCAGTGCGCAGGCGCCTTCAGTGGGTCCTGGGTCCGCCTCTTCCGCCCGGTGCGGGCGCCGATTGGTCCGCGTGGACACATAAGAGGCTGCGTATAGGCGCGAGAGCCCCTTTCCTCAGCTGCCGCCAAGGTGCTCGGTCCTTCCGAGGAA
mTSR33	chr15:81870651-81870803,-	CCACTGTCTGGCACTCCCTAGTGAGATGAACCCGGTACCTCAGATGGAAATGCAGAAATCACCCGTCTTCTGCGTCGCTCACACTGGGAGCTGTAGACCGGAGCTGTTCCTATTCGGCCATCTTGGCTCCTCTCCCCAGATTGTCATTTTAGA
mTSR34	chr16:229082-229234,-	AGGCGAGGCCGCCGGGCGGCCTGAGGCGGGGGCCGCGATCGTCTGCGCCTGCGCCTGCGCGGGGCATCGCTCCTCCTCCCCCGCGCTCCGACCGCAGGCGCCGGGCCTTTGTCTAAGCCGGTGCGTCTCTGAGGCGGCCGTGGGTCCAGGTCG
mTSR35	chr16:2883136-2883288,+	TGGCCCCGCCTCCGCCCTCCGATTGGCCGGACGCCAGCTCTACGCCGCACGGGCAAGACGCGGAGGAGCGGCCCCAGCCAGAAGACAGGGCACCCGCGGCCTTGCTGCGCATGCTCGCGCTGTGACCCCGGCTTGAGGTAACAGCGCGAGCTG
mTSR36	chr16:8963845-8963997,-	GCCCTGCGCTCCCGCTCCGCCCTCCGGCTCGGCGCCCGCCCGCTTGCTCTCCTCGCTCGCTCGCTCGCTCCGCGGCCCCCCATGCGGATGTGACATTTCACGCCGCCGCCATTTTGAGAGCGAGCCGAGCCGAGCTGCCGGGCGCCGCGTCCG
mTSR37	chr16:19086543-19086695,-	AACAGAGCCTCGCAGGGTTCGCAGCGTGGGGCGCGGGCGCCCTCTGCCGGACACAGGCGGGCGCCGAGGGCCCGAGACCTTCTTTGCCCTTGGCGCGCCCGGGAGCCGATCTCTACGCGATCCAGGATGAAAGAACCTGCAGTGCTCGGGCTC
mTSR38	chr16:30558347-30558499,-	CATTTTGGATGAGGGTACGGAGAGAACGCGGACTGGAGATACCGGGGGCGTTGTCTTGGGCACGACTGCGTAGGGGCAAAGGTCGAGTACCCGCGCCGCCGCCATTTTTTATGAGGGCATATTCCATTTCTGATTATACACCCGCTGCCATCG
mTSR39	chr16:67562446-67562598,+	TCCCCCGCCCTCTACTCGCCGCCCGGCCGGTCCCCCCACCCGTCCCTTCCCTTATCAGCACCCGCGGCCCCGGCAGCGCCGACGCAGGCGCACTGCACCGCGCCGCCGCCATTTTGTGTCTGAGCCTGTGGAGCGATTAAACCGTGCGCGGAG
mTSR40	chr16:71289632-71289784,+	GGACAGGGAGGCGAAGGGGAGGGGGAGGGGGAGGGAGGGAAGGGACGGGGCAAACCTGTCTGTCAGGACGTGCTGGTTCCGCTCACTGGCTGCTGGCCCCAAGGGCTTTCAGACTCTTCTGGACAGTTGTTACTTCCTGTACAGACTGGGTTG
mTSR41	chr16:75623201-75623353,-	CCGGCATGCACTGCGCGCCTCTGGGAGCGGGAGCCGAAAGGAACCGGCGCTTTGTGACGTCACGTCCGCCTTACCGGCGGATTAAGCTCGCTTTCTTCTAGGCGCGTTTCCTGAAGGTGGGAGGGGAGCGTCCGCGAGGCGCTGGGGCGACGG
mTSR42	chr16:86555193-86555345,-	CCCTGACTGTCCCCGGCGCGGATTTTACCCGCCCGAGCATGCGCGCCTGGGCCTCGCCCGCTCAGCCTCCGCCCCTCCTACCATCGCGCAGGCGCGGAGCGGGTGACGTCACTACGCGCCAGAACCTGCGCCGGGAAGCGTCGCACAGCGACT
mTSR43	chr17:1684920-1685072,+	ATTAGTGAGACGACCAATTAGAGTTGCACACTGCGCCGAGGAGGCGGGCCCATAGGCGGAAAGGCTTTGAACGCAAGGGGGTGTGGTCGGGGTGAAGCCCCGCCTCCTCCATTTCCGAGGCTGTTTCTGGGGCCTCTGACAGACCTCAGCGTG
mTSR44	chr17:5111825-5111977,+	GGGCGCTGCCGCGAATCGCGCCACTTACAGCCCTCACCCCAGGGGCAGGTTTGCGCCTGCGCAGGTCGCAGCCTCGGCCTCCAACTCCCAGAATCCTCCTCGCCGCCGGCTTCCGTTCGCGGACTTTGGCCCAGGCGCGTGGGCGCTGCCGAG
mTSR45	chr17:8151208-8151360,+	TTTAGGCCTCCAGGCTAATTTTATCCGGGGGCGGTGCCACCCCCGCTGCACATGCGCGCCGACGTGCGCGGCCCCACCACGCGCTTCCGCCGCCGCCACGGTCGCCAGGGAAACCGACGTCAGCTGCTGAGCTCAGCGGTTGCTGGAGGGACC
mTSR46	chr17:8435666-8435818,-	CGGGTATGCGGGGCGGGGTGGGGCGGGGCTGGTGTCACAGGGGGCGGGCCAGAGCCCGGCGCGCTGACGCCAAGCTGACGGCGTCCTCTTGCGCAGGCGTCCTCTTGCGCAGGCGCTCCTGGACTCTGCGACCGGCTGGTTTTGGCTTGTGCA
mTSR47	chr17:45148365-45148517,+	AAAGATAAGAACTACGACTCCCGGCGCCCCGCAAAGGGAACTCCGTTACGCATGCGCACGGGCGGGGCGAAAAAGCTTCTATATAAAAGGGGCGCAGAGGACTGGGAGACAGCAGTTGGAAGTTGGCAGGTGGAGAGGCAGGTTGGGAGGGAA
mTSR48	chr17:51260465-51260617,+	AAGAGGCTGCGCAGGCTCCTTCCGGCCCCCGGGGCTTCGGCGGCGGCGGCCCGCGAGGGGCCTGGGCGCATGCGCAGCGAGGTTCCACGTGAGCGCCTGCGTTTCTCCTCAAACCTAACGATGCCGCCGGAGCGGAGGAGACGAATGAAACTG
mTSR49	chr17:62627563-62627715,+	CCACTTCCCTTCCCCTCTACCCCTCGAACCCTCCTCCCCGGTTCTGCGCTCCTCCCTCCGCCCTCCCTCCGCCCGGGCTGCCTCCTCCCTCCTCCTCCCCGGGAGGCATCACTTCGTCCCGACCCGGAGGAGGACGCGAGCCCCTTGCGGGCG
mTSR50	chr17:76256876-76257028,-	ACGCACCAATCAGTGCCCTGTCAAAACAGACCACTGGGCTCTACCAATCAACAGGATGTGGGTGGGGCCAGATAAGAGAATAAAAGCAGGCTGCCGGAGCTAGCAGTGGCAACCTGGTCTGATCCTCTTCTACACTGTGGAAGCTTTGTTCTT
mTSR51	chr19:2270780-2270932,-	CGCCCCGCTCCGGCTCCCGGCCGCCCGCCCCCCCGCCCCCGCTCCAGGCCCGGGCCCTCCCGGTTGCGTCATCCAGGCAGACGCGGCCTCGCGCCCCGGGGGAGATTTTCACAATCGCGCAGCCGGCAGCGCCAGCAGCCATTTGCTGCGCAG
mTSR52	chr19:4247000-4247152,+	ATGAAAGAGGTCTGCTGTGTATGCTGCAGCCAATAATAGCGGCCGAAGGAAGTGACGTTTGCGGAAGTAAGGCTTCCGTCGGAAAAGCTCGATAATTACCCAGCCTAACCATTTCTCAGGTGCTTGCGAGGTGATCAGAAGGCAAAGATGTCG
mTSR53	chr19:4670300-4670452,-	GGGCGGGGCGTGCCGGGTCACGTGGACAGCCGACGCCGACGTGGCCTCCGGCGGACGCTCCACGTGTCCCTCGCCGCGCCCCGTCTACCCGCCCCTGCCCTGAGGACCCTAGTCCAACATGGCGGCGCCCAGCGGAGGGTGGAACGGCGTCGG
mTSR54	chr19:10695751-10695903,-	CAAGCGCCCTATGAGGAGCGGCGCGCTCCACGCAGTGGCACACTCTGTGGGGGCGGGGCCTGCGAGTCCGGCCAATTAGAAGAGTTTGTTGCCGGGCGTGGTGGCGCTTGCCTGTAATCCCAGCTACTCAGGAGGCTAAGGCGGGAGAATTGT
mTSR55	chr19:17209847-17209999,+	CCTCCCATGCCGAGGATGGGACCGGGTAGTGGGTGTGGTCTCGGGTAGCAGGGCGGGGCCTCCCTTCCCAGTTCCCCGCCCACTCCTACCACACCCTTGGCCACAACCAGCCTGGCTGGGGCCACCAGGCCCTGCAGGTAGGGGCAGACTTAC
mTSR56	chr19:41549408-41549560,+	TTAAAAAAAAAAAAGTGCTATTTACCGCCTCCCTCTTTGACAGAAGACTGTCTGTCAAAGTAACCCCGCCCCAAGTGACTTTTTAAGGGGTGGCTCACCAGGAGGGAGTCAGAGCAGAACTTGGACTGAGTCCTGCAGGACACAGGTATTAGC
mTSR57	chr19:47274771-47274923,+	GGCAGCTCGCGTGGGGGCGTGACCATGCTGGCGGGGGCGGGGCCGGAGGCGGGCGGTTTAGAGAGCGGGGCGGTCTGCGGGGTGGGGGCGGGGCCTGGTGGGGGCGGGGCCTGTGCGGTCTGCGGCGCGGAGCCGAGTGGGCTGCGGGGATGC
mTSR58	chr2:20350792-20350944,-	GGAGCAGGGACGCAAGGCATTAAAAGGAGCCGCGCCTTGGTGAGCGCTCCCCCTCCCCTTTCTCCCGGGGTGCACTGCGCGCGCCCGGTGGGCGGGGGGGAGGGGAGGGCAGGCGGCGGTGGCAGCCATGTTGTTGTGAGTCTCTGTGTCTCA
mTSR59	chr2:24047349-24047501,-	GGCCATCTCGGAGCGTGCCTATCCTATCAGAGGACCACCCACCTATCAGAGGACCGATATCACCGCCCACCTATCAGAGGACTGAGGGCCGGTGCTTCCGGTGGCTGCCCAGAACTTCTTATGTGCGGCGGCGTGATGTTGGGCGGCCACAGA
mTSR60	chr2:38377231-38377383,-	GCGAGGAGATACAGGCGGAGAGCGGCGCTAGGACCCGCCGGCCACCCCGCCGGCTCCCGGGAGGTTGATAAAGCGGCGGCGGCGTTTGACGTCAGTGGGGAGTTAATTTTAAATCGGTACAAGATGGCGGAGGGGGACGAGGCAGCGCGAGGG
mTSR61	chr2:42142178-42142330,+	TACAGCTGCTTGGTTTATGGCTCAAATTTAAACCACAAATTATAAAATGATAAATTGCTGCTCAAGTCTCTTCCAGGAAAGACTATATTTTCAGATTAAGTTACAACCTCATGGACGTATGAGTGAGTCTAGCTGCTGACTAACTCTCACACT
mTSR62	chr2:53786900-53787052,-	GCCGCCTCCGCCCCCTTGAGCCTCCTGTCACCGTTTCCGGGGCAGACGACATATCAACATCCGGGGGTCGCGGAGCCGTCCGCCTACGGGGGCCGGGACGTCGCCTGCGCGTCTCTCGTTTTCGGACGGCTGCAGCATCGCGGTGGGGATCGA
mTSR63	chr2:53825781-53825933,+	GGTGACAGAGCAAGACTGTCTCAAAAAAAAAAAAAGTTGAATTAAGTACTCCATGTGGCTGAGTCAGCATTTGAACCAATTCAGAGTCTATGTTTATAAATGTATGCCATATCGCTTCTCGGCCTTTCGGCTAAGATCAAATATAAATGAGTG
mTSR64	chr2:64524044-64524196,-	CAGGCGCTGTCGTGCAGAGCGCCGACCGCCATTTTGGGTGCGGGCAAGCTGCCCTTTCCTTTTACTTCCTTGCGAGTCATAGAGCTGTAGGGGGATAGACGTCTTCCCGCACTCAGGCGCCGGTTGAGGCTGCGCTCCTGGCGAAGGACAGGT
mTSR65	chr2:64650763-64650915,+	TGCATATAAAGTGGCCATGGCACTTTTAGATTTTCATGTTTTGCTAGTCAGTATTAATTAACAGAAAGACCTATGAGAGCTGGTGTCACCCTTATTGTGAGGCCATTTTCATGTCAACTGGAGCTTGCCTTCTGGTGCCTTCAGTACACAACT
mTSR66	chr2:73926695-73926847,-	TCACTCGCTCCAGCGCACCGTTGACGTAAGGAGATCGTCAGACAGGAAGTGGGTGGGGTTGAACATGCGGCGGGGTGCGCCCAAGAGACCGCTCCGCTATCGCGATGTTTGTAAAGAAGCGTTGAGTGAAGGAAGTTTTGCAACGGTGCAGAA
mTSR67	chr2:86194960-86195112,-	GAGGCGCGGCTTCGTGGGCATGTAGTCCAATCAGGGCCGCGCTGCCCCCGTCCAGGACCAATCCTGGCTGCTGGCGTCTGGGTCGCCGGTTGGGCGCGCGATAGGTTTTCAGTGCTGAAGGTCGACGGGCGAGAACTACAGTTCCCGTCAGGA
mTSR68	chr2:120741091-120741243,-	CCCAGCCGAGTCAGCAAAGCGTAATCACATCAGGGGCTTTGCTTAATTACAGGTTTGGGCTGGGTCTGGAGGAAGGGAGATACTTAACTGTGTCCCAGGGAAGGCCCAGCACTCAAATGGTTTGTAAGTCTGGGAAATACAAACAACACCCCC
mTSR69	chr2:173965402-173965554,+	TTGGCTCTCATTCGCCGCCGTGCTCTTTGTCGGCTGTGCTCATTGGTCCAGGCGCCTGTCCGTCGGTCTGCCAGGCGGCGCGCTTCCTGTTTGCCCCCGGGTGGAAGGGGAGAGACAATGAGCGGCCGTGGCAGCGTAGGTTTTCGAGAGCGG
mTSR70	chr2:197434986-197435138,-	GTCACGTGTCACCCGACGGAGCGCGCTCCCGTTTGGCGCACGCGCAGAGTGCAGCCCCCAGCTATTTTTCTCCGTGGCGGCGGCGACGAGCGGAAGTTCTTGGGAGCGCCAGTTCCGTCTGTGTGTTCGAGTGGACAAAATGGCGAAGATCGC
mTSR71	chr2:200811800-200811952,+	ATAGAAAAGGCGGAAGCGCCTGTCCACGATCAGGGCGGGGCAAGGGGAAGAAATCTCGCGATAGGAGAGCGGTCCGGGCGGGGGTGGCACCTCTCCCTCCTCCTGGCGTTAGTTCCGGTCGCAGAGGAGACACCGCCGCAGTTGCCGGTACAT
mTSR72	chr2:202265661-202265813,+	GGGAACATTCTGGAAGTGACGGCAATCTCTGCGGCAGTCTTCTGTCGGAAGTGACGTTGCTATCCCAGAATCCTCAGAGAAGGAGTAGCGCGTTCGTGCGTCCTAGTTCCAGTACAGCGTGGAGGGTTTAGGCAGCGTGTTCTGATTCTTTGC
mTSR73	chr2:231717443-231717595,+	ACAGTTGGCACATGACCTAAGTCATCCAATCAGAAGGAGTTCTGGGATTTTTTTTTTTTTTTTTTTTTTTTTTGCGGGGGTTGCCGGAAAGGGAAGAAACATTTGGTTTTGTCCCTCAGGGATTTGAACTTAAGAGGCTGAGAAGATGAGGCT
mTSR74	chr20:3846768-3846920,+	ACCACGCGCGGCCGAGTAGCCCCGCCCCTCCACATGGCCAATGGCCGCGCGCTCTGCCCGCCCCGCCTCCTCGCTGCGGGAAGGGTCCTGGGCCCCGGGCGGCGGTCGCCAGGTCTCAGGGCCGGGGGTACCCGAGGTAAGATCGCTTCCCGG
mTSR75	chr20:21755120-21755272,+	AAGTCCTATTTAAGACTCCCCAGCTCCATGTATCAACCACATCTAAGGATTGGCACCTCAGTGAAGGCAACAGTGAAAGTGTTTGGACATGTCAAAAAGGGAGGGAAGGGCTCTCAGCCTTAGCGCCATTTTTTTGGAAACCTCTGCGCCATG
mTSR76	chr20:25751041-25751193,-	CCTTTCTTCTGCCCCACCCCTCCCCTCAGCCCCGCCCCTTCCTTCTCGCCCCGCCCCTTGTCACGCCCTTCGAGCATGCGCCGTGTAGCCTTCTCCGTAGAGGTGGGGCTATCAGCCCGTGGACCTGGTAGCTGCAGGCTTTCTTTGTATCCT
mTSR77	chr20:36951806-36951958,+	TAGCGGCTCTTGCCTTGGGCTCCCTGCGCAGGCGCAATGGCAGTCCAGTCGTCCTCAAATCAATCCCGCCAGGGCGCTGGACGTGAACGCGAAAGGGCGTGGCTAGAAGCAGAACTGAGGGCAGTGCTGGTGGAAAGGGGGAGGAAAGAGCGC
mTSR78	chr20:63908845-63908997,+	TTCAAGCACTTTGGGAGGCTGAGGCAGGCGGATCACTTGAAGTCTGGAGTTCGAGACCAGCCTGGCCAACATGGTGAAACCCCCCCATCTCTATTAAAAATACAAAAATCATACTTACCCGGCAGGGGAGATACCATGATCGCGAAGGTGGTT
mTSR79	chr21:14383398-14383550,+	TGGCGTTTATAATCAAACCTGTGGTCCCGCGATCCTACTTGAGGGAAAACAGGCTATCTCTTTAGCCCCGCCCCGCGCTTTGCATTCTGGGAAGCGGAGTTCCAGCCTTTCTCTTTCCGCGGGAGGGAATGAAAGGGAGGGTGAGAACCGTTA
mTSR80	chr22:21001698-21001850,-	GCGGCATCTCCTTCCACAGGTCAGCGCGCGTGCGCCGCGGGCTCACGTGCGCATGCGCTAGTTGTTGCTCGCCTCGGGTCGCAACTGCGTAGAGGCTTCGCGCCTTTCTCAGATACTGAGGAGGCTTGAACCTGTGGGTGGGAGGTGAAGCGG
mTSR81	chr22:30356849-30357001,-	CGGACGCCGCGGTGCCCGCGGGGAGGGGCGGGAAGCGCGTCACGGCGAGGGGACGGTCCCGGAAGTGCGCCAGTCGTACCTTCGCGGCCGCAACTCGCTCGGCCGCCGCCATCTTGCGAGCTCGTCGTACTGACCGAGCGGGGAGGCTGTCTT
mTSR82	chr22:41444575-41444727,+	CAATACGCATGCCCGGTAAGGGGAGCCGACCGAGGGTCGAAGAGCCCAGGAAAAGTTTCCGATGCACATGCGCGCTGAGGCGGGTCGGCGCCCCCCTCCCATCGCCTAATACATTTCATGTAGATTCTACCCAAAAGGCCTACTCCCCGTATT
mTSR83	chr22:46762486-46762638,-	GAAGTTGTGCCTACGCGCGCCCGGAAGTCCCGCCTAAGTCCCTGGTGGCGAGTGACGCAGCACTCCGAGCGCCCGTCGTTATTAAAGGGCGACGCCGCGCAACGCACGTTACACGCATCGCGGAGGGAGCGGAGGTGGTTGGGTTTCTGAGTT
mTSR84	chr3:15206082-15206234,+	ACAGCGGCAGGCCTTTTTGCCCCGCCCCCGCGGCCCGGCTCCTGCGTGGGCCCGGCCCCGCCCACAGCCCGCGCAGTCCCGCGAGCCTGGCCTCGGCGGCCCCAGCTTCTAAGGAGCTCGTGAGGGCCAGGCTGCGCCTGCGTCGGGCGGCTG
mTSR85	chr3:37243123-37243275,-	GAACTGTGCGCCAAGGGCGCTTGCGCGGCCTACGTGGAGCTCACAGAGGCTAACTACGGAGCACCGGATGGGACAAGCACAATGTCGGGTCCCGCACATGCGCGCTCGGCCGGTCGCTTCCGAACTCGCTGCACTGGAGGACGCAAGGTTCGG
mTSR86	chr3:87227161-87227313,-	CTAACACACTTTTTGGAGAAGTCACTTCTAGGCGGCGCCTGCGCGTTGTGTGGCGCCTGCGCACTACGGAGTTTGAAGCCGCGGCCGCTTTCCTCACGTCTGCGGCTGCCAGTTCCTCCTGCACCGGGAGTTGGCAGCGGGGCGAGTCTGGAG
mTSR87	chr3:119469284-119469436,-	ACGACATTTGCCCCCATCCCCGACCCCTCAGTGTTTCAGGCAGGTCCAGAGTAGCCAAGCACGGGCCACGCCTCCTGCGGGTGAACGGGGAATTCCCTCTCCTCCCTGTCATTCTGAATTCCGGGGAATGGGTTACTCTCCAGGGTCCAGAGC
mTSR88	chr3:138608657-138608809,+	TGCGCGGAGGGTGCGGCCTTCGGCTAAGGCAGAGGACCAGGGTTGGGTCCGTGGCGGCGGGAGGGGTGGCCTCCTGCGCTGGTCGCCCCAGGGGACCTGAGAGGCGCGACAAACAGTCGGCGCGTTTGGTACTCGCGCCTGCAGAGCTTTCAA
mTSR89	chr3:141311668-141311820,-	CCGCGCGGAGCTTTCTGGGAAATGTAGTCCTTGTCAAGAGGCTTCTGGGAGTCGTAGTCCCTACCTGTTCTTCCGGCGCACGGCCTTTCCGTTTTCCTGTTGCGGGTTCTATCGCTCTGCGGCGTGGGAAAGAGGCGTGCGCGTCCTTGCGTG
mTSR90	chr3:182793394-182793546,+	TCACGTCCGGGGGCGGGCCGGGGCGCCGGGGGCGGTCCCGGGTGGAGCCGGGGGGCCGGGCGGGGCGGGGCGGGGGTGGGGTTGCGGGGGTGCTTTGGGTGACAACGGTCAATAATGAAGGTGGCTGCGGCGCGGCGGCAGGCTCAGCTGCGC
mTSR91	chr3:194136038-194136190,+	CTCCTCCCATTGGCTGAAAGTTACTGTGGGAAAGAAAGTTTGGGAAGTTTCACACGAGCCGTTCGCGTGCAGTCCCAGATATATATAGAGGCCGCCAGGGCCTAGGGATCACACAGGATCCGGAGCTGGTGCTGATAACAGCGGAATCCCCCG
mTSR92	chr4:2536560-2536712,+	GAGTAAGGCGGGGTGGGGGTGGGGGGTGGGGGCCCACACCCCTCCCCCTCCCCGCTGCTCCTTCCCCCTCCCCCGACGTAAACTGGGATCCCTTTCCCCTTGTGTCCGCCATATTGGACTCTAACTCTGGTCAGCCGCGGCGCCGGGACTGTG
mTSR93	chr4:162163958-162164110,-	CGGCGAGTTGATATGCAAAATAGTTACGTCAGATGGTGGGGGCGGGGCACCCCCGGGTTGAGTGGCAGCAGCTCCTGCCTAGGGAGGAGGAGCGAGAATCAGCCTGGTTCAGTGACTGAGACAAACTGGAGGTGAAAGGAGCTGGTACTGTCC
mTSR94	chr5:72320182-72320334,-	CGAGAGCGACAAAAGGGATTCGTCCAATTCTGGGCGCCCCGAGAGGTCGAGCTGTAACCCCGCCCCTTCCTCTGTCCGTAACCCGTTGGCTGTTCCTTTTGGTACGCTCCAAGATGGCTGCCTCCATAGTGCGGCGCGGGATGCTCCTGGCGC
mTSR95	chr5:87267773-87267925,+	CCCCCGCTCCGGGAACGCGCCTGCGCACAAGCTGCCCTCTCCCTTCTCCGCCCTTCCTTCCCTCCGTCCCTCCTCCCCTGCCCCGCCTTCCTTTCTCTCTCTCCCGTTTCACTCACTGAGAGCTCCAGGTAGTGAGCAGTTCAGTCGATTTCC
mTSR96	chr5:91383258-91383410,-	GGAGGGCGGACAGCAGCCGCGGCCTGCGCCTGCGCACTGGGGTTGTTTTTCACAAAGCTGCTCTTAAAGTGAGCTGGCAGCTTTTAGCCGCCCGTCTTTGTAAGGAGACCACTGAGACGAGCGGGAGCGCGGAGCAGCAGCCTCTGCTGCCCT
mTSR97	chr5:112862150-112862302,-	GGGCCTACTCCTCTTTCTGATTGATCCCCCTCCCTCAACCAATCAGACTGGCACAGGTCAATGGGAAACGTCTAGAGGGTATTTAAACCCTAGAAAATTCTGTAACCAACAGCTCTTGGGTAGCTTGCTGGAGCCGGCTCCCACCCTGTGGAG
mTSR98	chr5:134758671-134758823,+	TTCGATGGGGCCGGCGCTGTGCGTCCTCCAGTCGAGGTGGGGCGCTGTGGAAGAGCGGCAGCTTCCGGTCGGCTTTTCTCTTCCTTCGGCTGCCGGCGCCAGCACGTCCTGTTTTCGTTGGCCGCGCTGGGATGGCCGCCACAGCTGTAGGTG
mTSR99	chr5:140303090-140303242,+	CGCCTGCGCAGTGGGAGTTGGACTGAAATAGGGTGGGGAAGGGCGCGTCTTACTTTGTGCGCCGGTCTTTCTTCTGCGCCTGCGCATGAGTTGGACTAACCGGGCTTCTTATCTTTCTCTGAGAATTGACTCCTGAAATATTTGGGTTTCGGA
mTSR100	chr5:150700980-150701132,-	TCATGACGCAAAGGCCCCGCCCCGGAAGAAGCCCTAGACGCGTAAATAAGACGCCGACCGGCGCGGCGCTAGCCTCGGGGCTTGACGGGATTGTGGCGGTCCTCTCTCCCAATTCGGAAGCTACAGCTACCTCCGGACGCTCTCAAGATGGCG
mTSR101	chr5:150904938-150905090,-	CTCCTTAATGCTCCTTTCGCAGGCCTCCTTTCCGTCGCCTTCCCCTCCCTTCGCTGCCGCTGTGGTACAGCCCATTCTCGGGCTCAGCACTGGGCGAATCCTCCGCTAGTACGAAGACGACCGGGCTCTCAAGATGGCGGCCCCATGCGGAAA
mTSR102	chr5:162036898-162037050,-	CTTGCAGCTCATCCATGTCATTTCATATAGCTATTATTCAGTTGTTTTCTCTGCTGTAGAATAGTCTGTGGAATTAATATATCAAACATTACTTACCGGGGGGAGGAGCCAAGATGGCGGAATATGAACAGCTCCGGTCTACAGCTCCCAGCC
mTSR103	chr6:1601568-1601720,-	GGGCGGTCCTGCTTCTCCTCAAGACCAGCCGATGGGTCGGGGCGCCTGGTCTCCCGGTGTCTCCCCGTCGTGCGCAGGAAGGTGCTTTTAAAGGCCGGCGGCCGGCGCGCGAGCTCGCACACCGCAGCCGCGCCGGCCTGTGTTTAGTCTGGC
mTSR104	chr6:6006720-6006872,-	AGTGCATAAAGTCTCTGTCGCTCCCGGAACTTGTTGGCAATGCCTATTTTTTGGCTTTCCCCCGCGTTCTCTAAACTAACTATTTAAAGGTCTGCGGTCGCAAATGGTTTGACTAAACGTAGGATGGGACTTAAGTTGAACGGCAGATATATT
mTSR105	chr6:36197151-36197303,-	AGGGGACCTAGGGCCGCTCAAGGGGCGGGACTCTCGTCTGGCCAGGCCAATTGGAAGGCGTGGCGGGGGCGGGGCTTAGCGGCTCGGAATCCAGGGCTGGGGGGGGAGACAAGATGGCGGCTGCGGGAGGGGGTCCTCGCTTCTCAGCTCCCC
mTSR106	chr6:39792213-39792365,-	CGCGGCTGCCGCCCCTCCAGGCCCGGCCTCGCGCCCGTCCGCCCGCCCCGCTCTGACGTCAGGCGTCTTGGAGCGGGATATTTATGGCAAGGTTACTCTGAATTTTCCCTAGGTAGACTTCTGATTGCAGTTTCTTGGGATTTGTAATTTTCA
mTSR107	chr6:139027844-139027996,+	GACAGCTCCGTCTCTGCATTCTCCACTTTCCATTTCCAAGGGAGTGTCTGATTGGCTTACTAACTATCAGAGTCCGTGTTTGATGAGAACTGTTTGCTCCAGGTCACCTCACAGGATGATGACTACATCACGGATTGTGCGCTCTTGGGTCAC
mTSR108	chr6:139474591-139474743,-	AAAAAACAACAACAAAAAAAAACAAAAAAAAAACACAAAAAAAGAAAGGAAGAAAGAAAATTACCCCCACACTGCCTCTTTAAAGGGGGGGAGGGGCAAACTTTTAGTGGGAAAGGCTTTAAAATGCTGCTTTGTTCCAAAGGCCATTCTGCA
mTSR109	chr6:161056511-161056663,+	CTCCCTTGCTTATCTGTAACTTACTTCTCTTATAGTGAGAAACCTGGCTACCATTACTACAATTAATTACATGTTTGTTCAACCCTACCATACGTGTAAAGTAGTTTCAGAATTGCTAACCAGTACCCCTGTGAGGAATAAATTTATCAACTA
mTSR110	chr7:5530559-5530711,-	GTGAGTGAGCGGCGCGGGGCCAATCAGCGTGCGCCGTTCCGAAAGTTGCCTTTTATGGCTCGAGCGGCCGCGGCGGCGCCCTATAAAACCCAGCGGCGCGACGCGCCACCACCGCCGAGACCGCGTCCGCCCCGCGAGCACAGAGCCTCGCCT
mTSR111	chr7:64903091-64903243,-	CTGTCCGCTCCAGCTGCGTGCCTGATTGGACGGGTCCCAGCCCAGCGTCCCTGATTGGAGGATGTTTAAGGACCCGCCCCCTCAGGCCCTGAATGACAGAAGGTGTGCTCAGTTGCTGGGCTGAAAGAAGATAGAATGAAACCTAAACTGCAG
mTSR112	chr7:69598138-69598290,-	ACCCGCCCTCCCCGCGCCTCTCTCGGCGCGCGCTCCCGCCCCCGCGGCCCCGGCCGGCGGGATCACGTGGACGGCTGGGCTCCCTCCTCCCCCGCCCCCTCCCCAGTTGTAGAGTGTGTAGAAAGCAAAAGGCTGGGGGCTGGCCGCGCTCGC
mTSR113	chr7:99504565-99504717,+	ATAGGCTCGCGAGACCGAGGCTGCAAAGAGAGCCGCCCCCCATTGGCCAACCGGCGAGTCCCGCGCGCCACCTCCTGGGAGATGTAGTTCCGGGAACAGCTGGCCCCTGCGACTCGCGGGTGTGACGTTGAAGATGTCGGCCTTCTGAGCCGA
mTSR114	chr7:101218071-101218223,+	CGTAATGAGTCAAAGCTGTGGCGCACGCGCAGAAGTACAAGCTACCGGAAGTGATGGCGCCCCTACTAAAGCCTTGGGGTTAGTACGCGTGCGCAGCAGTTTCTTCCGACAGTTGTGTTGTGCCAATGGTGGAGAAGAAAACTTCGGGTATGT
mTSR115	chr7:101815911-101816063,+	GCGGCGGCGGCGGCCGGCTCCAGGCCGGGTTTTGGCGCCGCCCGCCTGCTGCCTCCTGGCGGCTCCTGAACTCCAGCCCCCTCTCTATCAGCCGCTCACTCCGTCTCAATATGTCTCAAGATGGCGGCCAATGTGGGATCGATGTTTCAATAT
mTSR116	chr7:108003117-108003269,-	CGGTCCTCGCAGAGTTGCGGCCGCCCGCCCCTTCAGCCCCGGCTCTCCGTATGCGCATGAGCAGAGGCGCCTCCCTCTGTTCCTCCCAAGGCTAAACTTTCTAATTCCCTTCTTTGGGCTCGGGGGCTCCCGGAGCAGGGCGAGAGCTCGCGT
mTSR117	chr7:116862493-116862645,+	CGGCCTGAGCGGCGGGCCCCTCCCTTAGCGGGGGCGCGCGGCGCTGAGGACCGCACGGAAACGGGGAAGTCAGGTGGCCGCTGCCGCCGCCGCCGCCGCGGTTTGTCGCCAGAAGGAAGATGGCGGATCTGGAGGAGCAGTTGTCTGATGAAG
mTSR118	chr7:131905080-131905232,+	AATATGACTGCAAAACTGCCCTGAGATGCTACTCTCTGCCTATGGGGTCACCCTGCTGTGCAGGAGCAGTCACGGAACTATAAAACTACCACAACTGTAACACTGCTTCAGTAAAGCTGTTTTCATCTACTGCAGCTTGCCCTTTAATTCTTT
mTSR119	chr7:140924666-140924818,-	CCCGCGCCCCCCGCTCCTCCGCCTCCGCCTCCGCCTCCGCCTCCCCCAGCTCTCCGCCTCCCTTCCCCCTCCCCGCCCGACAGCGGCCGCTCGGGCCCCGGCTCTCGGTTATAAGATGGCGGCGCTGAGCGGTGGCGGTGGTGGCGGCGCGGA
mTSR120	chr8:1763679-1763831,+	CGCCGTCGTAGCGCCTAGGCGGGGCCTCTCGTAGCGACGCCCCCAGGGGGGCAGAACGCGTGCGCACGCGCGTGCGAACGCGCGTGCGCGGGCGGTGTTTGAGGCCGGCCAGTCGTGACTGGGCGGCAATGAGGTCAGTGACTGCCGGGAGTC
mTSR121	chr8:9555804-9555956,+	CCCTCCTTCTCTTTGGCCCCTGCTACCCCGCCTAGCATCATTTCCTGTGCGCTGGATGCTGATTGGTCCGACAGTCGGAAGTGAGGGCGGGCGGTGGGGGCCGTTGCCGCAGTGACAGTGCTAGGGGAGTCCGAAGATGGCGGCGTCGCGTCG
mTSR122	chr8:98944208-98944360,-	AGCGCCCTGGCTCCGCCTCCGCGCCCGGCGTCTGCTAATGGTCCACTCTGTTTACTTCTGTTTGGATAGCAACTGAGTCTTAAAGGCACAGGTTTGCTCGAGGTTTCCCTGTTATAGAGACGCAGCCGTAGGTGACTCAGTTCAAAACTCACA
mTSR123	chr8:123073381-123073533,-	AGCCTCAAACAGGACAGGTAACTGGGAACAGAATGAAAAGCAGCGCTGGCCGTACTAGAAGCCCCCCAGCAATGCATAATGAACGCCCCAGCCCCTACATACACGCCGATATGTAAACTCCAGAGAACCGGAAGTGTGTTTTGTTCCATCGCC
mTSR124	chr8:141001344-141001496,+	GGCAGCGCACGCCCGACCCGGTCTCAGTCCGGAGTTCCCGCCTCTCGGGGGGACTGGGCATGCGCGCCGCCCCCGCGCATGCCCAGCGCGCCGCTAGGCTCTGCTCGCGTAATTTGTCCTGTAGTGACCGCGCCGGGGTTTCGGGGTGGCCCG
mTSR125	chr8:143829273-143829425,-	GCCCCGGAAGCGCGTTCTTACCTCCTTCCTCGCGAGAGTTCCGTGCACCGGCACCCAGATCGCGCGAGACAGCGGAAGGAGCAAGAGTGGGAGGCGCGCGCGGAGGCCGCGACGGACGCAAGATGGCGACGGCGACCATAGCTCTCGTAAGTG
mTSR126	chr9:35071951-35072103,+	GGCGGGTGGTAGGCCGGACGGCAGACTGGCGCCCCAAAGCCCCGGGGCGCCGCGCCGGCGGAGTGGGCCGGAAGACCTGGCCAGGCCCAGACGTCCGTTCTAAGGGAGCCAATCGGGCGGGCCGGGGCCTGCATGACACAGCACGATCCGGCC
mTSR127	chrX:48919017-48919169,-	CCCTTGAAACGATGAGGGTGGTATGCAAATAAGAACTGGCTCCGATTGGCTGTGGTACAGCAGGTGCCGCGTCCGGATTGATCAAAGCCAGGTGGGCGGGGCTGTCGCCCAGGGTGACTCTCCCGGGAGGCGCGTGCCCAGGCTCAGTAGCAT
mTSR128	chrX:49879117-49879269,-	CCCCGTTTCCTTTAATTCAGTATTTTCCAAACTTGCTTGTTCACGAGAATCACGTGGGGAGCGTGTTAAAATTACAGATTCCTTGGCTCCACCCGCAGGCCTACTGAATCAGAATCTCGAAGGGAGGTACTCCGGAACCTGTATCTCTAACTA
mTSR129	chrX:57286596-57286748,+	ACTAACGACAGGTAGCATTGCACACAGGCAGCTGCTGGGAAGTCTCCGCCCCCATCTCTGGCTAGGAGCCCTGCAGGTGATGATAAACAAGCTCCTGTGGAATTGTGGGTAGACACTGGACTTGTAAACGAAAAGCTTCATAAGTCCCTCTTT
mTSR130	chrX:72131880-72132032,-	AGCGGCGCGCGGCGGCCAGTGGGCGCCCGCGGTTCCCCAAGGCCCGCCCCTGCGTGGGGTGGGGGGAGTGCGAGGCTGCGCTTAAAAGGCGGGGAATCGCCGGCCGCAAGATTTTTCCTCGACAGATCCTGCCGCAGTCCGCTCCCTCCCGCT
mTSR131	chrX:118974473-118974625,+	AAAAGCGAAGCCCAAAGAAGCAAGAGCAACACTGTTACAAAACTGTCTGGTTTTGTAACAATTTCCCCGCCGCCGGCCAATGAACAGCGTGGCGGCACGTCACGTGGTACCGTTTTATATAACACTTTGCTGAGACAAGACAGTTATTAGGCG
mTSR132	chrX:120604618-120604770,-	CTGAATAGCCTATGGGGCAATCGTTATTTTCAAGGCAAGGTTAATCTGGCAGCTAGGCAATAGGCATGACAGGCCGCTTGCTTCCTGTCACCCAGACTCCTTCACTCCCATGACCCAGGAAGTCAAGCCTTCCTTTATTCAGTTCATAACTAA
mTSR133	chrX:153928518-153928670,+	TGGGCTCCGCTTCCACAGCTGCCGGCTGCCTGCTGGTCACGTGCGAGGCGCCAGCCAAAGAGAACCGAGCTCCAGGCCTGTGTGGCGAGTTTTCAACCCGGCGGAGGAGCAGTGTGCCACCTGCAGTAGCAGGACACAGAGAGGGCTCAGGAA
