# Supplementary material for: Position-dependent function of human sequence-specific transcription factors
Source: Nature. 2024 Jul 17;631(8022):891–8. doi: 10.1038/s41586-024-07662-z (PMC11269187; doi:10.1038/s41586-024-07662-z)
Supplement: Supplementary file 6 — Source Data Fig. 1 [file 41586_2024_7662_MOESM6_ESM.xlsx]

## Sheet: sourceData_Fig1d_S1
HOMER Known Motif	-150	-149	-148	-147	-146	-145	-144	-143	-142	-141	-140	-139	-138	-137	-136	-135	-134	-133	-132	-131	-130	-129	-128	-127	-126	-125	-124	-123	-122	-121	-120	-119	-118	-117	-116	-115	-114	-113	-112	-111	-110	-109	-108	-107	-106	-105	-104	-103	-102
EBNA1(EBV-virus)/Raji-EBNA1-ChIP-Seq(GSE30709)/Homer_n	0.339202	-0.450589	-0.450589	-1.17754	-0.552367	-0.744006	-0.270977	-0.270977	0.270977	0.339202	0.270977	0.405985	0.515434	0.951561	0.552367	0.11103	0.11103	0.450589	0.450589	0.405985	0.639581	0.366032	0.698628	0.270977	0.270977	-0.386074	-0.339202	-0.270977	-0.339202	-0.270977	0.11103	0.270977	0.11103	0.11103	0.11103	0	0	-0.270977	-0.386074	-0.270977	0.270977	0.58597	0.58597	0.58597	0.386074	0.270977	0.11103	-0.270977	-0.386074
CHR(?)/Hela-CellCycle-Expression/Homer_p	1.10021	1.02041	0.376861	0.276799	-0.270977	0.270977	0.241842	0.270977	-0.270977	0.270977	-0.460024	-0.363518	-0.469136	-0.333086	-0.445925	-0.450589	-0.270977	0.282522	0.28345	0.270977	0.322241	0.539785	0.515434	0.44702	0.479736	0.366048	0.515065	0.44596	0.80316	1.19501	1.33578	1.08972	0.471364	0.575551	0.394998	0.715948	0.305591	0.531384	-0.280053	0.37364	-0.279626	0.405186	0.270977	0.380141	-0.306726	0.239083	-0.43768	0.270977	0.339202
Tbox:Smad(T-box,MAD)/ESCd5-Smad2_3-ChIP-Seq(GSE29422)/Homer_n	0.218579	0.356868	0.281231	0.278979	0.270977	0.411012	0.460024	0.338712	-0.331945	-0.516637	-1.00835	-0.421425	-0.356868	-0.281231	-0.687554	-0.945203	-0.574019	0.270977	0.411012	0.432592	-0.376861	-0.384772	-0.280053	0.280053	-0.275586	-0.389409	-0.939144	-0.537043	-0.470866	0.322007	0.281231	0.322007	0.270977	0.270977	0.313196	0.458796	0.608268	0.848528	1.07471	1.07116	0.656474	0.656474	0.656474	1.13434	0.316312	0.2202	-0.356868	0.574019	0.913771
GATA3(Zf),DR8/iTreg-Gata3-ChIP-Seq(GSE20898)/Homer_p	0.270977	0.147179	0.166254	0.270977	0.166254	0.270977	0.270977	-0.270977	-0.32	-0.270977	0.270977	0.339202	0.147179	0.147179	0.147179	0.147179	-0.270977	-0.339202	-0.270977	-0.270977	-0.450589	-0.30961	0.166254	0.270977	0.11103	0.11103	-0.270977	-0.339202	-0.405985	-0.270977	-0.270977	-0.32	-0.32	-0.405985	-0.339202	-0.552367	0.147179	0.270977	0.166254	-0.450589	-1.17754	-0.744006	-0.270977	0.11103	-0.270977	-0.552367	-0.386074	0.11103	0.270977
ARE(NR)/LNCAP-AR-ChIP-Seq(GSE27824)/Homer_n	0.270977	-0.270977	0.291463	-0.378063	0.31666	-0.347602	-0.350147	-0.479736	0.272399	0.402667	0.397175	0.270977	0.270977	0.350147	0.288062	0.31666	-0.344758	0.327871	0.405985	0.388895	0.53113	0.589988	0.410747	0.270977	-0.583758	-0.495709	-1.09526	-0.707479	-0.49465	-0.410747	0.270977	0.515434	0.423577	-0.270977	-0.352649	0.270977	-0.27291	-0.402667	-0.270977	0.312998	0.482137	0.29059	0.271806	-0.270977	-0.323672	-0.549249	-0.582211	-0.656474	-0.388895
GRE(NR),IR3/A549-GR-ChIP-Seq(GSE32465)/Homer_n	-0.30961	-0.339946	-0.386074	0.424154	-0.276332	0.485311	-0.270977	0.270977	-0.281231	-0.281231	-0.347602	-0.30961	-0.277115	0.277115	0.449229	0.424154	0.913771	0.449229	0.783621	0.322007	-0.270977	0.276332	0.446085	0.332735	0.224223	-0.470866	-0.281231	0.222977	0.30961	0.336155	0.224223	0.274933	0.432592	0.31051	-0.281231	-0.362794	0.20986	0.270977	-0.285835	0.270977	0.221647	0.270977	-0.352361	-0.284031	-0.270977	-0.313196	-0.386074	-0.424154	-0.432592
GRE(NR),IR3/A549-GR-ChIP-Seq(GSE32465)/Homer_p	-0.339946	-0.546031	-0.485311	0.338712	-0.270977	0.424154	-0.270977	0.2202	-0.281231	-0.270977	-0.31051	-0.31051	-0.352361	0.270977	0.458796	0.546031	1.02227	0.508805	0.783621	0.322007	0.218579	0.277115	0.459295	0.336155	0.270977	-0.362794	-0.270977	0.277995	0.347602	0.376861	-0.275586	0.270977	0.338712	0.277995	-0.362794	-0.411012	0.20986	0.212481	-0.376861	-0.316312	-0.277115	-0.270977	-0.396129	-0.516637	-0.384772	-0.411012	-0.389409	-0.303128	-0.30498
GRE(NR),IR3/RAW264.7-GRE-ChIP-Seq(Unpublished)/Homer_p	0.270977	0.270977	0.720104	0.41124	0.725462	0.270977	0.347602	0.221647	0.313196	0.343977	0.546031	0.966549	0.669531	0.686176	0.570145	0.459295	0.228347	-0.338712	0.280053	1.04282	1.46311	0.870329	0.35789	0.228347	0.224223	-0.277995	0.276332	0.224223	0.41124	0.275586	0.702829	0.589366	0.718942	-0.270977	-0.270977	-0.316312	-0.30961	-0.749435	-0.275586	0.225344	0.644517	0.30961	0.216762	-0.352361	-0.449229	-0.338712	-0.332735	0.270977	0.372271
PGR(NR)/EndoStromal-PGR-ChIP-Seq(GSE69539)/Homer_p	0.627159	1.06912	1.73513	0.904435	0.665981	0.343977	0.396129	0.316312	0.322007	0.537043	0.382193	1.09719	0.441404	0.365208	-0.300775	-0.270977	-0.270977	-0.362794	-0.326522	0.508805	0.535027	0.296071	-0.372271	-0.338712	0.216762	-0.281231	0.280053	-0.347602	0.307271	0.222977	0.574019	0.537043	0.499722	0.270977	0.214751	-0.282522	0.280053	-0.313196	0.339946	-0.270977	0.30961	-0.458796	-0.421425	-0.748174	-0.521519	-0.277115	0.382193	1.08894	0.913771
ARE(NR)/LNCAP-AR-ChIP-Seq(GSE27824)/Homer_p	0.293681	0.270977	0.270977	-0.352649	0.293681	-0.384368	0.318586	-0.619925	-0.68114	-0.870286	-0.271806	0.300775	0.299134	-0.27291	-0.270977	0.270977	0.270977	0.297445	-0.294796	0.27291	0.299134	0.272399	0.446085	0.549249	0.375722	0.234547	-0.538692	-0.446085	-0.812115	-0.50737	-0.375722	-0.31666	-0.270977	0.538692	0.605266	0.322007	-0.270977	0.302595	0.270977	-0.495709	-0.343574	-0.315617	0.347602	-0.294796	-0.327871	-0.388895	-0.32	-0.450589	-0.564573
GRE(NR),IR3/RAW264.7-GRE-ChIP-Seq(Unpublished)/Homer_n	0.382193	0.278979	0.221647	-0.338712	0.459295	0.418332	0.939144	0.303128	0.224223	-0.396129	0.221647	-0.275586	0.302595	-0.275586	0.270977	0.276332	0.459295	0.691235	-0.270977	-0.470866	-0.718942	0.270977	0.702829	0.775533	0.300775	-0.274933	-0.307271	0.352361	1.08894	0.936091	0.479736	0.299134	0.683281	2.87338	1.04282	0.458796	0.221647	0.270977	0.270977	-0.352361	0.432592	0.225344	0.225344	-0.811443	-0.499722	-0.421425	-0.411012	-0.343977	-0.307271
PGR(NR)/EndoStromal-PGR-ChIP-Seq(GSE69539)/Homer_n	0.574019	0.277995	0.589366	0.875182	1.91708	0.644517	0.627159	0.27354	0.225344	-0.278979	0.432592	0.537043	0.449229	0.396129	-0.270977	-0.270977	0.221647	0.376861	0.281231	-0.288062	-0.270977	0.270977	0.470866	0.558283	0.396129	0.270977	-0.608268	-0.665981	-0.276332	0.343977	0.977105	0.589366	0.608268	0.783621	0.421425	0.376861	0.284031	0.376861	0.881857	0.421425	0.521519	-0.270977	-0.389409	-1.07116	-0.881857	-0.516637	-0.326522	0.270977	0.331945
MRE(NR)/Neuro2A-NR3C2-ChIPnexus(GSE115417)/Homer_n	-0.440183	-0.923467	-0.52115	0.270977	0.270977	0.325687	-0.270977	0.273819	0.31051	0.411012	-0.322309	-0.349433	-0.482195	0.275043	-0.370776	-0.405985	-0.515065	-0.595539	0.276771	0.339202	0.579448	0.586165	0.725462	0.605493	0.311821	-0.386074	-0.565664	-0.446563	0.31666	0.326173	-0.275405	-0.471364	-0.303128	-0.293681	-0.325002	-0.293681	-0.460073	-0.83816	-1.85762	-0.516637	-0.450271	-0.270977	-0.556611	0.253439	-0.294075	-0.276127	-0.624609	-0.303078	-0.472334
MRE(NR)/Neuro2A-NR3C2-ChIPnexus(GSE115417)/Homer_p	-0.820983	-0.574019	-0.547527	-0.300442	0.343977	0.596414	0.397175	-0.270977	-0.353481	-0.322007	-0.270977	-0.293681	-0.293581	-0.493236	-0.49434	-0.574858	-0.815489	-1.09232	-0.878725	-0.28446	0.270977	0.312998	0.270977	-0.270977	0.270977	-0.448548	-0.432776	-0.829605	-0.364197	-0.270977	-0.275276	-0.293681	-0.270977	-0.481163	-0.820983	-0.916779	-0.937895	-1.79688	-2.7321	-0.782898	-0.325002	0.274551	-0.392723	-0.652074	-0.530239	-0.598044	-0.608829	-1.03391	-0.965787
PR(NR)/T47D-PR-ChIP-Seq(GSE31130)/Homer_n	-0.547674	-0.447753	0.29772	0.467614	0.560243	0.547527	0.439611	0.329664	-0.348006	0.272404	0.481514	0.806188	0.405985	0.314304	0.272399	0.270977	-0.345549	-0.270977	0.351089	0.698411	0.458145	0.271279	0.368798	0.6005	0.683324	0.470866	0.346114	0.348209	0.418332	0.421425	0.558283	0.504474	0.607009	1.2172	0.64069	0.736199	0.363909	0.272907	-0.724858	-0.879448	0.25539	0.280053	0.445841	-0.270977	0.255324	-0.390542	-0.642125	-0.354738	-0.411012
PR(NR)/T47D-PR-ChIP-Seq(GSE31130)/Homer_p	0.50737	0.429326	0.675428	-0.289481	0.376861	0.270977	0.270977	-0.270977	0.255202	0.297849	-0.272655	0.412435	0.640112	0.270977	-0.53113	-0.643351	-0.44549	0.270977	0.41124	0.873004	0.900192	0.556314	0.270977	-0.344758	-0.643351	-0.361417	-0.270977	0.327901	0.499722	0.538692	0.3487	0.434144	0.29059	0.58597	0.40049	0.32493	-0.347767	-0.653641	-0.29772	-0.29772	0.475453	-0.281231	-0.386074	-0.881857	-0.550987	-0.619896	-0.400975	-0.357673	-0.379986
ZNF317(Zf)/HEK293-ZNF317.GFP-ChIP-Seq(GSE58341)/Homer_p	1.02929	0.576378	0.30961	0.270977	0.187203	0.270977	0.536032	0.504369	0.564009	0.405871	0.270977	-0.405871	-0.504369	-0.343977	-0.270977	-0.460024	-0.392723	-0.504369	0.270977	0.178466	0.504369	0.479736	0.392723	0.270977	0.270977	0.198962	0.297496	0.270977	0.471364	0.297496	-0.270977	0.270977	0.460024	1.13862	1.02929	0.595539	0.564009	0.29059	0.270977	-0.366032	-0.302698	-0.270977	0.198962	0.270977	0.288062	0.297496	0.166254	-0.405985	-0.353481
RBPJ:Ebox(?,bHLH)/Panc1-Rbpj1-ChIP-Seq(GSE47459)/Homer_p	-0.270977	0.334356	0.319905	0.296071	-0.294796	-0.340968	0.432988	0.391556	0.731371	0.289686	0.780642	0.515434	0.744006	0.234002	0.270977	0.29059	0.270977	0.270977	0.229202	0.546031	0.405985	0.271806	0.31666	0.372271	0.312998	-0.29059	0.31666	0.384368	0.270977	-0.796118	-0.986562	-0.340968	0.270977	0.313981	-0.378063	-0.270977	-0.270977	0.397175	0.270977	0.227399	0.227399	0.397175	-0.32	-0.564573	-0.723432	0.270977	-0.270977	-0.293681	-0.535107
FOXA1(Forkhead)/LNCAP-FOXA1-ChIP-Seq(GSE27824)/Homer_n	-0.330622	-0.365208	-0.495709	-0.585995	-0.270977	-0.319905	-0.318786	-0.683882	-0.6316	-0.692765	-1.47204	-1.69487	-1.84345	-0.349372	-0.700436	-0.993061	-1.14729	-0.35219	-0.392392	-0.361635	-0.291721	0.270977	-0.537043	-0.719355	-0.392392	-0.323854	-0.446085	-1.13532	-1.09695	-0.393354	-0.387131	-0.384677	-0.7253	-0.310558	-0.640685	-0.278168	-0.375493	0.506688	-0.277995	0.270977	0.244446	0.454319	-0.270977	0.246526	-0.382023	0.270977	0.270977	0.270977	0.392468
FOXA1(Forkhead)/MCF7-FOXA1-ChIP-Seq(GSE26831)/Homer_n	-0.343977	-0.503538	-0.496569	-0.692765	-0.405186	-0.496569	-0.35219	-0.589466	-0.618905	-0.776441	-1.15998	-1.29278	-1.62862	-0.363518	-0.88633	-1.191	-1.82625	-0.743253	-0.665046	-0.58008	-0.31758	0.270977	-0.417812	-0.831529	-0.644401	-0.542378	-0.77158	-1.83355	-1.88984	-0.724049	-0.554487	-0.47486	-0.526322	-0.299551	-0.70021	-0.443489	-0.599215	0.431227	-0.338712	0.242066	-0.410155	0.270977	-0.368888	-0.277995	-0.329814	0.240845	0.242066	-0.314275	0.270977
FOXM1(Forkhead)/MCF7-FOXM1-ChIP-Seq(GSE72977)/Homer_p	-0.282522	0.270977	-0.35219	-0.457638	-0.732707	-0.377823	-0.395429	-0.423481	-1.27458	-2.14288	-2.90924	-2.74853	-2.0268	-0.953684	0.270977	-0.403449	-0.686551	-1.25698	-0.445925	-0.384338	-0.354825	-0.296898	-0.296898	-0.353481	-0.671417	-0.47486	-0.522618	-0.582747	-0.856097	-1.33221	-0.552143	-0.838639	-0.382037	-0.448909	0.417841	-0.510179	-0.385789	-0.931067	0.270977	-0.707432	-0.365284	-0.693199	0.31758	-0.29059	0.405985	0.309508	0.341332	0.639581	0.382037
FoxL2(Forkhead)/Ovary-FoxL2-ChIP-Seq(GSE60858)/Homer_n	0.240008	-0.343977	-0.468031	-0.366038	-0.270977	0.281231	-0.270977	-0.270977	0.270977	-0.338712	-0.531384	-1.62016	-0.661413	-2.3254	-2.65366	-3.09146	-0.795321	-0.806652	-0.570346	-0.323672	0.299072	-0.296898	-0.388895	0.284526	0.284526	0.270977	-0.448909	-0.319706	-0.299051	-0.651392	-0.481626	-0.386292	0.282522	-0.366038	0.240574	-0.321822	0.405985	-0.360744	0.316203	0.270977	0.539785	-0.312998	-0.405985	-0.594834	-0.284007	-0.270977	0.23971	0.405186	0.578833
Foxf1(Forkhead)/Lung-Foxf1-ChIP-Seq(GSE77951)/Homer_n	-0.270977	0.281231	-0.270977	-0.410155	-0.335788	-0.270977	0.270977	-0.282522	-0.284031	0.339946	0.242293	-0.385789	-1.47204	-0.575089	-1.79639	-2.2643	-3.5844	-1.19874	-1.1671	-0.664992	-0.386074	0.339202	-0.401229	-0.405985	-0.336685	0.270977	-0.338712	-0.575089	-0.724049	-0.453656	-0.554487	-0.448909	-0.362276	0.318586	-0.335788	0.242721	-0.644401	0.301005	-0.407278	-0.270977	-0.270977	0.339202	-0.370409	-0.640685	-1.43234	-0.460024	-0.270977	0.281528	0.536032
FOXK1(Forkhead)/HEK293-FOXK1-ChIP-Seq(GSE51673)/Homer_p	-0.270977	-0.270977	-0.294703	0.680465	0.856263	1.39203	0.499722	0.667423	0.27733	0.270977	-0.297445	0.538692	-0.547578	-1.08597	-2.20279	-0.636847	-0.292289	0.277995	0.4201	0.493236	0.403492	0.358819	0.441404	0.627159	1.16727	0.280053	0.242923	-0.377823	-0.279224	-0.334356	0.280347	0.443489	0.443489	0.296902	-0.336685	0.270977	0.296186	0.876361	1.03117	1.06041	-0.270977	-0.403449	-0.639581	0.270977	0.298232	0.462428	0.848528	0.892743	0.526394
FOXK2(Forkhead)/U2OS-FOXK2-ChIP-Seq(E-MTAB-2204)/Homer_p	0.404555	-0.270977	-0.467393	-0.549249	0.270977	0.671417	1.52035	1.00164	1.36034	0.330069	-0.31051	-0.369343	0.270977	-0.443758	-0.724049	-1.31341	-0.550971	-0.402841	-0.321822	-0.284007	-0.270977	0.270977	-0.288062	0.286478	0.433798	0.96515	0.361043	0.340968	0.311452	0.369343	0.312998	0.343574	0.455069	0.460024	0.343574	0.375722	0.429392	0.530611	0.405985	0.536032	0.487652	0.285835	-0.270977	-0.536032	0.236442	-0.305591	0.270977	-0.270977	-0.270977
FOXP1(Forkhead)/H9-FOXP1-ChIP-Seq(GSE31006)/Homer_p	0.683281	0.459295	0.270977	-0.29772	0.270977	0.271806	0.441404	0.274173	0.402667	-0.272399	-0.270977	-0.646135	-0.299134	-1.12803	-1.00266	-2.40219	-0.741008	-0.594032	0.230019	0.270977	0.446085	0.297445	0.27354	0.226399	0.332735	0.451161	0.299134	-0.27291	-0.270977	-0.270977	-0.365208	-0.274173	0.270977	0.368194	0.326055	0.270977	0.361635	0.230805	0.270977	0.230019	0.330594	-0.293681	-0.27124	-0.441404	0.339946	0.376861	0.497306	0.424154	0.441404
Foxo3(Forkhead)/U2OS-Foxo3-ChIP-Seq(E-MTAB-2701)/Homer_n	0.367122	0.286478	-0.308727	-0.285163	0.380141	0.499151	0.731371	0.471364	1.30721	0.471364	0.348006	-0.38889	-0.270977	-0.919462	-1.27518	-1.93436	-0.38417	-0.30483	0.330069	0.334356	0.391556	0.270977	0.270977	0.391556	0.694517	0.754227	0.339202	-0.31051	-0.307454	-0.305591	-0.330065	0.236442	0.394131	0.515434	0.415387	-0.270977	0.356868	0.377509	0.627159	0.515434	0.494002	0.240845	-0.270977	-0.488237	0.311452	0.336155	0.626696	0.754227	1.16133
Foxa2(Forkhead)/Liver-Foxa2-ChIP-Seq(GSE25694)/Homer_p	0.307454	0.38417	0.270977	0.23971	0.282522	0.270977	0.270977	0.240008	0.286478	0.479736	-0.302698	-0.424428	-0.867864	-0.270977	-1.13855	-1.04996	-1.52668	-0.270977	0.270977	0.791165	1.20667	1.2329	0.467614	0.307454	0.530611	0.591955	0.881794	-0.299551	-0.270977	0.238028	0.536032	0.371729	0.344767	0.597344	0.627159	0.816441	0.708131	0.873767	0.981838	0.949435	0.791165	0.925692	0.689341	1.12257	0.38417	0.635906	0.599166	1.13834	0.935668
Foxa3(Forkhead)/Liver-Foxa3-ChIP-Seq(GSE77670)/Homer_p	0.31051	0.270977	-0.270977	-0.356868	0.270977	0.316312	0.574019	0.411012	0.319905	0.449229	0.277995	0.2202	-0.723432	-0.483368	-1.39575	-0.795321	-0.741035	0.313196	0.483368	0.687554	0.946449	0.479736	0.445709	0.322007	0.848528	0.60904	0.35789	-0.323672	-0.307271	0.216762	-0.270977	0.270977	0.222977	0.270977	-0.280053	0.458796	0.6316	0.892856	0.396129	0.574019	0.485311	1.26615	0.594758	1.15383	0.759073	1.02227	0.589366	0.811298	0.702829
Fox:Ebox(Forkhead,bHLH)/Panc1-Foxa2-ChIP-Seq(GSE47459)/Homer_n	0.241842	0.270977	-0.295735	-0.293681	-0.405186	0.414946	0.386299	0.460024	0.244446	-0.330622	-0.362276	0.270977	0.270977	0.270977	-0.358812	0.295102	0.293681	0.293681	-0.330622	-0.270977	0.497481	0.766603	0.48867	0.417841	0.394998	0.448987	0.435365	0.445925	0.368194	-0.270977	-0.441404	0.281231	0.531384	0.65799	0.559409	0.47486	0.627159	1.09937	1.56071	2.02689	1.05009	1.00648	0.335823	0.570438	0.571704	1.1233	0.578413	0.471364	0.953818
FoxD3(forkhead)/ZebrafishEmbryo-Foxd3.biotin-ChIP-seq(GSE106676)/Homer_p	-0.369343	0.488237	0.689341	0.343977	-0.536032	-0.831529	-0.343977	0.550971	0.689341	0.573816	0.270977	-0.346868	-0.930907	-1.04996	-0.829432	-0.270977	0.23971	-0.591883	-0.460024	-0.468031	0.386299	0.241842	0.42019	0.37364	0.320436	-0.427961	-0.303799	0.281528	0.531384	0.521519	0.321845	0.843259	0.460024	0.698501	0.38417	0.424482	0.302698	0.366048	0.344767	0.625665	0.388895	0.705601	0.58597	1.00423	0.270977	0.270977	-0.353481	0.339202	0.394998
HIF2a(bHLH)/785_O-HIF2a-ChIP-Seq(GSE34871)/Homer_p	-0.278979	-0.270977	-0.344757	0.270977	0.399113	0.407329	0.295767	0.301005	0.319991	0.564632	0.24313	-0.531384	-0.566689	0.242518	0.338272	0.270977	-0.312998	0.33174	0.454319	0.575551	-0.338248	-0.640685	-0.488919	0.270977	0.270977	-0.270977	-0.388895	-0.460024	-0.993005	-0.585559	-0.338248	0.644517	0.499722	0.732858	0.740966	0.354876	-0.281214	-0.270977	0.749435	0.923387	0.393433	0.357435	-0.280762	-0.298232	-0.270977	-0.297445	0.270977	-0.316636	0.270977
Srebp1a(bHLH)/HepG2-Srebp1a-ChIP-Seq(GSE31477)/Homer_p	0.299134	0.361635	0.297445	0.332735	0.225344	-0.389409	-0.424154	-0.396129	0.280053	-0.316312	-0.280053	-0.275586	0.275586	0.270977	0.270977	0.508805	0.275586	0.336155	-0.270977	0.326055	-0.270977	0.338712	0.270977	0.663637	0.405985	0.504369	0.326055	-0.27354	0.227399	-0.270977	0.382193	0.372271	-0.270977	-0.361635	-0.270977	0.424154	1.15383	1.79907	1.17514	0.854487	0.227399	0.270977	0.270977	0.432592	1.00272	1.47452	1.86267	1.92601	1.5921
Srebp2(bHLH)/HepG2-Srebp2-ChIP-Seq(GSE31477)/Homer_p	0.270977	-0.303128	-0.558283	-1.1387	-0.956181	-0.589366	-0.270977	0.421425	0.574019	0.376861	0.270977	0.214751	0.218579	-0.270977	-0.282522	-0.538692	-0.445709	-0.319905	0.224223	-0.41124	-0.418332	-0.441404	0.352361	0.441404	0.449229	-0.339946	-0.691235	-0.441404	0.281231	0.319905	-0.322007	-0.748174	-1.406	-0.718942	-0.270977	0.552735	0.748174	0.421425	0.404308	0.278979	0.270977	0.319905	0.516637	0.608268	0.485311	0.372271	0.663637	0.725462	0.904435
CDX4(Homeobox)/ZebrafishEmbryos-Cdx4.Myc-ChIP-Seq(GSE48254)/Homer_n	0.270977	0.241842	0.293681	-0.270977	0.245702	0.27573	0.435168	1.19104	2.19748	1.37208	0.599201	0.29475	-0.270977	0.242293	0.270977	0.653012	0.720008	0.776492	0.438491	0.441404	0.405985	0.931209	0.32863	0.454319	0.372251	1.16727	1.23909	0.443489	0.448987	0.437713	1.95817	1.78851	2.74886	2.48749	1.86342	0.848528	0.510204	0.848528	0.93509	0.626784	0.6159	0.383607	0.589569	0.667423	0.831838	0.719509	0.819956	0.757632	1.2632
Cdx2(Homeobox)/mES-Cdx2-ChIP-Seq(GSE14586)/Homer_n	0.559361	0.419109	-0.270977	-0.829432	-0.879944	-0.301005	0.346868	0.536032	0.391556	0.237279	0.236001	-0.365297	-0.397175	-0.652157	-0.617025	-0.520766	0.234002	-0.270977	-0.31666	-0.378063	-0.378063	0.318586	-0.313981	0.338272	0.312998	0.598283	0.776061	0.619925	0.776061	0.384368	0.455069	0.455069	1.32129	1.46911	0.57416	0.270977	-0.437794	0.270977	0.306726	0.382495	0.391556	0.311452	1.0631	1.04038	1.24474	0.599166	0.778478	0.504369	0.705601
Hoxd10(Homeobox)/ChickenMSG-Hoxd10.Flag-ChIP-Seq(GSE86088)/Homer_n	0.270977	0.341338	0.276332	0.304372	0.270977	0.288062	0.52333	1.0473	1.0756	0.534703	0.312996	0.302698	0.32	-0.270977	-0.338712	-0.288738	0.421171	1.15385	1.22685	1.35989	1.65614	2.18056	2.10747	0.63658	0.624968	0.597654	0.965369	0.700565	0.578413	0.388895	-0.276757	0.304907	0.448223	1.09655	0.32	0.270977	-0.275967	0.270977	0.674082	1.1395	1.67783	1.2127	0.700565	0.806262	0.856933	0.700565	1.30583	1.30497	1.89665
HOXB13(Homeobox)/ProstateTumor-HOXB13-ChIP-Seq(GSE56288)/Homer_p	0.479736	0.667347	1.12353	0.270977	-0.403492	-0.949435	-0.374147	-0.316203	0.421171	0.377491	0.432988	0.275586	0.452929	0.495709	0.327006	0.245407	0.246004	0.395593	0.672496	0.726657	0.946476	0.361635	-0.270977	-0.27627	0.29059	0.579739	0.667423	0.806262	0.838266	0.501181	0.392468	0.347258	0.479862	0.278196	0.4201	0.499722	0.665032	0.430997	0.393433	0.764488	0.992128	0.660563	0.397067	-0.275586	0.289775	0.471043	0.497481	0.374242	0.597654
Hoxc13(Homeobox)/EB-Hoxc13.HA-ChIP-Seq(GSE142377)/Homer_p	0.35219	0.405985	1.04235	0.337467	0.306808	-0.392723	0.293022	0.377135	0.496086	0.653494	0.528614	0.433798	0.532161	0.724071	0.513734	0.42868	0.293681	0.644924	0.780242	0.875603	0.829181	0.522379	0.592334	0.817966	0.712741	1.4333	1.585	2.50117	2.00064	0.986562	0.616684	0.886276	1.73962	1.14885	0.98666	1.00197	1.55819	0.865835	0.499021	0.485803	0.621399	0.501287	0.504513	0.386074	0.555557	1.12822	0.814737	0.678228	0.437171
Hoxa11(Homeobox)/ChickenMSG-Hoxa11.Flag-ChIP-Seq(GSE86088)/Homer_p	-0.4159	-0.302698	0.32493	0.303218	0.270977	-0.291463	0.282522	0.354876	0.483945	0.591138	0.823987	0.384772	0.321137	0.323387	-0.324372	-0.477032	-0.815489	-0.270977	0.448826	1.11186	1.92525	1.11186	1.71098	1.2907	1.22488	0.779831	0.530829	0.836812	0.843259	0.341332	-0.297496	-0.270977	0.687849	0.752861	1.07389	1.44889	1.10485	0.665132	0.389409	0.824714	0.838484	0.903418	0.677963	0.360431	0.452157	0.84137	0.733389	0.436318	0.311451
Hoxa13(Homeobox)/ChickenMSG-Hoxa13.Flag-ChIP-Seq(GSE86088)/Homer_n	0.321564	-0.358892	-0.36869	-0.529764	-0.270977	0.299744	0.300424	0.300775	0.332735	0.33104	0.30961	0.370409	0.270977	-0.369524	-0.626537	-0.341436	0.270977	0.753013	1.30583	1.71098	1.9567	1.06292	0.806305	0.30961	0.356089	0.360431	1.0081	0.451161	0.270977	-0.512318	0.302698	0.400038	0.919782	0.46183	0.687554	0.35219	0.336576	0.356868	0.705811	0.788223	0.824428	0.312212	0.550457	0.435303	0.343542	0.254213	0.504369	0.789631	2.04107
Hoxd11(Homeobox)/ChickenMSG-Hoxd11.Flag-ChIP-Seq(GSE86088)/Homer_n	0.273819	0.396654	0.291666	0.44244	0.405985	0.595539	0.422438	0.42335	0.686547	0.729678	0.404905	0.270977	0.382647	-0.270977	-0.334356	-0.386074	0.343746	1.0266	1.86929	1.74174	1.2802	1.2172	1.30583	0.956181	1.55348	1.20953	1.34775	0.813469	0.325157	-0.275619	-0.304107	0.636984	0.574019	0.895773	1.0081	1.68805	0.855752	0.576557	0.421425	0.524475	0.67843	0.682523	0.322007	0.375519	0.415387	0.426995	0.282522	0.42335	1.16923
Hoxd13(Homeobox)/ChickenMSG-Hoxd13.Flag-ChIP-Seq(GSE86088)/Homer_n	0.471529	0.688978	0.336685	0.249888	-0.361043	-0.270977	0.270977	0.330594	0.383574	0.270977	0.305955	0.293681	1.09337	0.405985	0.250484	-0.552686	-0.291801	0.347602	0.695202	0.756393	1.19106	1.134	1.62933	0.861448	0.682204	0.38563	0.464404	0.589659	0.30961	-0.297326	-0.459295	0.516637	0.770673	1.90583	0.595539	0.833299	0.454292	0.646042	0.56105	1.15331	1.32981	1.53647	0.647897	1.48302	1.3746	1.58265	0.891596	1.87061	1.88469
Unknown(Homeobox)/Limb-p300-ChIP-Seq/Homer_n	0.386074	0.790899	0.332702	0.285835	-0.409149	0.270977	0.56017	0.698501	0.343977	-0.505329	-0.618905	-0.427961	-0.302595	0.270977	-0.44702	-0.483524	-0.375951	-0.270977	0.365297	0.270977	0.301926	0.240008	0.536032	0.505409	0.424482	0.270977	-0.270977	0.270977	0.270977	-0.288038	-0.328337	0.330069	0.552691	1.58751	1.24474	0.853701	0.644924	0.348006	0.550971	0.341332	0.443489	0.29772	-0.270977	0.270977	0.504369	1.05009	1.12168	0.599241	0.281231
Hoxc6(Homeobox)/EB-Hoxc6.iFlag-ChIP-Seq(GSE142377)/Homer_n	0.270977	-0.569553	-0.576332	-0.383916	-0.399691	0.298109	-0.27354	0.340968	-0.787795	-0.633298	-1.09587	-0.446551	-0.369524	-0.405985	-0.432122	-0.847516	-0.270977	0.29059	0.347943	-0.306509	0.547994	0.49501	0.57141	0.282622	0.347602	1.04388	2.05231	1.79688	0.490838	0.270977	0.366032	0.311451	-0.270977	-0.440307	-0.339657	-0.366032	-0.491938	-0.413088	-0.58597	0.270977	-0.270977	0.29059	-0.29059	-0.290862	0.30961	0.421425	0.484897	0.471364	0.343125
Hoxc10(Homeobox)/EB-Hoxc10.iFlag-ChIP-Seq(GSE142377)/Homer_n	-0.288062	-0.287232	0.270977	0.374242	0.704463	1.0379	0.931597	1.83512	0.576378	0.375722	-0.607009	-0.673894	-0.3026	0.356417	0.270977	-0.303128	-0.443489	0.369343	0.366032	0.388	0.275043	0.303191	0.632578	0.471438	0.460024	0.582879	1.47217	1.94609	1.35403	0.821584	0.6316	0.504369	0.363582	0.353481	0.275307	0.29059	-0.270977	0.270977	-0.275248	0.366695	0.270977	0.543852	0.452929	0.316276	-0.270977	0.286694	0.398315	0.339202	-0.420011
Hoxc9(Homeobox)/Ainv15-Hoxc9-ChIP-Seq(GSE21812)/Homer_n	1.99471	1.10018	0.49465	-0.270977	0.617027	0.780642	1.17101	0.667423	0.907312	0.350147	-0.271806	-0.583758	-0.350147	0.270977	0.68114	0.455069	0.388895	0.460024	1.42837	0.907276	0.718942	0.315617	0.270977	0.270977	0.270977	0.467393	0.694517	0.891779	1.15807	0.723432	1.35997	0.669531	0.521519	0.270977	0.372271	0.319905	0.294796	0.270977	0.293681	0.270977	-0.558283	-0.782898	-0.663637	-0.297445	0.270977	0.31051	0.599166	0.744006	0.869408
Hoxd9(Homeobox)/EB-Hoxd9.HA-ChIP-Seq(GSE142377)/Homer_p	-0.389409	-0.665981	-0.644517	-0.338712	0.226399	0.226399	0.226399	-0.332735	0.275586	-0.303128	-0.30961	-0.913771	-0.411012	-0.277995	0.343977	-0.30498	-0.347602	-0.31051	0.508805	0.418332	0.336155	0.339946	0.347602	0.458796	-0.280053	-0.270977	-0.270977	0.411012	0.411012	0.595539	0.282522	0.270977	-0.270977	-0.396129	-0.41124	-0.663637	-0.627159	-0.725462	-0.875182	-0.47582	-0.356868	-0.362794	-0.552735	-0.665981	-0.330594	0.228347	0.397175	0.432592	0.270977
OCT4-SOX2-TCF-NANOG(POU,Homeobox,HMG)/mES-Oct4-ChIP-Seq(GSE11431)/Homer_n	0.281231	-0.322007	-0.460024	-0.445709	0.285835	0.887981	0.353481	0.302698	-0.270977	0.405871	0.280053	-0.280053	-0.574019	-0.504369	0.270977	0.698628	0.405871	0.392723	0.270977	0.29059	-0.270977	0.288062	0.203217	0.203217	-0.536032	-0.343977	0.270977	0.353481	0.443489	0.30961	0.405871	0.270977	-0.270977	-0.504369	-0.698628	-0.29059	-0.270977	0.421425	0.270977	0.445709	0.479736	0.97841	0.698628	0.297496	-0.297496	-0.331945	-0.270977	-0.331945	-0.29059
PAX3:FKHR-fusion(Paired,Homeobox)/Rh4-PAX3:FKHR-ChIP-Seq(GSE19063)/Homer_n	0.206783	-0.270977	-0.29059	0.326522	0.723432	0.552735	0.376861	-0.282522	0.270977	0.411012	0.881857	0.6316	0.538692	0.362794	0.656474	1.07471	1.93673	2.2817	1.69381	0.783621	0.748174	0.432592	0.723432	0.783621	1.28833	1.88009	1.68494	1.4898	0.564009	0.338712	0.206783	0.288062	-0.270977	-0.270977	-0.574019	0.326522	0.829181	3.3234	1.90332	0.881857	0.203217	0.353481	1.232	1.55349	0.665981	0.316312	0.277995	0.483368	0.595539
HOXA1(Homeobox)/mES-Hoxa1-ChIP-Seq(SRP084292)/Homer_n	0.285835	-0.284031	0.214751	-0.376861	-0.270977	-0.280053	0.221647	-0.362794	-1.00742	-0.887981	-0.658517	-0.538692	-0.552735	-0.281231	0.216762	0.322007	0.281231	0.316312	-0.270977	0.20986	-0.270977	0.322007	0.214751	0.278979	-0.270977	0.441404	0.848528	2.07169	0.595539	-0.270977	-1.19738	-0.783621	-1.34468	-0.470866	-0.589366	0.221647	-0.31051	-0.319905	-0.270977	-0.270977	-0.443489	-0.639581	-0.29059	0.270977	0.206783	-0.285835	0.338712	0.270977	0.20986
HOXA3(Homeobox)/mEmbryo-Hoxa3-ChIP-Seq(E-MTAB-8607)/Homer_n	0.293681	0.297496	0.405871	0.29059	-0.270977	-0.288062	-0.29059	0.29059	0.366032	0.639581	0.383916	0.270977	0.353481	0.536032	0.756866	0.504369	0.270977	0.270977	0.270977	0.595539	0.343977	0.564009	0.405871	0.270977	0.203217	-0.270977	0.536032	0.366032	0.270977	-0.297496	-0.338712	0.270977	-0.293681	0.288062	0.288062	0.702829	0.421425	0.270977	0.343977	0.383916	0.450589	-0.744006	-0.744006	-0.951561	0.270977	0.32	0.915448	0.270977	0.338712
HOXA2(Homeobox)/mES-Hoxa2-ChIP-Seq(Donaldson_et_al.)/Homer_p	0.405985	0.383916	0.178466	-0.270977	-0.450589	-0.405985	-0.270977	0.187203	-0.270977	-0.270977	0.147179	0.147179	-0.270977	-0.32	0.178466	-0.270977	-0.270977	-0.302698	0.187203	-0.270977	-0.270977	-0.450589	0.178466	0.178466	0.193756	-0.471364	0.193756	0.471364	1.73961	0.698628	0.536032	0.193756	0.30961	-0.30961	0.270977	0.270977	0.297496	0.187203	0.178466	0.405985	0.552367	0.270977	-0.339202	-0.270977	0.270977	0.32	0.30961	0.450589	0.58597
Hoxb4(Homeobox)/ES-Hoxb4-ChIP-Seq(GSE34014)/Homer_n	-0.460024	0.216762	0.356868	0.508805	0.589366	0.848528	0.748174	0.322007	0.206783	-0.270977	-0.293681	0.270977	0.384772	0.376861	0.432592	0.552735	1.49425	0.892856	0.625492	-0.270977	0.206783	-0.284031	-0.281231	-0.445709	-0.322007	0.316312	0.608268	0.458796	0.516637	0.284031	0.338712	-0.368392	-0.282522	-0.285835	-0.338712	-0.887981	-1.67783	-0.293681	-0.297496	0.576378	0.270977	0.698628	0.331945	0.460024	0.658517	0.595539	0.288062	-0.326522	-0.270977
GATA:SCL(Zf,bHLH)/Ter119-SCL-ChIP-Seq(GSE18720)/Homer_p	0.366032	0.698628	0.471364	1.30583	0.187203	0.206783	-0.338712	-0.288062	0.288062	0.206783	0.392723	-0.443489	-0.270977	-0.471364	0.30961	0.383916	0.939051	0.698628	0.366032	-0.302698	-0.297496	-0.270977	0.353481	0.576378	0.471364	0.193756	-0.343977	0.270977	0.293681	0.270977	-0.353481	-0.270977	-0.270977	0.270977	-0.270977	0.366032	0.383916	0.302698	0.178466	0.178466	0.270977	0.198962	-0.326522	-0.432592	-0.270977	0.326522	0.723432	0.460024	0.564009
Cdx2(Homeobox)/mES-Cdx2-ChIP-Seq(GSE14586)/Homer_p	0.282522	-0.285163	0.458554	0.391556	0.453656	0.419109	0.380141	-0.321822	-0.42163	-0.301005	0.322241	0.437713	0.428008	0.464326	0.375979	0.285835	0.530611	0.421639	0.944344	0.400067	0.270977	-0.853621	-1.6229	-0.790849	-0.467614	0.237662	0.494002	0.617027	0.744006	0.671417	0.689341	1.1553	0.949435	1.93463	0.892411	0.443489	0.280053	-0.31758	-0.302595	-0.306726	0.270977	0.353481	0.270977	-0.30961	-0.270977	-0.599138	-0.515434	-1.04032	-0.270977
Hoxc10(Homeobox)/EB-Hoxc10.iFlag-ChIP-Seq(GSE142377)/Homer_p	-0.429326	-0.287031	-0.8308	-0.301387	-0.302468	0.567979	0.632233	1.17677	0.804389	0.431582	0.270977	-0.361635	-0.40191	-0.270977	0.323387	0.307454	0.290299	0.246004	-0.32	-0.721201	-0.383009	-0.270977	0.270977	0.425397	0.442244	0.307185	-0.576378	0.270977	0.540491	0.552691	0.322007	0.291787	0.27573	-0.270977	-0.274977	0.270977	-0.35789	-0.492901	-0.715948	-0.501105	-0.740916	-1.1233	-2.11554	-1.1233	-0.911336	0.295102	-0.519456	-0.595385	-1.49124
Hoxc9(Homeobox)/Ainv15-Hoxc9-ChIP-Seq(GSE21812)/Homer_p	-0.495709	-1.13434	-0.702137	-0.388895	0.50737	0.455069	0.564573	0.293681	-0.27124	-0.293681	-0.294796	0.270977	0.322007	0.29059	0.372271	0.270977	0.312998	0.270977	0.270977	-0.270977	-0.974626	-0.655993	-0.330594	0.53113	-0.292555	-0.38889	-0.31051	0.236001	-0.270977	-0.270977	0.29059	0.270977	-0.292555	-0.318586	0.231497	-0.270977	-0.41972	-0.270977	0.271806	0.327871	0.228347	-0.29772	0.270977	-0.270977	0.231497	0.29772	0.479736	0.323672	0.297445
Hoxd9(Homeobox)/EB-Hoxd9.HA-ChIP-Seq(GSE142377)/Homer_n	-0.627159	-0.913771	-0.508805	-0.521519	0.485311	0.343977	1.39398	0.574019	0.691235	0.276332	-0.270977	0.30961	0.625492	1.44021	1.32935	0.60904	-0.270977	-0.278979	0.216762	0.458796	-0.313196	0.222977	0.280053	0.497306	0.352361	-0.275586	0.224223	-0.274933	-0.270977	-0.276332	0.221647	0.221647	0.270977	0.270977	0.313196	-0.485311	-1.04282	-0.811298	-0.270977	0.2202	-0.356868	-1.34468	-0.749435	-0.574019	-0.278979	-0.516637	-0.362794	-0.270977	-0.30961
PBX2(Homeobox)/K562-PBX2-ChIP-Seq(Encode)/Homer_n	0.297496	0.270977	0.526394	0.749435	0.916856	0.421639	0.644517	0.749435	1.03441	0.776492	0.817975	0.759073	1.39769	1.49122	1.09838	0.956181	0.554403	0.661413	0.287232	0.382495	0.270977	0.635546	0.237662	0.369343	0.28345	0.411783	0.547527	0.589569	0.996285	2.22968	1.02041	1.14301	0.517158	1.21456	1.00423	0.611401	0.350147	0.892411	1.75437	1.78851	0.735671	-0.306726	0.270977	0.239404	1.00164	0.619896	0.987264	0.501383	0.402853
Hoxc6(Homeobox)/EB-Hoxc6.iFlag-ChIP-Seq(GSE142377)/Homer_p	0.270977	0.30498	0.361629	-0.347602	-0.441505	-0.421081	0.372128	0.621614	0.542157	-0.290299	-0.270977	-0.425923	-0.270977	-0.439338	0.270977	-0.281481	0.355436	0.396654	0.339202	0.308727	-0.270977	0.320679	0.29059	0.302117	-0.27354	-0.386074	-0.854724	-0.555437	-0.720785	-0.441404	-0.876614	-0.464745	-0.274298	0.270977	-0.566588	-1.02624	-0.543127	-0.270977	0.302595	-0.270977	-0.424945	-1.01246	-1.71727	-1.06821	-0.555437	-0.356868	-0.490432	-0.405985	-0.409149
CArG(MADS)/PUER-Srf-ChIP-Seq(Sullivan_et_al.)/Homer_p	0.731895	1.15807	0.776061	0.270977	0.509295	0.559361	0.642619	0.356868	0.510179	0.382495	-0.270977	-0.334356	0.270977	0.49465	0.540627	0.270977	0.30961	-0.270977	0.450589	0.285163	0.462157	0.608187	0.391556	0.536032	0.394131	1.07357	0.950433	1.16133	0.4768	0.270977	-0.829479	-0.386074	-0.347602	0.365208	-0.274933	0.513734	0.594032	0.564573	0.410747	-0.287232	-0.38417	-0.829479	-0.339202	0.293681	0.455069	0.450589	0.338272	-0.270977	0.405985
CArG(MADS)/PUER-Srf-ChIP-Seq(Sullivan_et_al.)/Homer_n	0.574019	0.589988	0.818983	0.766075	0.635546	0.74333	0.530611	0.361043	0.270977	0.294796	0.350147	0.270977	-0.270977	-0.270977	-0.471364	0.270977	-0.386074	0.4768	0.850712	0.626696	0.608187	0.289686	1.55903	1.15807	1.81681	0.566732	-0.287232	-1.0631	-0.718942	-0.271806	0.365208	0.330594	0.441404	0.538692	0.382115	0.313981	-0.308727	-0.421425	-0.754159	-0.410747	0.270977	0.375722	0.312998	-0.288038	-0.450589	0.270977	0.501383	0.611401	0.238028
Hoxd10(Homeobox)/ChickenMSG-Hoxd10.Flag-ChIP-Seq(GSE86088)/Homer_p	0.270977	-0.301387	0.274173	0.287113	0.602911	-0.270977	-0.440043	-0.431152	-0.270977	0.41559	0.314518	0.331945	-0.27354	-0.270977	0.357898	0.386074	0.274933	-0.287693	0.407807	0.41559	0.672496	0.270977	0.360651	0.377491	0.904432	0.796644	0.464817	0.290299	0.736953	0.915408	0.660563	0.400159	0.376861	0.852249	0.592458	0.287113	-0.345961	-0.285967	0.549353	0.709323	0.772425	1.00305	0.695107	0.733427	0.270977	0.637842	0.435168	0.973596	0.499722
HOXB13(Homeobox)/ProstateTumor-HOXB13-ChIP-Seq(GSE56288)/Homer_n	0.552367	0.427462	0.354126	0.583723	0.395593	0.270977	-0.403492	0.427462	0.495709	0.360651	-0.520766	-0.320542	0.462114	0.535027	0.703799	0.288062	0.52333	-0.319689	-0.338712	-0.790657	-0.326938	0.308727	0.510017	0.553304	0.764641	0.552367	0.755377	0.559436	0.873299	0.704463	0.993174	0.973596	0.558283	-0.270977	-0.309436	-0.559361	-0.470291	-0.270977	0.304907	0.354901	-0.275586	-0.382023	0.270977	0.270977	0.410155	0.245407	-0.270977	0.270977	-0.293681
Hoxc13(Homeobox)/EB-Hoxc13.HA-ChIP-Seq(GSE142377)/Homer_n	0.438423	0.692573	0.501287	0.751877	0.293766	-0.270977	-0.50117	0.427226	0.386074	-0.293681	-0.570592	-0.318634	0.783621	0.829181	1.35531	0.510179	0.756393	-0.281214	0.250058	-0.539785	0.270977	0.443489	0.98666	1.2329	1.40319	0.667051	0.783621	0.348209	0.579632	0.318776	0.57626	0.547578	0.347602	-0.270977	-0.340611	-0.372935	-0.542218	0.283528	0.249349	0.294495	-0.50117	-0.621189	-0.284007	-0.581667	-0.286378	-0.59823	0.270977	0.247633	-0.300653
Hoxa11(Homeobox)/ChickenMSG-Hoxa11.Flag-ChIP-Seq(GSE86088)/Homer_n	0.595539	-0.281231	0.270977	0.386074	0.504984	0.270977	-0.273584	0.409237	0.515065	0.319905	0.282522	0.31075	0.682278	0.513836	0.603845	0.30086	0.441505	0.445001	0.601873	0.270977	-0.270977	-0.321734	0.384368	0.521519	1.51009	0.564009	0.384772	0.41308	1.08657	0.940959	0.589957	0.499151	0.636984	0.301926	-0.500948	-0.934849	-1.14191	-1.0426	-1.39012	-1.25738	-0.464745	0.270977	0.685728	-0.270977	-0.270977	-0.462467	-0.270977	0.285516	0.444601
Hoxd11(Homeobox)/ChickenMSG-Hoxd11.Flag-ChIP-Seq(GSE86088)/Homer_p	0.84002	0.458796	-0.281017	0.270977	0.380139	0.339946	-0.392723	-0.317519	0.288523	0.486972	-0.279231	0.270977	-0.280053	0.402464	0.339202	0.340968	-0.272399	-0.326522	-0.307271	0.25505	0.270977	0.270977	-0.270977	0.329187	0.58597	1.35579	0.46942	0.416839	0.545008	1.53078	1.15474	0.420106	0.300424	0.30086	-0.376861	-1.36042	-2.07453	-0.766958	-0.29059	-0.29059	-0.299567	0.281803	0.291801	0.283733	-0.624609	-0.338272	-0.513734	-0.322309	-0.47582
Hoxd13(Homeobox)/ChickenMSG-Hoxd13.Flag-ChIP-Seq(GSE86088)/Homer_p	0.312515	0.413562	-0.279491	0.313196	0.356868	0.340237	-0.376038	-0.330594	0.302698	0.302595	-0.339912	-0.330069	0.344742	0.939618	0.660595	0.503839	-0.279629	0.302698	0.250856	0.280885	-0.390398	-0.597312	-0.635238	-0.547942	0.270977	0.470866	0.356582	0.326522	0.590654	1.34517	1.37625	0.390489	0.462262	-0.271806	-0.386074	-0.84884	-1.18235	-0.928826	-0.319969	-0.381974	-0.270977	-0.281231	0.270977	0.388711	-0.270977	0.419706	0.270977	0.293766	0.282584
Unknown(Homeobox)/Limb-p300-ChIP-Seq/Homer_p	0.510204	0.358819	0.339202	0.319706	0.369343	0.341332	0.319991	0.339202	0.357435	0.621646	0.438491	-0.281528	-0.715948	-0.829479	-0.270977	0.286478	-0.32	-0.318586	-0.270977	0.346868	0.303799	-0.37364	-0.58597	-0.661413	-0.270977	0.402853	0.366048	0.604902	0.766075	0.766075	0.382495	0.308727	0.270977	-0.307454	-0.540627	-0.58597	-0.347998	-0.427961	0.240008	-0.604852	0.339946	-0.270977	0.453656	0.285163	0.38417	1.19716	0.671417	0.305591	-0.327006
CDX4(Homeobox)/ZebrafishEmbryos-Cdx4.Myc-ChIP-Seq(GSE48254)/Homer_p	-0.339202	-0.310368	-0.27797	0.270977	0.243721	0.281528	-0.270977	-0.538692	-0.558283	0.270977	0.393433	0.393433	0.477503	0.93509	1.2632	0.479862	0.495709	0.403527	0.571465	0.370462	-0.270977	-0.435303	-0.547469	-0.296898	0.270977	0.270977	0.4201	0.352847	1.33601	0.785352	1.2632	0.70505	0.686242	1.01869	0.432869	0.293279	-0.329814	-0.370409	-0.332264	-0.382037	-0.466138	-0.353481	-0.294071	-0.295735	-0.270977	-0.803104	-0.733354	-0.644401	-0.299051
Hoxa13(Homeobox)/ChickenMSG-Hoxa13.Flag-ChIP-Seq(GSE86088)/Homer_p	-0.37983	-0.32493	0.2556	-0.576637	-0.317142	-0.365961	-0.439338	-1.06528	-0.769452	-0.29059	0.309508	-0.272655	-0.298173	0.270977	0.606693	0.562782	0.558283	0.351089	0.563501	0.328491	-0.282308	-0.927847	-1.2789	-0.745306	-0.33233	0.30961	0.376861	0.29059	-0.270977	-0.27354	0.282156	0.291258	-0.270977	0.270977	-0.487652	-1.00164	-1.96148	-2.06993	-1.13433	-0.394741	-0.510858	-0.75908	-0.698628	-0.368392	0.347998	-0.47582	-0.352361	-0.656474	-0.335043
TATA-Box(TBP)/Promoter/Homer_p	0.718581	0.270977	0.785737	0.304989	0.574019	0.383916	1.0083	0.483524	0.31888	-0.369705	0.253388	0.270977	0.608683	0.502218	1.12143	1.13855	1.10007	1.03616	0.749544	1.22674	0.934132	1.21285	1.20658	0.840095	0.538692	0.35789	0.400862	-0.285835	-0.270977	-0.459883	0.270977	0.32128	0.479862	0.46955	1.46989	0.950638	0.506419	-0.37924	0.288134	-0.270977	-0.319905	-0.285967	0.423224	0.998406	1.25204	0.705867	0.946279	0.392723	1.00953
TATA-Box(TBP)/Promoter/Homer_n	0.277995	0.715678	0.816368	0.634233	0.431924	0.420601	0.443482	0.29772	0.460024	0.362794	0.391444	0.288134	0.496698	0.449236	0.828478	0.700636	1.417	1.35033	1.26179	0.791546	1.85101	1.82865	1.06397	0.857127	2.05183	2.89752	3.07881	1.0083	0.585559	0.720515	1.41988	1.04495	1.20896	1.1353	2.91042	3.1395	2.56477	1.54839	0.476796	0.276771	-0.30717	0.370555	0.628139	1.40108	1.66314	1.5682	1.07835	1.13343	1.18653
Mef2d(MADS)/Retina-Mef2d-ChIP-Seq(GSE61391)/Homer_n	-0.595539	-0.356868	0.222977	-0.277995	-0.352361	-0.552735	-0.718942	-0.537043	-0.718942	-0.322007	-0.764641	-0.830867	-1.30846	-0.432592	-0.483368	-0.319905	-0.881857	-0.479736	-0.723432	-0.499722	-0.574019	-1.00742	-1.38967	-1.72517	-0.687554	-0.432592	0.20986	0.270977	0.203217	-0.392723	-0.432592	-0.270977	-0.326522	-0.288062	-0.818648	-0.421425	-1.4898	-0.97841	-1.51612	-1.08597	-0.322007	0.284031	0.376861	0.270977	0.20986	0.29059	0.206783	-0.338712	-0.29059
Nkx3.1(Homeobox)/LNCaP-Nkx3.1-ChIP-Seq(GSE28264)/Homer_n	0.272399	-0.270977	-0.360651	-0.61675	0.270977	0.539809	0.89931	0.316312	0.270977	-0.59444	-0.479202	-0.503367	-0.460015	-0.565379	-1.2515	-0.655016	-0.534703	-0.303887	0.255921	0.312998	-0.279174	-0.424525	-1.28719	-1.04909	-1.17234	-0.646135	-0.872099	-0.510825	-0.302698	0.29609	0.424782	0.358463	0.3152	-0.271291	0.270977	0.350091	0.421609	0.399917	-0.369778	-0.589282	-0.785945	0.492192	0.322815	0.334684	-0.304576	0.549249	0.498839	0.425397	-0.278969
Zfp809(Zf)/ES-Zfp809-ChIP-Seq(GSE70799)/Homer_n	0.423562	0.732858	0.392468	0.32863	0.270977	0.316203	0.469202	0.405985	0.333086	-0.376861	-0.397175	-0.421425	-0.294071	0.243721	0.310437	0.30961	0.270977	-0.328557	-0.315328	-0.377823	-0.270977	-0.316636	-0.43768	-0.415387	-0.464283	0.270977	-0.435303	-0.270977	-0.384338	-0.314275	-0.499722	-0.698664	-0.552043	-0.30961	0.24313	0.270977	0.370462	0.326522	0.445925	0.595475	1.08453	1.60003	1.08972	0.319991	-0.385789	-0.510179	-0.298232	-0.270977	0.278979
FOXK2(Forkhead)/U2OS-FOXK2-ChIP-Seq(E-MTAB-2204)/Homer_n	0.433798	0.453656	-0.302698	-0.318586	-0.369343	0.242066	0.31666	-0.280029	-0.294703	0.316203	0.388895	0.881857	0.270977	0.867984	0.698501	0.853701	0.270977	0.343135	0.48867	0.831627	0.611401	0.766075	0.450589	0.353481	0.307454	0.348006	0.37364	0.580621	0.501383	0.437713	-0.795321	-0.652157	-0.58597	0.540627	0.235532	-0.336155	-0.661413	-0.608148	-0.394131	-0.288038	0.270977	-0.285835	-0.284526	-0.270977	0.334356	0.288038	0.458554	0.270977	0.237662
FOXK1(Forkhead)/HEK293-FOXK1-ChIP-Seq(GSE51673)/Homer_n	-0.804199	-0.322241	-0.337467	-0.34265	-0.396972	-0.322241	-0.32	0.270977	-0.275537	-0.358967	-0.407807	-0.383009	0.323932	0.270977	0.516108	0.483368	0.489031	0.313451	0.440312	0.955305	0.678707	0.243907	0.270977	-0.270977	0.279234	-0.295082	-0.277268	0.292685	0.344758	0.395491	0.310579	-0.483315	-0.704986	-0.981015	-0.471364	-0.438423	-0.385789	-0.460024	-0.315328	0.397175	0.33174	0.344758	0.270977	-0.270977	0.270977	0.319706	0.735657	0.767477	0.428303
FOXP1(Forkhead)/H9-FOXP1-ChIP-Seq(GSE31006)/Homer_n	0.343574	0.270977	0.232165	-0.404555	-0.450589	-0.288062	0.339202	0.339202	-0.289686	-0.313981	-0.31666	0.296071	-0.272399	0.271806	0.230805	0.459295	0.581713	1.60494	1.85762	1.74165	0.479736	0.326055	0.29772	0.327871	-0.29772	-0.929006	-0.986562	-0.367122	0.382115	0.375722	-0.347602	-0.441404	-0.558283	-0.274933	-0.332735	-0.270977	-0.485311	-0.449229	0.372271	0.683281	0.669531	0.812115	0.27124	0.365208	-0.303128	0.446085	0.384368	-0.270977	-0.271806
Foxo3(Forkhead)/U2OS-Foxo3-ChIP-Seq(E-MTAB-2701)/Homer_p	0.282522	-0.298232	-0.475391	-0.599215	-0.531384	-0.405985	0.280807	0.297496	0.297445	0.281231	0.270977	0.510179	0.405186	0.724858	0.669704	0.755103	0.547578	1.01022	1.72439	2.53691	0.58597	0.429392	-0.287232	0.287232	0.270977	0.270977	0.318586	0.44596	0.715948	0.515434	-0.353481	-0.488237	-0.744006	-0.307454	-0.358463	-0.270977	-0.401216	-0.344758	0.270977	0.270977	0.405985	0.350147	0.270977	-0.308727	-0.270977	0.31051	0.361043	-0.328337	-0.30961
Foxo1(Forkhead)/RAW-Foxo1-ChIP-Seq(Fan_et_al.)/Homer_n	-0.293304	0.450589	0.327006	0.452157	-0.270977	-0.30961	-0.3843	-0.386074	-0.337809	-0.303128	0.30483	0.857342	1.34475	1.26872	0.821382	0.572907	-0.30498	-0.270977	0.270977	0.502277	0.283912	-0.293681	-0.380484	-0.327871	0.270977	0.253882	0.311821	0.433691	0.658213	1.31364	0.756505	0.860889	0.452157	1.12828	1.68229	1.69054	0.467393	0.270977	-0.270977	0.275586	0.446809	0.613172	0.253439	-0.367559	-0.479506	0.361613	0.447049	0.270977	-0.297496
T1ISRE(IRF)/ThioMac-Ifnb-Expression/Homer_p	0.166254	0.552367	0.951561	0.450589	0.339202	0.11103	0	-0.270977	-0.270977	-0.270977	-0.270977	0.166254	0.147179	0.270977	0.270977	0.386074	0.270977	0.339202	0.270977	0.386074	-0.270977	-0.270977	-0.386074	-0.386074	-0.386074	-0.386074	-0.386074	0.147179	0.339202	0.552367	0.11103	-0.270977	-0.270977	-0.386074	-0.386074	-0.386074	0	0.270977	0.11103	0.11103	0.11103	0.386074	0.386074	0.270977	0	0	-0.270977	-0.270977	-0.270977
GATA3(Zf),DR4/iTreg-Gata3-ChIP-Seq(GSE20898)/Homer_p	-0.339202	-0.32	0.405985	0.405985	-0.270977	-0.58597	-0.270977	0.405985	0.32	0.147179	0.744006	0.515434	0.780242	0.270977	0.270977	0.166254	0.166254	-0.270977	-0.58597	-0.58597	-0.32	0.32	0.32	0.30961	0.270977	0.450589	0.339202	0.270977	0.270977	0.270977	0.339202	0.166254	0.187203	-0.270977	-0.353481	0.270977	0.338712	0.830867	0.443489	0.471364	0.383916	0.32	-0.32	-0.339202	-0.339202	-0.450589	-0.405985	-0.471364	0.178466
Nur77(NR)/K562-NR4A1-ChIP-Seq(GSE31363)/Homer_n	0.625492	0.331945	0.445709	0.285835	0.432592	-0.270977	-0.282522	-0.595539	-0.396129	-0.319905	0.20986	-0.293681	-0.288062	0.270977	0.392723	0.326522	0.206783	-0.270977	-0.443489	0.198962	0.338712	0.625492	0.319905	0.282522	0.376861	0.421425	0.297496	0.270977	0.29059	0.405871	0.405871	0.405871	1.07116	0.748174	0.691235	0.214751	0.322007	0.288062	0.338712	-0.270977	0.206783	0.288062	0.538692	0.595539	0.656474	0.783621	0.384772	0.288062	0.193756
Brn2(POU,Homeobox)/NPC-Brn2-ChIP-Seq(GSE35496)/Homer_n	0.552367	0.450589	0.471364	0.536032	0.471364	0.32	0.515434	0.405985	0.405985	0.32	0.32	0.58597	0.552367	0.383916	0.270977	0.270977	0.270977	-0.270977	-0.552367	-0.32	0.166254	-0.270977	-0.515434	-0.515434	-0.270977	-0.270977	-0.270977	-0.270977	0.187203	-0.471364	-0.744006	-0.744006	-0.339202	-0.552367	-0.386074	-0.386074	0.270977	-0.30961	0.270977	-0.780242	-0.383916	-1.51891	-0.302698	-0.30961	0.339202	0.11103	0.32	0.270977	0.471364
OCT:OCT(POU,Homeobox)/NPC-Brn1-ChIP-Seq(GSE35496)/Homer_p	-0.270977	-0.270977	0.270977	0.11103	0.11103	-0.270977	0	0	0	0	0	0	0	-0.270977	-0.270977	-0.270977	0.166254	0.147179	0.11103	0	0	0	0	0	0	0.270977	0.270977	0.270977	-0.386074	-0.386074	-0.744006	-0.386074	-0.386074	-0.270977	-0.386074	-0.386074	-0.270977	0	0	0	0	0	0.11103	-0.270977	-0.270977	-0.386074	-0.270977	0.11103	0.386074
HOXA1(Homeobox)/mES-Hoxa1-ChIP-Seq(SRP084292)/Homer_p	-0.281231	-0.356868	-0.404308	-0.470866	-0.458796	-0.368392	-0.270977	0.285835	0.658517	0.516637	0.331945	0.270977	-0.270977	0.445709	0.270977	-0.270977	-0.945203	-0.470866	-0.497306	-0.307271	-0.421425	-0.322007	-0.288062	-0.285835	0.285835	-0.331945	0.281231	0.216762	0.537043	0.6316	0.811443	1.28833	0.946449	0.376861	0.214751	-0.313196	-0.421425	-0.574019	0.270977	0.608268	1.67783	0.595539	0.353481	0.445709	0.516637	0.956181	0.892856	0.352361	-0.608268
HOXA2(Homeobox)/mES-Hoxa2-ChIP-Seq(Donaldson_et_al.)/Homer_n	-0.471364	-0.639581	-0.744006	-0.951561	-0.58597	-0.270977	0.187203	0.405985	0.32	0.270977	0.178466	0.178466	0.405985	0.339202	0.147179	-1.10481	-0.471364	-0.302698	0.744006	0.270977	-0.270977	-0.450589	-0.270977	0.30961	0.270977	-0.270977	-0.515434	0.187203	0.383916	0.698628	0.471364	0.405985	0.270977	0.270977	-0.383916	-0.366032	-0.338712	0.479736	0.830867	0.744006	0.339202	0.270977	0.32	0.576378	1.13862	1.2907	0.698628	-0.443489	-0.471364
HOXA3(Homeobox)/mEmbryo-Hoxa3-ChIP-Seq(E-MTAB-8607)/Homer_p	0.353481	0.270977	-0.471364	-0.30961	0.193756	0.198962	0.270977	-0.270977	0.383916	0.302698	0.515434	0.29059	0.338712	0.564009	1.2907	0.939051	-0.353481	-0.639581	-0.639581	0.32	0.270977	0.30961	-0.32	0.166254	0.366032	0.443489	0.203217	-0.536032	-0.421425	-0.270977	0.338712	0.405871	0.443489	0.193756	0.270977	0.343977	0.331945	-0.285835	0.270977	0.564009	1.51891	0.443489	0.30961	0.353481	0.504369	0.702829	0.702829	0.504369	-0.343977
Hoxb4(Homeobox)/ES-Hoxb4-ChIP-Seq(GSE34014)/Homer_p	-0.270977	-0.281231	-0.270977	-0.270977	0.198962	-0.270977	-0.288062	0.20986	0.203217	0.383916	0.270977	0.193756	-0.29059	-0.421425	0.293681	0.270977	0.270977	-0.658517	-0.282522	-0.270977	0.483368	0.460024	1.00742	0.595539	0.818648	0.595539	0.343977	0.293681	0.293681	0.499722	0.718942	1.1387	1.55349	1.34431	0.595539	0.203217	-0.97841	-1.13862	-0.376861	0.284031	0.376861	0.353481	0.421425	0.193756	0.343977	0.270977	0.564009	0.658517	0.639581
DUX4(Homeobox)/Myoblasts-DUX4.V5-ChIP-Seq(GSE75791)/Homer_p	0.339202	0.450589	0.450589	0.450589	0.166254	0.147179	0.166254	0.32	0.178466	-0.32	-0.339202	0.11103	0.32	-0.30961	-0.30961	-0.552367	0	0.11103	0.11103	0.11103	-0.270977	-0.339202	-0.405985	-0.270977	0.147179	0.11103	-0.270977	0.270977	0.552367	0.339202	-0.270977	-0.270977	0.270977	0.450589	0.30961	0.193756	0.187203	0.166254	-0.270977	-0.951561	-0.383916	-0.270977	0.339202	0.552367	0.951561	1.41702	1.91942	1.66525	1.41702
Duxbl(Homeobox)/NIH3T3-Duxbl.HA-ChIP-Seq(GSE119782)/Homer_p	0.58597	0.405985	0.515434	0.97841	0.887981	0.405871	-0.443489	-0.270977	0.270977	0.698628	0.383916	0.405985	0.270977	0.270977	-0.302698	-0.383916	-0.450589	-0.270977	-0.270977	0.166254	0.270977	0.450589	0.178466	-0.302698	-0.270977	0.178466	0.383916	0.302698	0.698628	0.576378	0.443489	-0.302698	-0.30961	-0.302698	0.297496	0.338712	0.405871	0.270977	0.187203	-0.515434	-0.744006	-0.366032	0.297496	0.698628	0.536032	0.698628	1.10859	2.98413	1.96838
ETS:E-box(ETS,bHLH)/HPC7-Scl-ChIP-Seq(GSE22178)/Homer_n	0.443489	0.353481	0.297496	0.297496	0.353481	0.193756	0.198962	0.353481	0.504369	0.639581	0.297496	0.293681	0.270977	0.405871	0.97841	1.30583	0.30961	-0.939051	-1.10859	-0.576378	0.270977	0.32	0.32	0.339202	0.405985	0.187203	-0.270977	-0.270977	-0.297496	0.270977	0.198962	0.443489	0.297496	-0.270977	-0.479736	-0.639581	-0.443489	-0.297496	0.193756	0.302698	0.576378	0.366032	0.421425	0.405871	0.331945	0.206783	-0.29059	-0.270977	-0.297496
NFkB-p65-Rel(RHD)/ThioMac-LPS-Expression(GSE23622)/Homer_n	0.32	0.270977	0.187203	-0.576378	-0.366032	-0.302698	0.383916	0.270977	0.270977	0.270977	0.293681	0.366032	0.30961	0.302698	0.270977	0.270977	0.293681	0.270977	0.270977	0.198962	0.366032	0.270977	-0.29059	-0.284031	0.376861	0.499722	0.723432	0.270977	0.288062	-0.297496	0.343977	0.353481	0.270977	0.20986	-0.288062	-0.270977	0.270977	0.187203	0.270977	-0.302698	0.297496	1.10859	0.595539	0.756866	0.193756	0.293681	0.193756	0.353481	-0.270977
Brn2(POU,Homeobox)/NPC-Brn2-ChIP-Seq(GSE35496)/Homer_p	-0.270977	0.30961	0.166254	0.147179	-0.450589	-0.450589	-0.744006	-0.951561	-0.58597	-0.405985	-0.405985	-0.405985	-0.270977	-0.270977	0.270977	0.270977	0.405985	0.32	0.270977	0.147179	0.270977	0.166254	0.178466	-0.270977	-0.270977	-0.450589	-0.639581	-0.270977	-0.270977	0.29059	-0.270977	0.187203	-0.302698	-0.302698	-0.30961	0.32	0.515434	0.302698	-0.30961	-0.471364	0.366032	0.353481	0.515434	-0.270977	-0.270977	0.193756	0.353481	0.338712	0.187203
DUX4(Homeobox)/Myoblasts-DUX4.V5-ChIP-Seq(GSE75791)/Homer_n	0.386074	0.11103	-0.270977	-0.386074	-0.450589	-0.450589	-0.32	0.270977	0.450589	0.58597	0.450589	0.744006	0.552367	0.951561	0.951561	1.17754	0.744006	0.744006	0.270977	-0.270977	-0.30961	-0.270977	0.339202	0.147179	0.147179	0.11103	0.147179	0.147179	-0.339202	-0.386074	-0.386074	-0.386074	-0.552367	-0.339202	0.147179	0.386074	-0.270977	-0.386074	-0.386074	0.11103	0.147179	0.147179	0.147179	-0.339202	-0.339202	-0.339202	0.339202	0.270977	0.450589
Duxbl(Homeobox)/NIH3T3-Duxbl.HA-ChIP-Seq(GSE119782)/Homer_n	0.515434	-0.30961	-0.32	-0.405985	-0.270977	0.383916	0.744006	1.30583	0.639581	0.383916	0.383916	0.383916	1.2907	0.830867	0.756866	0.405871	0.702829	1.02929	1.08597	0.702829	0.639581	0.915448	0.639581	0.639581	0.639581	2.17962	1.10481	0.515434	0.270977	0.270977	0.405985	-0.270977	0.366032	0.270977	0.595539	0.343977	0.515434	0.339202	0.270977	0.270977	0.270977	0.293681	0.443489	0.698628	1.51891	1.51891	0.353481	0.353481	-0.270977
HRE(HSF)/HepG2-HSF1-ChIP-Seq(GSE31477)/Homer_n	-0.339202	0.270977	0.340968	0.608683	1.06545	1.55903	1.79377	1.79187	1.85934	1.02994	0.340968	-0.291463	0.450589	0.605266	0.702137	0.451161	0.997869	1.35486	1.03042	0.570145	0.446085	0.669531	0.472301	0.388895	0.322007	0.558283	0.451161	0.376861	-0.303128	-0.303128	-0.936091	-0.702829	-0.741035	0.302595	0.270977	0.459295	0.227399	0.338712	0.228347	-0.322007	0.313981	0.49465	1.99471	1.33862	0.663637	-0.293681	-0.340968	0.270977	0.471364
HRE(HSF)/HepG2-HSF1-ChIP-Seq(GSE31477)/Homer_p	0.288817	0.378063	0.642026	1.30841	1.42331	1.24115	0.818648	0.702137	0.504369	0.270977	-0.27124	0.467393	0.632353	0.594758	0.405985	0.997869	1.42331	1.39581	0.759073	0.405985	0.451161	0.27291	0.405985	0.318586	0.642026	0.388895	0.467614	0.226399	0.372271	-0.338712	-0.307271	-0.875182	0.270977	0.27354	0.759073	0.376861	0.665981	0.302595	0.231497	0.235043	0.372271	1.22674	0.966049	0.441404	-0.446085	-0.384368	0.270977	0.683281	0.873767
HRE(HSF)/Striatum-HSF1-ChIP-Seq(GSE38000)/Homer_n	-0.418332	-0.546031	0.224223	0.644517	1.10876	2.29207	1.22043	1.26366	0.589366	0.470866	0.449229	0.644517	0.749435	1.00272	0.47582	0.332735	0.30961	0.589366	0.875182	0.382193	-0.278979	-0.280053	0.278979	0.449229	0.449229	0.608268	0.574019	0.424154	-0.276332	-0.627159	-1.02227	-0.352361	-0.322007	0.270977	0.216762	0.280053	0.322007	0.537043	0.811443	0.627159	0.307271	0.546031	0.782898	1.00835	0.687554	0.595539	0.352361	0.343977	0.449229
HRE(HSF)/Striatum-HSF1-ChIP-Seq(GSE38000)/Homer_p	0.558283	0.939144	0.521519	0.270977	0.322007	1.00835	2.11499	0.811443	-0.270977	-0.432592	-0.338712	-0.278979	-0.281231	0.313196	0.589366	1.1387	0.656474	0.625492	0.432592	0.892856	0.537043	0.665981	0.644517	0.608268	0.356868	-0.281231	-0.313196	-0.362794	-0.625492	-0.595539	-0.887981	-0.595539	-0.270977	0.564009	0.881857	0.483368	0.218579	0.270977	0.277995	0.691235	1.406	0.691235	0.449229	-0.307271	0.303128	0.276332	0.30498	0.535027	0.535027
GATA(Zf),IR3/iTreg-Gata3-ChIP-Seq(GSE20898)/Homer_n	0.270977	0.281231	0.284031	0.270977	-0.270977	-0.405871	-0.625492	-0.687554	-0.270977	0.338712	0.29059	-0.343977	0.270977	0.353481	0.887981	1.55349	2.08695	1.00835	-0.284031	-0.574019	-1.00742	-0.687554	-0.368392	-0.316312	-0.270977	-0.331945	0.198962	0.206783	-0.270977	0.270977	0.376861	0.405871	0.536032	-0.288062	0.270977	-0.270977	0.313196	0.270977	-0.316312	-0.421425	-0.352361	-0.277995	-0.270977	0.218579	-0.270977	0.20986	-0.338712	-0.405871	0.270977
GATA(Zf),IR3/iTreg-Gata3-ChIP-Seq(GSE20898)/Homer_p	0.270977	-0.29059	-0.479736	-0.818648	-0.368392	0.20986	0.818648	0.97841	0.288062	-0.392723	-0.29059	0.270977	0.504369	0.516637	0.945203	0.656474	0.499722	0.281231	-0.270977	-0.322007	-0.281231	-0.356868	-0.356868	-0.445709	0.270977	0.212481	-0.270977	-0.270977	0.368392	0.479736	0.887981	-0.322007	-0.270977	-0.30498	0.458796	0.411012	-0.270977	-0.362794	-0.31051	0.222977	-0.270977	0.216762	-0.270977	0.319905	0.282522	0.326522	0.6316	0.778464	1.76497
CTCF-SatelliteElement(Zf?)/CD4+-CTCF-ChIP-Seq(Barski_et_al.)/Homer_p	0.386074	0.11103	0.11103	-0.270977	-0.270977	0.11103	0.386074	0.386074	0.11103	-0.386074	-0.386074	-0.270977	0.270977	-0.270977	-0.32	-0.450589	-0.270977	0.386074	0.386074	0.552367	0.552367	0.744006	0.450589	0.339202	0.32	0.270977	0.147179	0.11103	0.270977	0.552367	0.552367	0.450589	0.147179	0.147179	0.11103	0.11103	-0.270977	-0.270977	0.11103	-0.270977	0.270977	-0.270977	0.270977	0.147179	0.386074	-0.270977	-0.32	-0.270977	0.450589
BORIS(Zf)/K562-CTCFL-ChIP-Seq(GSE32465)/Homer_p	1.24065	1.97348	2.59254	1.62475	0.483368	0.37364	0.393433	0.308055	0.366032	0.270977	0.881794	1.03441	0.414946	0.37997	0.30961	1.09716	0.485871	0.821584	0.628288	2.51676	2.41978	3.03564	1.99679	2.20311	1.82978	2.84728	2.80389	3.73726	1.51273	1.98434	0.965369	1.6124	1.43221	1.88161	1.89416	2.10147	1.75482	2.57871	2.71495	2.74654	1.83821	0.442244	1.17448	0.547578	1.39094	0.709323	0.81152	0.749435	0.743232
CTCF(Zf)/CD4+-CTCF-ChIP-Seq(Barski_et_al.)/Homer_p	0.632353	0.297445	0.397175	0.811298	1.02227	0.508805	0.303128	0.372271	0.35789	0.429244	0.41972	0.392723	0.504369	0.741035	0.843686	1.17514	0.879944	1.16083	0.549249	1.47452	1.65962	2.80216	1.59769	1.02994	0.974656	1.0631	1.61067	1.79187	1.35486	1.32935	0.402667	0.504369	0.270977	0.486746	0.618905	0.818648	0.940394	0.741035	0.848721	0.854487	1.29341	1.72551	1.929	0.741035	1.16083	0.382115	0.950433	0.758884	1.46911
CEBP(bZIP)/ThioMac-CEBPb-ChIP-Seq(GSE21512)/Homer_p	0.35219	-0.270977	0.335823	0.385811	0.448987	0.783621	0.744006	1.21374	0.639581	0.757632	0.37997	-0.278979	0.270977	0.360765	0.521519	0.580621	0.639581	0.462428	-0.278536	0.278979	0.310579	0.432988	0.362794	0.61675	0.954972	0.471364	-0.270977	0.270977	-0.278947	0.771709	0.38721	0.640814	0.423562	0.31306	0.451161	0.41559	0.875182	0.794209	1.01869	0.507148	0.838266	0.527129	0.700335	0.744006	0.81188	0.923387	0.445925	0.5537	0.582879
Gfi1b(Zf)/HPC7-Gfi1b-ChIP-Seq(GSE22178)/Homer_p	0.270977	0.368987	0.993737	0.876361	0.432988	-0.418162	-0.689423	-0.543751	-0.270977	0.288062	0.270977	-0.374147	-0.378582	-0.270977	0.334203	0.303191	0.483368	0.347258	0.411991	0.725462	0.673205	1.94008	1.04774	1.35726	0.798263	0.47486	0.270977	0.29059	0.492995	0.527129	0.368194	-0.415547	-0.462048	-0.848528	-0.76431	-0.467614	-0.398207	0.397067	0.357898	0.431582	0.705867	1.2127	3.09939	1.65614	2.04414	4.23569	6.85243	7.02637	2.71251
Srebp1a(bHLH)/HepG2-Srebp1a-ChIP-Seq(GSE31477)/Homer_n	0.330594	0.376861	-0.389409	-0.280053	-0.546031	0.467614	0.720104	2.54446	0.904435	0.535027	0.302595	0.225344	-0.343977	-0.589366	-0.470866	-0.411012	0.276332	0.332735	0.272399	-0.632353	-0.570145	-0.30498	0.956181	0.725462	1.20427	0.299134	0.224223	-0.338712	0.339946	0.226399	-0.372271	-0.485311	-0.339946	0.389409	0.347602	0.339946	-0.386074	-0.589366	-0.6316	-0.595539	-0.840095	-0.665981	-0.376861	0.270977	-0.47582	-0.47582	-0.41124	0.270977	-0.274173
Srebp2(bHLH)/HepG2-Srebp2-ChIP-Seq(GSE31477)/Homer_n	0.281231	-0.277995	-0.270977	-0.270977	-0.331945	-1.07116	-0.421425	0.218579	1.28833	0.499722	0.521519	0.31051	0.31051	0.212481	-0.270977	-0.362794	-0.313196	-0.352361	0.278979	0.31051	0.277115	-0.30961	-0.270977	0.421425	0.783621	1.02227	0.558283	0.275586	-0.339946	-0.339946	-0.270977	-0.336155	-0.307271	-0.30961	0.691235	0.497306	0.558283	-0.449229	-0.848528	-1.90332	-1.07116	-1.00835	-1.00835	-0.687554	0.214751	0.222977	-0.276332	-0.441404	0.270977
DLX5(Homeobox)/BasalGanglia-Dlx5-ChIP-seq(GSE124936)/Homer_n	0.589569	0.493236	0.24409	-0.410155	-0.349372	0.330655	0.6316	0.477503	-0.288983	-0.539785	-0.32493	0.280048	0.35219	0.242721	0.338712	-0.314275	-0.313421	-0.553578	-0.295082	0.295102	0.423562	0.527129	0.375519	0.339202	-0.298232	-0.521519	-1.00595	-0.493149	-0.403449	0.270977	-0.526322	-0.445925	-0.625538	-0.535797	-0.571605	-0.270977	0.527129	0.993174	0.423562	-0.432816	-0.326938	0.386074	1.08597	0.626784	0.270977	-0.270977	-0.347943	0.270977	-0.310558
DLX5(Homeobox)/BasalGanglia-Dlx5-ChIP-seq(GSE124936)/Homer_p	0.29059	-0.550971	-0.645571	-0.975641	-0.270977	0.520786	0.777766	0.594758	0.293279	0.325965	-0.375493	-0.377823	-0.503538	0.296902	-0.295735	-0.856741	-0.9652	-0.386074	0.37364	0.411335	0.325965	0.270977	-0.515012	-1.04479	-0.460024	-0.345854	0.349433	0.397175	0.428303	0.483368	-0.310558	-0.295735	-0.883772	-0.667423	-0.386074	0.830044	2.2401	2.79263	0.470386	0.366032	0.342711	1.08597	1.09716	0.538692	0.522712	0.503611	0.585995	-0.270977	0.323387
Dlx3(Homeobox)/Kerainocytes-Dlx3-ChIP-Seq(GSE89884)/Homer_n	0.243721	0.270977	-0.993061	-1.09771	-0.821404	0.341338	0.939398	1.02042	0.689423	0.33974	0.378666	-0.277115	-0.483315	-1.1671	-0.632578	-0.744444	-1.04654	-1.20026	-0.553578	0.270977	0.349433	0.330655	-0.293681	-0.599215	-1.02034	-0.319975	-0.313421	0.360765	-0.270977	0.31758	0.270977	-0.315328	-0.564573	-0.954807	-0.752015	-0.418162	0.428303	0.653012	0.531384	-0.310558	0.270977	0.421425	0.966695	1.13862	0.433798	0.270977	0.243332	-0.27764	-0.366032
Dlx3(Homeobox)/Kerainocytes-Dlx3-ChIP-Seq(GSE89884)/Homer_p	0.277115	-0.726547	-0.683882	-0.656474	0.33974	0.689423	0.610596	0.274689	-0.683882	-0.29059	-0.30961	0.291787	-0.310558	0.242721	-0.469136	-1.01851	-0.913361	-0.352807	0.460024	0.293681	0.29475	-0.457638	-0.316636	-0.599215	-0.460024	-1.00634	-0.517124	-0.469136	0.270977	-0.297496	-0.363518	-0.575089	-0.881711	-0.856097	-0.6316	0.30961	0.4201	0.349433	-0.646135	-0.519456	-0.270977	0.462428	1.03441	0.338272	0.294071	-0.278168	-0.270977	-0.294071	-0.270977
DLX1(Homeobox)/BasalGanglia-Dlx1-ChIP-seq(GSE124936)/Homer_n	-0.270977	-0.369049	-0.347291	-0.608683	-0.362794	-0.492125	0.446085	0.77925	0.761987	0.37367	0.270977	0.608683	0.367758	0.311631	-0.354876	0.290607	0.302568	-0.297496	-0.270977	0.270977	1.35385	1.07835	1.17192	0.500815	0.456417	-0.270977	-0.270977	-0.467754	0.270977	-0.270977	0.354738	0.301139	0.302568	-0.270977	-0.518371	-0.481544	0.270977	0.744006	1.11074	0.986281	0.251875	0.486181	0.898961	2.27916	1.47127	1.02929	1.21647	0.830648	0.511121
Lhx1(Homeobox)/EmbryoCarcinoma-Lhx1-ChIP-Seq(GSE70957)/Homer_n	-0.66241	-0.270977	-0.532028	0.303937	-0.294374	0.501287	0.540827	0.466747	0.270977	-0.270977	0.318565	0.249526	0.297445	0.270977	0.538596	-0.297496	-0.961185	-1.10537	-0.881392	0.403122	0.372271	0.6686	0.495709	0.530074	0.592334	0.353858	0.270977	0.271452	0.284031	0.391556	0.405985	-0.270977	-0.30961	-0.450589	-0.44414	0.270977	0.362472	0.929006	0.685615	-0.28186	0.332702	0.383574	1.25393	0.405985	0.32	0.350443	0.366591	0.308687	-0.457989
Lhx2(Homeobox)/HFSC-Lhx2-ChIP-Seq(GSE48068)/Homer_p	-0.302698	-0.285835	-0.270977	-0.394183	-0.3843	-0.556467	0.326522	0.627159	0.919436	0.339202	0.273312	0.363564	0.333111	-0.270977	-0.543852	-0.270977	-0.358967	-0.664992	-1.17089	-1.04706	-0.270977	0.33098	0.644168	0.445709	0.316469	0.302698	0.270977	-0.270977	-0.270977	-0.274977	0.274689	0.386074	0.60558	0.805337	0.444722	0.301468	0.404498	0.362794	0.669146	0.665055	0.313421	0.633643	0.74333	2.50944	1.41116	0.616918	0.365515	0.285835	0.297807
DLX2(Homeobox)/BasalGanglia-Dlx2-ChIP-seq(GSE124936)/Homer_n	0.270977	0.302698	-0.284031	-0.270977	-0.294796	0.458631	0.690467	1.28514	0.74883	1.26814	2.19136	1.14734	0.490472	-0.276517	0.653185	0.403254	-0.284081	-0.324372	0.27488	0.785352	0.810997	0.892655	0.535027	0.386074	0.318437	0.399102	0.270977	0.31798	0.270977	0.500815	0.46977	0.478132	0.392276	0.307454	0.451	0.660193	1.13387	0.950433	1.55142	0.482385	1.63904	1.85678	3.18895	1.22907	0.93163	0.952614	1.04364	0.556151	0.316312
DLX2(Homeobox)/BasalGanglia-Dlx2-ChIP-seq(GSE124936)/Homer_p	0.402807	-0.270977	-0.270977	-0.764243	0.315937	0.704312	1.73373	1.26814	0.711642	1.76673	0.830706	0.840095	0.330622	0.993409	0.288038	-0.433798	-0.956181	-0.405985	0.549123	1.30077	2.17242	1.34513	1.08597	0.512351	0.538692	0.270977	0.295115	-0.270977	0.29772	0.270977	0.270977	0.278919	-0.297496	-0.306808	-0.270977	0.52134	0.719024	0.962047	-0.275866	0.503839	0.821382	2.43928	0.903505	0.482385	0.326522	0.326173	0.270977	-0.400681	-0.40243
Emx2(Homeobox)/Cortex-Emx2-ChIP-Seq(GSE183130)/Homer_n	-0.315455	0.551628	-0.270977	0.501682	0.280053	0.945161	0.87361	0.773274	0.270977	-0.29059	0.270977	0.270977	0.280053	-0.376861	0.293022	0.270977	0.279729	-0.289931	0.326347	0.969243	0.602843	0.551628	0.348535	0.769105	0.411012	0.418332	0.345053	0.806066	0.607536	1.1387	0.879006	0.621253	0.420544	0.291223	0.536032	0.748274	1.52692	1.66468	1.10007	0.280053	0.912252	1.30068	3.03516	1.72923	1.7066	1.78691	0.991385	0.925747	0.462157
Emx2(Homeobox)/Cortex-Emx2-ChIP-Seq(GSE183130)/Homer_p	0.675344	0.349345	0.405186	-0.270977	0.536032	0.856151	1.75769	0.500625	0.35219	0.270977	0.327087	0.34352	0.392468	1.28581	0.975141	0.29059	-0.355679	-0.369566	0.34352	0.481702	1.37589	1.82637	1.76487	0.814572	0.740966	0.438607	0.91385	0.627165	0.986274	0.784621	0.98032	0.965048	1.1961	1.5779	1.32541	1.42269	1.34173	1.99079	0.499555	1.3228	1.28826	3.16181	1.83355	1.44245	1.22284	0.918348	1.4138	0.463796	0.503931
Gsx2(Homeobox)/LGE-Gsx2.Flag-ChIP-Seq(GSE162589)/Homer_n	-0.275405	0.253245	-0.356649	0.530025	1.40243	1.17514	0.55943	0.350362	0.865155	0.510565	0.330622	0.373063	1.10929	0.865186	-0.275586	-0.275586	0.303218	1.44366	0.975967	1.12828	0.632659	1.2899	1.06911	0.981763	0.366032	0.571064	0.673025	1.33038	1.10038	0.741395	0.758884	0.558283	0.881857	0.831615	1.4933	2.02154	2.47374	0.93912	2.15114	3.41905	5.73488	3.85623	2.82403	2.59805	1.89432	2.35658	0.838484	1.00064	0.293681
Gsx2(Homeobox)/LGE-Gsx2.Flag-ChIP-Seq(GSE162589)/Homer_p	0.59175	0.470866	0.657094	0.270977	0.285288	-0.270977	1.4161	2.20181	2.85151	1.13434	0.849359	1.29022	0.783157	0.658517	0.486746	0.969089	0.935797	0.377509	0.38759	0.617025	2.3326	3.0821	3.28461	2.70928	2.15367	1.74901	1.45125	0.795068	0.778464	0.475563	1.32935	1.77717	2.27916	1.64289	1.45176	1.02552	1.95252	1.95199	3.36976	2.5426	1.20658	3.18895	3.42671	5.80405	2.85494	2.40697	2.31578	2.39466	2.85988
LHX9(Homeobox)/Hct116-LHX9.V5-ChIP-Seq(GSE116822)/Homer_n	0.429392	0.627223	0.270977	0.424976	0.39751	1.39041	2.01562	2.02248	1.03042	1.09188	2.247	1.70505	1.13915	0.675104	1.70865	2.21203	1.30077	1.17772	0.885202	2.03169	2.12244	2.82332	2.13888	2.1618	2.10073	2.05048	1.51009	1.84902	1.86539	3.14616	3.00298	2.4874	1.68229	1.47215	1.76319	1.50585	2.02101	2.59552	3.75624	1.77995	3.56465	5.65233	8.8371	6.48271	4.1526	3.51185	2.5752	3.03537	1.01894
LHX9(Homeobox)/Hct116-LHX9.V5-ChIP-Seq(GSE116822)/Homer_p	0.655993	0.300629	0.429392	0.356868	1.4748	2.46618	2.28652	0.806305	0.562782	1.74748	1.55758	1.28564	0.801287	1.93251	2.13233	0.831615	0.834593	0.876361	2.7378	2.10184	2.09049	1.57184	2.26011	2.97789	2.84843	2.05087	2.77878	2.04033	2.87906	1.83969	1.49343	1.46669	0.974432	1.23399	0.960178	1.56483	2.43727	3.76037	2.07025	4.5167	4.97834	8.00224	4.69852	3.90397	2.65868	1.69693	2.30874	1.20742	1.51664
Lhx3(Homeobox)/Neuron-Lhx3-ChIP-Seq(GSE31456)/Homer_n	0.724982	0.879733	0.454319	0.682523	0.717828	0.940691	1.35033	1.78851	1.05887	0.893514	1.69517	1.4747	1.20255	0.552735	1.22907	1.38777	0.913771	0.67843	0.547527	1.36065	1.6264	2.45023	2.71466	3.23932	3.01358	2.06384	0.700493	0.624862	0.664992	1.99108	2.77989	2.86667	1.37404	0.680081	0.622545	1.77158	2.3622	3.36881	2.64941	1.60102	3.25136	4.495	6.39748	2.91923	2.44851	1.99129	1.77995	1.00849	0.372935
Lhx3(Homeobox)/Neuron-Lhx3-ChIP-Seq(GSE31456)/Homer_p	0.947246	0.461989	0.574019	0.521884	1.03431	1.41273	0.932835	0.552367	0.68555	2.7819	2.15114	1.43772	0.757575	1.92377	1.56483	0.392665	0.404386	0.540627	2.9604	2.18207	3.55298	3.19888	5.11396	3.62934	2.76498	0.673555	0.5733	0.728288	2.42688	3.20902	2.06086	1.3867	0.59823	0.593363	1.13855	2.33719	2.91328	2.74013	0.971966	1.94274	2.40701	5.11177	3.64856	2.94627	2.68364	1.31732	0.992638	0.56095	1.44295
DLX1(Homeobox)/BasalGanglia-Dlx1-ChIP-seq(GSE124936)/Homer_p	-0.413382	-0.483911	-0.712651	-0.270977	0.485053	0.97665	0.443489	0.311452	0.618372	0.352847	0.32411	-0.357369	0.250484	-0.343353	-0.397175	-0.378323	-0.309504	0.541839	0.881857	1.11698	0.471967	-0.270977	0.250713	0.377874	0.369759	0.498937	0.39839	0.681682	0.49783	0.456106	0.332702	0.251412	-0.279491	0.270977	0.602843	0.565991	0.627159	-0.397536	0.44017	0.581266	2.27188	0.789248	0.689811	0.589321	1.16725	0.744006	-0.270977	-0.270977	-0.310437
Lhx2(Homeobox)/HFSC-Lhx2-ChIP-Seq(GSE48068)/Homer_n	-0.553361	-0.270977	-0.284598	0.441655	0.56577	0.595539	0.270977	0.248155	0.284526	0.273312	-0.270977	-0.302698	0.547578	0.338346	0.270977	-0.579536	-0.411012	0.302568	0.57141	0.665055	0.312276	0.270977	-0.270977	-0.302698	-0.437794	-0.319689	-0.29059	0.270977	-0.354876	-0.563407	-0.452838	-0.318786	0.270977	0.33098	0.691265	1.50713	1.85704	0.749435	1.25499	1.27958	2.81696	1.26561	0.818042	0.437794	0.419347	0.354126	-0.35789	-0.288284	-0.288062
Lhx1(Homeobox)/EmbryoCarcinoma-Lhx1-ChIP-Seq(GSE70957)/Homer_p	-0.28062	-0.395549	0.270977	0.293304	0.856646	1.26886	1.3278	0.659583	0.413246	0.719354	0.369343	0.373086	-0.32347	0.381078	0.270977	-0.550579	-1.13371	-1.29858	0.270977	0.281231	0.56105	0.479941	0.897011	0.483911	-0.270977	-0.477083	-0.322237	-0.271742	0.389409	0.294071	0.270977	0.248776	-0.270977	-0.270977	0.341332	0.801766	1.32981	0.98032	0.270977	0.486658	0.458829	0.891596	0.308687	0.271452	0.270977	0.308945	0.336155	0.249618	-0.270977
Brn1(POU,Homeobox)/NPC-Brn1-ChIP-Seq(GSE35496)/Homer_n	0.31051	0.396129	0.467614	0.382193	0.372271	0.6316	0.656474	0.516637	0.319905	0.356868	0.356868	0.458796	0.343977	0.389409	0.339946	0.441404	0.558283	0.718942	0.840095	0.875182	0.627159	-0.274933	-0.275586	0.270977	0.723432	0.508805	-0.274173	-0.397175	-0.270977	0.644517	2.48509	2.02579	1.61159	1.76497	1.26615	0.411012	0.277115	-0.356868	0.396129	0.848528	1.1387	1.13434	1.02227	0.718942	0.449229	-0.270977	0.749435	0.546031	0.875182
Oct6(POU,Homeobox)/NPC-Pou3f1-ChIP-Seq(GSE35496)/Homer_n	-0.275586	-0.275586	0.229202	0.300775	0.558283	1.59478	1.10876	0.702829	0.27354	0.405985	0.535027	0.546031	0.504369	0.272399	0.271806	0.326055	0.854487	1.40661	1.54197	0.966549	0.605266	-0.271806	0.318586	0.594032	1.40661	0.906393	0.270977	0.270977	0.402667	1.17514	1.52498	1.28852	1.17514	0.966049	0.60904	-0.270977	0.228347	-0.418332	0.274173	0.424154	0.936091	1.27212	1.13434	0.646135	0.397175	-0.29772	0.702137	0.669531	1.00197
Oct11(POU,Homeobox)/NCIH1048-POU2F3-ChIP-seq(GSE115123)/Homer_p	0.389409	0.389409	0.432592	0.449229	0.521884	0.270977	0.27291	0.307271	0.552735	0.552735	0.432592	0.313196	0.313196	0.368194	0.521884	0.418332	0.508805	0.665981	0.873299	0.749435	0.424154	0.421425	0.280053	-0.278979	-0.277115	0.278979	0.516637	0.404308	0.270977	0.303128	0.449229	1.07471	0.811443	0.725462	0.424154	0.432592	0.386074	-0.277995	-0.276332	-0.270977	0.376861	0.497306	0.470866	1.46799	3.47917	2.76122	1.82068	0.558283	0.811298
Oct2(POU,Homeobox)/Bcell-Oct2-ChIP-Seq(GSE21512)/Homer_n	0.277995	-0.347602	-0.47582	-0.307271	-0.27354	-0.451161	-0.297445	0.270977	0.552735	0.280053	-0.270977	0.280053	0.347602	0.41124	0.336155	0.343977	0.913771	0.725462	0.683281	0.389409	0.537043	0.516637	0.313196	0.222977	0.270977	0.352361	0.470866	0.441404	-0.270977	0.225344	0.278979	0.875182	0.47582	0.683281	0.60904	1.32935	1.46799	0.892856	0.608268	0.31051	0.497306	0.347602	0.470866	0.521519	1.67384	1.15383	1.32935	0.432592	0.840095
Oct4(POU,Homeobox)/mES-Oct4-ChIP-Seq(GSE11431)/Homer_p	0.330594	0.299134	-0.270977	0.294796	-0.270977	-0.365297	-0.869332	-0.340968	0.29772	0.424154	0.277995	0.30498	0.570145	0.558283	0.388895	0.327871	-0.27354	0.418332	0.504369	0.966549	0.906393	0.702137	0.759073	0.513734	0.27291	-0.270977	0.272399	0.451161	0.843686	0.294796	0.322007	0.397175	1.33862	1.24115	1.59769	1.26627	1.13434	0.663637	-0.270977	0.275586	-0.365208	0.230019	0.29772	0.683281	2.13061	2.9471	2.58138	1.69621	0.792315
Brn1(POU,Homeobox)/NPC-Brn1-ChIP-Seq(GSE35496)/Homer_p	0.497306	0.485311	0.300775	-0.275586	0.418332	0.702829	0.535027	0.225344	0.270977	0.458796	0.687554	0.270977	0.31051	0.224223	0.372271	0.581713	0.843686	0.904435	0.589366	0.574019	0.497306	0.368194	0.405985	0.840095	1.13434	0.748174	0.691235	0.275586	0.389409	-0.303128	0.307271	0.376861	0.778464	0.939144	0.497306	0.939144	0.782898	0.843686	0.451161	0.332735	0.521884	0.535027	0.749435	0.608268	1.02227	1.82068	1.28852	1.04282	0.6316
Oct6(POU,Homeobox)/NPC-Pou3f1-ChIP-Seq(GSE35496)/Homer_p	0.451161	0.330594	-0.365208	-0.270977	0.41124	0.663637	0.230019	-0.365208	-0.270977	0.402667	0.570145	-0.272399	0.270977	-0.270977	0.322007	0.293681	0.318586	0.35789	0.535027	0.627159	0.581713	0.32	0.50737	0.831453	1.79907	1.10876	0.741035	-0.270977	-0.361635	-0.495709	-0.270977	0.29772	0.332735	0.330594	0.405985	0.795321	1.0631	0.702137	0.35789	0.270977	0.296071	0.231497	0.29772	0.229202	0.775533	1.29341	1.67906	1.16083	0.663637
HIF-1b(HLH)/T47D-HIF1b-ChIP-Seq(GSE59937)/Homer_p	0.343746	0.270977	-0.282156	-0.41998	-0.339202	0.32	0.353481	-0.300696	-0.550987	0.254408	0.340611	0.6316	0.332194	0.421609	0.402464	-0.270977	-0.537047	-0.270977	0.282308	0.30961	-0.29059	0.254695	0.651961	0.503701	0.433691	-0.274173	-0.503538	-0.772011	-1.07417	-0.589988	0.289626	0.327901	0.308399	-0.270977	0.270977	0.270977	-0.273253	-0.270977	0.339202	0.375722	0.93163	0.741035	0.78817	0.270977	-0.498671	0.297333	0.521884	3.00911	2.57924
MNT(bHLH)/HepG2-MNT-ChIP-Seq(Encode)/Homer_n	-0.783621	-0.305591	-0.31923	0.270977	0.302698	0.566976	0.617503	0.490178	0.326347	0.270977	0.31758	0.522379	1.14885	1.07116	0.506709	0.270977	-0.270977	0.270977	0.392723	0.757806	0.444946	0.463796	0.270977	0.586241	0.543933	0.58597	0.460024	0.31798	0.270977	0.303246	0.397175	0.39839	-0.280053	0.270977	0.278979	0.70482	1.34517	1.36974	0.550789	0.481985	0.838796	1.6172	1.3278	1.30919	1.09148	0.571813	1.06005	0.671417	0.969243
NPAS2(bHLH)/Liver-NPAS2-ChIP-Seq(GSE39860)/Homer_n	0.270977	0.450589	0.6305	0.31758	0.379964	0.270977	0.270977	-0.323672	-0.270977	0.540827	0.351415	0.413246	-0.29059	0.310579	0.270977	0.448162	0.918348	1.21545	0.654612	0.599215	0.506709	0.744006	0.510179	0.501682	0.388895	0.421556	0.46955	0.715948	0.859281	0.660595	0.472381	0.37059	0.516637	0.647897	1.30784	0.907312	1.3278	1.00233	2.28711	2.06043	1.55395	0.736703	0.479469	0.50204	0.589321	0.350263	0.463796	0.383916	1.29682
MNT(bHLH)/HepG2-MNT-ChIP-Seq(Encode)/Homer_p	0.344742	-0.270977	0.339423	0.537043	0.777233	0.618634	0.347602	0.307347	0.24907	-0.271542	-0.297445	-0.543421	-0.361635	-0.270977	0.379964	0.413246	0.409149	0.280311	-0.328337	-0.280807	0.450589	0.434074	0.34352	0.383574	0.332702	-0.304739	-0.339278	0.289686	0.600054	0.371692	0.427459	0.331665	0.492507	0.32	0.555557	0.537536	0.508683	0.413246	0.303128	0.303756	0.359433	0.462834	0.384772	0.293022	0.270977	0.413246	0.546031	0.725462	0.382037
NPAS2(bHLH)/Liver-NPAS2-ChIP-Seq(GSE39860)/Homer_p	-0.34076	0.291666	-0.303128	-0.353727	-0.31002	-0.270977	0.339202	-0.279841	0.302698	-0.270977	0.318776	-0.318634	-0.397175	-1.05007	-0.292447	0.270977	0.363553	0.38804	0.386074	0.605266	0.353877	0.575146	0.964898	0.899675	0.557127	0.554916	0.496698	0.312141	0.519985	0.335823	0.492335	-0.611603	0.251203	-0.290813	0.42868	-0.270977	0.270977	0.3587	0.38804	0.392468	0.410373	0.536032	0.767735	0.969632	0.935945	0.803318	0.300251	0.405985	0.642375
Arnt:Ahr(bHLH)/MCF7-Arnt-ChIP-Seq(Lo_et_al.)/Homer_p	0.656878	0.357944	0.270977	0.376861	0.70803	-0.313196	-0.35789	-0.887841	-0.293681	-0.411716	-0.270977	-0.362283	-0.30498	-0.292886	0.270977	-0.30292	-0.270977	0.58597	1.22753	0.847691	0.565734	0.514648	0.967089	0.573757	0.319991	0.347602	0.420544	0.537536	0.67894	0.654612	0.975141	0.444946	0.405985	0.593501	0.532444	0.330594	0.291463	0.464743	0.823987	0.806066	1.25694	0.991385	0.372813	-0.312895	-0.477205	0.270977	-0.304739	0.331945	0.342835
HIF-1b(HLH)/T47D-HIF1b-ChIP-Seq(GSE59937)/Homer_n	-0.272564	0.315617	0.449058	0.678374	0.498839	-0.339257	-0.435749	-0.388077	0.281528	0.28119	-0.30961	-0.270977	-0.34499	-0.321364	-0.566732	-0.281231	0.446085	1.42837	0.595539	0.500201	0.30961	0.516284	0.350199	0.270977	-0.338712	-0.614452	-0.873767	-0.514921	-0.282156	0.380695	0.449229	0.818538	1.43441	1.2476	0.899361	0.364558	0.414946	0.603895	0.916137	1.18108	1.06669	0.908374	0.806305	0.25508	-0.365208	-0.415644	0.351089	0.744006	1.31519
Znf263(Zf)/K562-Znf263-ChIP-Seq(GSE31477)/Homer_n	0.543198	0.461735	0.657233	0.57416	0.715258	0.504369	0.415084	0.547797	1.45255	2.44261	2.21338	1.72003	0.576378	0.538731	0.3496	0.319905	1.00155	1.11407	1.27032	0.715914	0.752351	1.72809	1.06249	1.07227	1.90891	5.10157	3.76589	1.72405	0.519639	0.891872	0.728649	1.21796	2.50053	3.91001	3.7275	1.22172	1.18209	1.32434	0.954443	0.644497	0.571704	1.93228	4.22027	4.51755	3.37028	2.20063	2.98715	3.30805	2.08712
Znf263(Zf)/K562-Znf263-ChIP-Seq(GSE31477)/Homer_p	0.304333	0.278209	0.554403	0.583338	0.400109	0.270977	0.338712	0.536754	0.733553	0.400109	-0.327871	-0.402931	-0.270977	0.391653	0.640819	0.552829	0.320891	0.270977	0.258851	0.700042	0.684107	0.405686	-0.297445	-0.35219	0.421425	0.627486	0.61994	0.510273	0.890952	1.13434	1.10221	0.555195	0.475815	0.336435	0.515091	0.343977	0.644517	0.566827	1.51897	1.10639	0.861447	0.575551	0.409656	0.599983	0.305591	0.480181	0.892058	2.57695	2.55362
Npas4(bHLH)/Neuron-Npas4-ChIP-Seq(GSE127793)/Homer_p	0.31888	-0.539785	-1.24559	-0.801199	0.253569	0.314776	0.45434	0.285046	-0.39186	-0.337809	-0.368584	0.295115	-0.625014	-0.383916	-0.448879	-0.319905	-0.328227	0.343977	0.554487	0.492276	0.293681	-0.313196	-0.711339	-1.28516	-1.77788	-1.65135	-0.923868	-0.645241	0.270977	0.594949	1.10038	0.497786	0.295115	0.297496	0.664992	0.502218	0.471605	0.581713	0.339904	0.270977	-0.450589	-0.285835	-0.526546	-0.343395	-0.347602	-0.270977	-0.323932	-0.681946	-0.270977
Egr2(Zf)/Thymocytes-Egr2-ChIP-Seq(GSE34254)/Homer_p	2.86369	2.11589	1.67432	1.51273	1.5039	1.79442	2.54235	3.79766	1.2711	0.790849	0.750261	2.07796	1.38327	0.993174	0.982251	2.20532	3.38996	4.52545	2.85202	3.8697	2.92191	4.61263	3.54477	2.40265	0.818042	0.844672	3.1169	4.69787	4.0911	2.51676	1.93601	2.46894	1.25907	1.7961	1.48808	1.57363	0.703799	1.00999	1.09655	1.1879	0.687227	1.86501	4.60595	6.03622	4.14641	3.06018	3.12947	3.3061	2.44213
Egr1(Zf)/K562-Egr1-ChIP-Seq(GSE32465)/Homer_p	1.26224	0.590188	1.13067	1.50106	2.28809	1.92638	1.72446	1.42892	1.54102	2.22688	5.13488	2.75956	1.88466	0.994129	3.36788	7.15457	10.3292	8.18342	4.75038	2.5633	3.27005	2.67874	1.3048	0.521519	0.786375	1.71056	3.11456	2.73427	3.33938	3.18628	4.10147	2.73709	3.90133	4.10984	4.87578	3.03967	2.47892	1.97217	1.81476	2.06214	4.53092	6.19951	6.67874	4.58968	3.47141	4.85962	5.33852	5.19227	3.23854
KLF10(Zf)/HEK293-KLF10.GFP-ChIP-Seq(GSE58341)/Homer_p	11.0634	8.33491	8.92839	8.627	8.5943	8.2742	5.39366	6.82424	6.13528	5.95906	7.27759	6.42321	8.48291	11.4674	16.3537	17.5722	14.256	14.285	11.4729	11.0424	12.1203	13.7341	11.2583	9.73803	9.52536	10.3534	12.977	12.6311	11.0424	10.9134	11.3444	12.3201	15.8765	15.3121	14.8135	9.57568	10.8747	8.71583	10.792	8.78739	8.47174	11.2889	13.9636	14.1614	12.6826	12.3483	15.9027	13.8086	10.2169
Maz(Zf)/HepG2-Maz-ChIP-Seq(GSE31477)/Homer_p	17.5071	21.0822	16.6761	17.952	19.0191	20.9543	24.45	26.9905	31.9654	29.4737	28.4787	24.1267	23.3062	26.524	28.1752	26.1841	23.4608	21.7302	26.7245	30.9813	29.1131	26.5885	24.1191	29.293	31.4326	28.6269	25.4106	23.9531	24.4696	22.8504	24.8293	24.9683	31.6125	33.3027	33.7908	30.0896	31.7908	31.8281	24.5178	21.0751	25.4302	23.808	28.4765	30.4282	31.4786	36.3715	34.9897	31.1504	27.1094
ZNF148(Zf)/MDAMB231-ZNF148-ChIP-Seq(GSE147020)/Homer_n	8.89995	7.38919	7.79973	6.45113	8.29455	7.2311	8.94083	9.01327	9.93013	10.8327	13.5447	15.2621	12.1423	9.37791	8.00657	13.8695	17.8318	18.093	11.9584	10.2831	11.2996	13.5677	14.2642	12.6998	7.94954	9.29036	10.9239	15.9315	12.0304	14.6243	18.434	21.4782	19.6572	18.0716	15.8709	10.1979	6.40651	8.13573	13.7315	14.9001	14.5987	10.1298	14.4784	14.7216	16.6097	12.3378	10.2114	10.4068	14.2356
ZNF467(Zf)/HEK293-ZNF467.GFP-ChIP-Seq(GSE58341)/Homer_p	3.41692	4.51235	5.24261	2.0402	2.58318	3.21414	5.5444	3.07329	2.49795	2.31531	2.32562	2.97717	2.90975	2.82614	1.28205	0.916137	0.89931	2.27611	2.96394	4.30435	2.35491	2.27611	1.97658	2.96394	4.43264	4.43264	6.42299	3.78512	5.00087	4.66282	4.68536	2.94855	1.98935	2.39938	4.14467	5.09285	5.23476	4.01654	3.35587	3.1292	2.6688	4.12739	5.21382	5.17005	2.90484	3.19961	4.23297	5.32114	5.51056
Zfp281(Zf)/ES-Zfp281-ChIP-Seq(GSE81042)/Homer_n	2.79467	2.33263	3.3933	3.6562	3.78526	1.99527	1.92899	3.03429	4.49155	5.1495	4.3553	3.99602	2.39616	0.870603	0.270977	1.06041	2.77111	4.71736	2.66399	3.95198	4.55588	4.27913	1.76741	1.37519	0.48867	0.609558	-0.270977	0.372251	0.350491	1.93251	4.76439	5.30123	3.30027	3.42484	1.39438	1.08552	0.278585	0.539785	1.17424	1.53305	3.1169	1.81429	2.11537	1.32034	1.25301	1.17424	1.18586	1.83821	2.55439
WT1(Zf)/Kidney-WT1-ChIP-Seq(GSE90016)/Homer_n	2.52291	1.21138	1.07894	1.04364	1.42913	1.42429	1.17192	1.53927	1.79942	2.53913	1.34404	0.933272	0.776492	3.49763	4.74639	6.42321	3.58204	2.38587	1.76319	3.2181	5.62432	3.43508	1.37225	1.80634	3.71083	4.93178	3.88119	3.07289	3.10466	2.95187	3.33213	4.9437	6.85935	3.83893	1.27954	1.03819	2.22261	4.02941	2.656	3.80306	3.68626	4.0692	2.45461	1.78851	2.24908	3.65682	4.08953	3.65682	3.19888
Arnt:Ahr(bHLH)/MCF7-Arnt-ChIP-Seq(Lo_et_al.)/Homer_n	-0.392723	0.357673	0.30961	-0.270991	-0.40487	0.30961	0.702829	0.97371	0.702829	1.54447	1.17653	1.82224	0.521036	1.18757	1.1057	3.18931	1.00835	1.3475	0.791023	1.37625	0.461245	0.527155	1.51049	3.93522	3.18291	2.04497	0.838254	0.383916	0.380881	0.386074	0.949342	0.615567	1.4981	1.45955	1.2907	0.460024	-0.270977	-0.317823	-0.280807	-0.31306	0.602139	0.557127	1.07116	0.494002	0.575366	0.583384	0.678065	0.668572	1.34973
Zfp541(Zf)/Sperm-Zfp541-ChIP-Seq(GSE163916)/Homer_n	0.374255	0.270977	0.512318	0.777766	1.61755	1.77738	2.07576	2.70403	4.91135	3.89692	2.48375	1.20092	0.907312	1.50661	0.780242	1.24777	1.14054	1.3274	1.28378	2.28421	2.0075	1.86299	0.891596	0.642026	-0.296071	-0.282522	-0.270977	0.535107	0.466138	0.656457	0.420807	1.00329	0.764243	2.05665	2.30877	2.69893	1.52145	0.785331	1.16129	0.405985	0.523542	0.296071	1.01851	0.836454	1.13902	0.928631	1.06704	0.639581	0.864837
Zfp541(Zf)/Sperm-Zfp541-ChIP-Seq(GSE163916)/Homer_p	1.16332	2.33214	2.10645	1.68753	1.45841	1.5085	1.86551	3.65405	4.02187	2.68649	1.02929	0.490938	0.496527	0.676562	0.971532	1.60271	1.33154	0.951561	1.16896	1.04673	1.19524	0.596819	1.0301	0.57832	0.471364	0.538692	0.787683	0.91336	0.47486	0.462092	0.881173	0.535525	1.10018	1.00156	1.75187	1.10221	0.841257	1.22549	1.71958	1.5506	1.12066	1.07076	0.843437	0.351843	0.281231	0.615663	1.5493	2.17448	0.825558
Zscan4c(Zf)/ESC-Zscan4c-ChIP-seq(GSE140619)/Homer_p	-0.270977	-0.339202	0.394131	0.578833	0.488237	-0.328337	-0.535107	-0.312998	-0.340968	0.236001	0.235532	1.59262	1.0631	0.778478	0.30961	0.84278	0.857306	0.652211	0.718942	1.60494	1.65103	1.19716	0.833957	1.28933	1.13501	0.617027	0.790899	0.661413	1.08597	0.52716	0.644517	-0.311452	0.380141	0.30483	0.935668	0.608187	1.08597	0.986562	0.44244	1.19716	1.14507	1.60494	0.509295	0.599166	0.661413	1.42837	1.71851	3.04885	3.48031
Zscan4c(Zf)/ESC-Zscan4c-ChIP-seq(GSE140619)/Homer_n	0.235532	0.235532	0.270977	0.288062	0.671417	0.421425	0.766075	0.421425	0.599166	0.287232	0.240008	-0.28345	0.523865	0.829479	1.6556	0.949435	0.945203	0.592458	0.270977	-0.305591	-0.328337	0.235043	0.270977	0.340968	0.482137	1.17101	1.45773	0.907276	0.626696	0.311452	0.313981	-0.270977	0.482137	0.515434	0.582211	0.367122	0.233402	0.339202	0.460024	0.887841	0.520766	0.540627	0.270977	-0.566588	-0.464283	-0.270977	1.17514	0.906309	2.69719
ZSCAN22(Zf)/HEK293-ZSCAN22.GFP-ChIP-Seq(GSE58341)/Homer_p	0.421425	0.198962	-0.270977	0.198962	0.376861	0.538692	0.214751	-1.07116	-0.783621	0.216762	0.499722	0.214751	-0.564009	-1.10859	-0.698628	-0.830867	-0.639581	-0.479736	0.470866	0.470866	0.913771	0.338712	0.376861	0.206783	0.319905	-0.319905	-0.270977	-0.281231	0.313196	0.404308	0.458796	0.848528	1.13434	0.748174	1.13434	0.499722	0.281231	-0.368392	0.274933	0.811298	1.32935	1.88009	0.718942	0.508805	0.811298	1.86326	2.87235	1.2027	0.656474
Hoxa10(Homeobox)/ChickenMSG-Hoxa10.Flag-ChIP-Seq(GSE86088)/Homer_p	0.755103	0.791165	0.566619	0.611401	0.443788	-0.306726	-0.790849	-0.336155	0.270977	0.29059	-0.270977	-0.287232	0.332702	0.270977	0.362794	-0.29059	-0.462157	-0.566732	-0.287232	0.30961	0.401216	0.467614	0.509295	0.330069	0.559361	0.315617	0.515434	-0.270977	0.559361	0.566732	0.44244	0.231497	0.293681	0.707479	0.758884	-0.270977	-0.365297	0.286478	0.790899	0.369343	-0.450589	-0.414946	-0.27124	-0.271806	-0.270977	-0.291463	-0.340968	-1.22674	-1.58068
CEBP(bZIP)/ThioMac-CEBPb-ChIP-Seq(GSE21512)/Homer_n	-0.50708	-0.553578	-0.270977	-0.720008	0.244261	0.349433	0.585995	0.33233	0.368987	0.719509	0.308055	-0.323308	-0.347183	-0.270977	0.44596	0.783621	0.856263	1.11256	1.71365	2.37236	3.58712	2.82377	1.97171	0.692901	0.393433	-0.277115	0.590299	0.594758	2.43761	0.712741	0.790849	1.14937	0.859964	1.07436	0.307454	0.407872	0.310579	0.794209	0.712741	1.06311	0.514115	0.558283	0.330655	0.558283	0.270977	-0.347943	-0.57828	-0.454232	-0.503538
IRF1(IRF)/PBMC-IRF1-ChIP-Seq(GSE43036)/Homer_p	-0.411012	-1.02227	-0.470866	-0.281231	0.319905	0.216762	-0.270977	-0.356868	-0.282522	0.411012	0.521519	0.508805	0.352361	0.389409	0.432592	0.627159	1.46799	2.24144	1.91708	1.39581	1.10876	1.06912	0.665981	0.362794	0.270977	-0.316312	-0.368392	-0.396129	-0.470866	-0.552735	-0.538692	-0.376861	-0.270977	-0.347602	-0.396129	-0.441404	-0.441404	-0.275586	-0.339946	0.270977	0.368392	0.449229	0.725462	0.485311	0.848528	0.595539	1.232	0.625492	0.829181
IRF2(IRF)/Erythroblas-IRF2-ChIP-Seq(GSE36985)/Homer_p	0.270977	-0.421425	-0.356868	-0.404308	0.218579	0.270977	-0.270977	-0.538692	-0.538692	0.270977	0.421425	0.356868	0.411012	0.31051	0.449229	0.30961	0.748174	0.956181	1.34468	1.19738	0.875182	0.749435	0.270977	-0.319905	-0.432592	-0.356868	-0.483368	-0.6316	-0.352361	-0.270977	0.270977	-0.270977	0.339946	0.31051	0.280053	0.216762	-0.313196	0.2202	0.2202	0.411012	0.881857	0.574019	0.574019	0.282522	0.284031	0.338712	0.658517	0.595539	0.574019
IRF3(IRF)/BMDM-Irf3-ChIP-Seq(GSE67343)/Homer_n	0.365297	0.462157	0.405985	0.339202	0.270977	0.311452	0.343574	0.270977	0.296071	0.500815	1.42158	1.78788	2.40585	3.55248	3.7728	3.07519	1.67425	1.07357	0.850712	0.70505	1.39049	1.56285	1.22549	0.386074	0.29059	0.455069	0.365297	0.372271	0.405985	0.986562	0.369343	0.365297	0.270977	0.482137	0.270977	-0.270977	0.339202	0.343574	0.49465	0.323672	0.564573	0.414946	0.311452	-0.270977	-0.270977	0.339946	0.41124	0.486746	-0.270977
ISRE(IRF)/ThioMac-LPS-Expression(GSE23622)/Homer_n	-0.639581	-0.698628	-0.576378	0.178466	-0.270977	0.178466	-0.405985	-0.32	-0.515434	-0.383916	-0.297496	0.353481	0.479736	0.887981	0.639581	1.96838	1.67783	1.67783	0.595539	0.639581	0.504369	0.698628	0.366032	0.383916	0.293681	0.297496	-0.270977	-0.270977	-0.293681	-0.270977	-0.270977	0.270977	0.270977	0.193756	-0.293681	-0.293681	0.270977	0.331945	0.595539	1.10859	1.2907	0.97841	0.536032	0.302698	0.302698	0.30961	0.270977	0.471364	0.353481
Foxo1(Forkhead)/RAW-Foxo1-ChIP-Seq(Fan_et_al.)/Homer_p	0.287613	0.683278	0.524875	0.386074	0.46299	0.428113	0.565991	0.277995	0.500815	0.431025	0.369343	0.28782	0.589029	-0.270977	-0.303736	-0.675334	0.309304	0.485053	0.558395	0.657559	0.466005	0.376861	0.30961	0.56017	0.564012	0.436128	-0.310437	0.30961	0.343879	0.38773	-0.27733	-0.320565	-0.270977	-0.332571	-0.276332	-0.270977	0.383916	0.744375	0.879098	0.849924	0.577634	0.619925	0.744006	0.372125	0.420601	0.941035	1.57192	1.9237	1.49926
IRF3(IRF)/BMDM-Irf3-ChIP-Seq(GSE67343)/Homer_p	0.35789	0.605266	0.723432	0.294796	-0.434124	-0.655993	-0.538692	-0.41972	0.293681	0.32	0.35789	-0.27354	-0.741008	-1.00194	-1.54185	-0.646135	0.270977	0.361635	0.405985	-0.300775	0.270977	-0.318586	-0.32	-0.459295	-0.352361	0.277995	0.47582	0.405985	-0.270977	-0.296071	-0.270977	0.270977	0.270977	-0.386074	-0.299134	-0.350147	0.270977	0.272399	0.226399	-0.441404	-0.479736	-0.486746	0.299134	0.302595	0.361635	0.299134	-0.326055	-0.720104	-0.906381
ISRE(IRF)/ThioMac-LPS-Expression(GSE23622)/Homer_p	-0.270977	-0.383916	-0.30961	-0.471364	-0.471364	-0.270977	-0.383916	-0.302698	0.187203	0.576378	0.639581	0.366032	0.187203	-0.270977	-0.576378	-0.366032	0.187203	0.58597	0.515434	0.297496	0.421425	0.421425	0.639581	0.383916	0.32	0.302698	0.297496	0.270977	-0.353481	-0.302698	-0.270977	0.302698	0.302698	0.178466	0.302698	0.270977	0.515434	0.639581	0.515434	0.471364	0.576378	0.698628	0.576378	0.270977	-0.353481	-0.270977	-0.343977	-0.293681	-0.595539
IRF1(IRF)/PBMC-IRF1-ChIP-Seq(GSE43036)/Homer_n	0.198962	0.270977	0.270977	-0.270977	0.460024	0.331945	0.282522	-0.322007	0.270977	0.218579	0.270977	-0.552735	-0.499722	-0.783621	-0.313196	0.221647	0.2202	-0.270977	-0.376861	0.326522	0.362794	1.00742	0.881857	0.392723	0.214751	-0.281231	0.284031	0.270977	0.212481	-0.313196	-0.270977	0.20986	0.206783	0.285835	-0.319905	0.270977	0.432592	0.946449	0.946449	0.595539	0.595539	0.421425	-0.270977	-0.352361	-0.270977	-0.270977	-0.285835	-0.376861	-0.270977
IRF2(IRF)/Erythroblas-IRF2-ChIP-Seq(GSE36985)/Homer_n	0.445709	0.282522	0.270977	0.270977	0.338712	-0.343977	-0.460024	-0.288062	0.376861	0.445709	0.432592	0.212481	-0.270977	-0.516637	-0.282522	0.411012	0.829181	0.818648	0.288062	0.516637	0.574019	1.55349	1.34431	1.02929	0.625492	0.499722	0.516637	0.362794	0.284031	0.281231	0.270977	0.829181	0.881857	1.00742	0.326522	0.376861	0.516637	0.574019	0.945203	0.945203	0.764641	0.564009	0.538692	1.00835	1.07471	0.6316	0.270977	-0.282522	0.270977
IRF8(IRF)/BMDM-IRF8-ChIP-Seq(GSE77884)/Homer_n	1.69621	1.39049	0.635546	0.238382	0.410747	0.429244	0.521519	-0.270977	0.336155	0.287232	0.424957	0.30961	0.720008	0.708131	0.386074	0.540627	0.270977	0.30961	-0.308727	0.573816	1.25934	1.92606	1.99803	0.41972	0.372271	0.386074	1.12257	0.661413	0.367122	0.308727	0.683281	1.38783	0.780642	0.780642	0.471364	0.833957	0.889615	1.59262	2.1649	2.81272	1.88111	1.81181	0.754227	0.429392	0.499151	0.573816	0.744006	0.391556	0.292555
PU.1:IRF8(ETS:IRF)/pDC-Irf8-ChIP-Seq(GSE66899)/Homer_n	2.11499	1.32935	0.497306	-0.277115	0.270977	0.281231	0.411012	-0.483368	0.221647	0.222977	0.508805	0.221647	0.418332	0.41124	0.467614	0.389409	0.270977	0.222977	-0.683281	-0.418332	-0.299134	0.270977	0.382193	0.270977	0.497306	0.546031	0.441404	0.31051	-0.362794	0.218579	0.411012	0.499722	0.319905	0.362794	0.470866	0.783621	0.352361	0.875182	0.702829	1.27212	0.782898	0.627159	0.574019	-0.278979	0.280053	-0.270977	-0.316312	0.218579	-0.270977
PRDM1(Zf)/Hela-PRDM1-ChIP-Seq(GSE31477)/Homer_p	0.803864	0.238028	0.284031	0.331665	0.661413	0.57416	0.536032	0.270977	0.284526	0.302595	0.270977	0.270977	-0.347998	-0.397175	-0.301005	0.341332	0.681455	0.270977	-0.354766	-0.766072	-0.409149	-0.347998	-0.303799	-0.421425	-0.611365	-0.724766	-0.341309	0.285835	0.424957	0.397175	0.270977	0.270977	0.289686	0.270977	0.308727	-0.270977	-0.347602	-0.312998	0.286478	0.58597	0.652211	0.441404	0.323672	0.437713	0.285163	-0.32493	-0.705557	-0.443758	0.237662
CHR(?)/Hela-CellCycle-Expression/Homer_n	0.438491	0.270977	0.497481	0.531384	0.564632	0.312276	-0.313421	-0.360744	-0.339202	-0.282881	-0.323672	-0.386074	0.305591	0.377509	0.303799	0.320436	-0.301926	0.270977	-0.539733	-0.314275	-0.427961	0.388895	0.462157	0.44702	-0.443758	-0.301926	0.505409	0.784361	0.757632	0.362276	0.953818	0.448987	0.689423	0.270977	-0.308727	-0.30483	-0.270977	0.282522	0.270977	-0.362276	-0.270977	0.339946	1.10021	1.10021	0.270977	-0.280053	-0.657901	-0.411674	-0.356868
YY1(Zf)/Promoter/Homer_n	4.39556	5.3762	6.57373	4.2214	3.26377	3.63466	3.32834	4.34784	3.95116	4.303	4.26067	3.66955	4.15905	2.88272	3.39302	4.10452	5.33437	6.382	3.68299	4.173	2.83424	2.76965	2.70603	3.01418	3.35414	2.20532	2.95185	2.88232	4.62452	3.93794	6.98218	5.10496	4.08141	2.06219	3.29218	4.39556	4.44498	4.10452	3.39302	3.37773	3.02001	3.79032	3.51063	3.82981	3.4499	4.22261	5.76298	3.6618	3.55248
Bcl6(Zf)/Liver-Bcl6-ChIP-Seq(GSE31578)/Homer_n	-0.361635	-0.620158	-0.47582	-0.521827	0.761092	0.986562	1.40774	0.305263	-0.28446	-0.283402	0.358618	0.823987	1.07887	0.379376	0.253439	0.342497	0.591589	1.02014	0.758072	1.40108	1.00412	0.88744	0.780332	1.29554	1.21862	1.38777	0.462719	0.821382	0.303799	0.324073	-0.386074	-0.484154	-0.428008	0.270977	0.372125	-0.270977	-0.351352	0.270977	0.438195	0.404151	0.253063	-0.515434	-0.319179	-0.504369	0.333138	0.332702	1.05765	0.617966	0.523213
HIF-1a(bHLH)/MCF7-HIF1a-ChIP-Seq(GSE28352)/Homer_p	0.386074	-0.270977	-0.303128	-0.322241	-0.338712	-0.270977	0.385811	0.410155	-0.282881	-0.433798	0.388895	0.578833	0.635546	0.323672	0.521519	0.410155	0.318586	0.282522	0.428008	0.369343	0.323672	0.356868	1.18209	1.45424	0.608187	-0.415387	-1.49108	-0.780242	-0.671417	-0.829479	-0.661413	-0.35219	0.536032	-0.282522	-0.521519	-1.0266	-0.758984	-0.488237	-0.270977	0.626696	0.912252	0.705601	0.497481	0.39079	0.31758	-0.297496	0.281528	0.388895	0.980882
OCT:OCT(POU,Homeobox)/NPC-Brn1-ChIP-Seq(GSE35496)/Homer_n	0.270977	0.270977	0.270977	0	0	-0.386074	-0.386074	-0.552367	-0.270977	-0.270977	-0.270977	-0.270977	-0.386074	-0.270977	-0.386074	-0.270977	-0.270977	0	0	0.270977	0.386074	0.386074	0.270977	0	0	0	-0.270977	-0.270977	0.147179	0.339202	0.270977	-0.270977	0.147179	0.270977	0.552367	0.270977	0.270977	0	-0.270977	0.11103	0.11103	0.386074	0.270977	0.270977	0.552367	0.744006	0.450589	0.11103	-0.270977
E2F(E2F)/Hela-CellCycle-Expression/Homer_n	0.423577	0.642026	0.361635	0.538692	0.382115	0.626696	1.0631	1.69621	3.00072	1.7252	1.30841	0.350147	0.540627	1.3544	3.44093	4.18559	2.55676	2.21677	1.10018	0.776061	0.382115	0.513734	0.327871	0.605266	0.375722	0.270977	-0.270977	0.326055	0.915391	0.386074	0.32	-0.270977	0.327871	0.233402	0.270977	0.296071	0.513734	0.294796	0.297445	0.368194	1.33862	1.79907	1.5921	1.42331	0.950433	0.619925	0.384368	0.574019	0.694517
Rfx6(HTH)/Min6b1-Rfx6.HA-ChIP-Seq(GSE62844)/Homer_p	0.742264	0.466713	0.52333	0.52333	0.515359	1.02227	1.73856	2.96741	2.96032	1.93371	2.58482	1.54733	1.81686	0.807733	0.988083	0.58597	0.37367	0.536361	1.00151	2.05183	1.58044	1.31515	1.2899	1.03914	0.601505	1.3008	0.552143	0.804614	0.275276	0.275537	0.318437	0.461942	0.980954	0.513734	0.277115	0.342497	1.30224	2.18438	1.57192	0.664992	0.766829	1.19866	1.32935	2.0384	1.55981	1.36715	0.382468	0.611081	0.356866
Bcl6(Zf)/Liver-Bcl6-ChIP-Seq(GSE31578)/Homer_p	0.375911	0.452055	0.69009	0.253661	0.253748	0.270977	0.544926	0.910473	1.5872	1.34224	0.670716	0.59175	0.776061	0.536361	0.326522	0.429891	0.549123	0.772832	0.571064	1.20662	1.23051	2.08959	1.00557	0.865186	0.35553	1.47215	1.59493	1.26777	0.437533	0.515359	0.432988	0.309304	0.307663	0.924176	1.45366	0.900579	0.564524	-0.63865	-0.932875	-1.15335	-0.374343	0.270977	0.32	0.320407	0.5896	0.520786	1.73823	1.87935	2.09599
HIF-1a(bHLH)/MCF7-HIF1a-ChIP-Seq(GSE28352)/Homer_n	0.240845	0.343135	0.318586	0.282041	0.346868	-0.327006	0.307454	-0.380125	0.380141	0.409149	0.488237	-0.328337	-0.536032	-0.431227	0.32	0.388895	0.86755	0.519008	0.86755	0.397175	0.716392	0.501383	0.385811	0.270977	-0.339946	-0.305591	-0.380125	-0.523829	-0.523829	-0.780242	0.282041	0.394998	0.681455	0.270977	0.308727	0.270977	0.377509	0.644924	0.935668	0.853701	0.441404	0.698501	0.515434	0.724858	0.37364	0.618905	0.515065	1.23422	0.905325
E2F(E2F)/Hela-CellCycle-Expression/Homer_p	-0.361635	-0.27354	0.27124	0.423577	0.467393	0.446085	0.326055	0.228347	-0.29772	0.270977	-0.322007	0.293681	0.521519	1.09534	0.940394	0.594758	0.966049	1.17514	1.47452	1.59769	0.906393	0.632353	0.332735	0.29772	0.270977	-0.294796	-0.270977	-0.392723	-0.299134	-0.29772	0.386074	0.414946	0.434124	0.451161	0.632353	0.322007	0.270977	-0.270977	0.558283	0.669531	0.686176	0.521519	0.891779	1.40097	1.51299	0.848721	0.52716	0.754227	0.813155
E2F1(E2F)/Hela-E2F1-ChIP-Seq(GSE22478)/Homer_p	0.270977	0.350007	0.249259	-0.297616	0.27291	-0.270977	0.397611	0.377509	0.338712	0.270977	-0.386074	-0.338208	-0.515434	0.250401	0.249975	0.282584	0.270977	0.518824	0.305591	0.249526	-0.32	0.30961	0.408956	0.413833	0.283058	0.272399	0.270977	-0.270977	-0.32347	-0.30961	0.295265	0.393115	0.449483	0.365208	-0.270977	0.270977	-0.270977	0.307613	-0.492335	-0.370238	-0.336155	0.632233	0.552367	0.642375	0.384368	0.411335	0.54939	0.98871	0.548171
E2F7(E2F)/Hela-E2F7-ChIP-Seq(GSE32673)/Homer_n	0.580621	-0.270977	-0.343102	-0.464283	-0.305591	0.270977	-0.270977	0.39079	0.437713	0.343135	0.241113	-0.270977	0.369343	0.397175	0.270977	0.270977	-0.301005	-0.270977	0.270977	-0.270977	-0.32	-0.424428	-0.37364	0.270977	0.32	0.270977	-0.282024	-0.405985	-0.367122	-0.270977	0.241113	0.571704	0.651513	2.67865	1.41471	0.621646	0.270977	0.392723	0.843259	0.526394	0.300424	0.29772	0.554549	0.803241	1.51573	1.35856	1.76534	1.16133	1.62886
E2F3(E2F)/MEF-E2F3-ChIP-Seq(GSE71376)/Homer_p	0.626677	0.564009	0.994274	0.829479	2.63417	2.21383	2.64664	1.65999	0.851358	0.541868	0.398448	0.270977	0.27797	-0.30961	0.256146	-0.353489	0.278979	0.804075	1.08698	1.35676	1.73673	1.59143	2.79206	2.5761	4.98879	2.83458	2.53705	1.35677	2.03121	1.66474	2.64361	3.03967	3.83333	2.47728	1.49978	1.23639	1.87999	2.08468	1.2482	0.610375	0.608268	1.55194	2.36767	2.26096	1.10876	1.38801	1.21049	3.09761	2.33372
E2F6(E2F)/Hela-E2F6-ChIP-Seq(GSE31477)/Homer_p	0.305713	0.315349	0.30498	0.543472	0.911294	0.743209	1.00942	0.769928	0.999807	0.675428	0.478316	0.744006	0.971966	1.31336	0.499722	0.534979	0.314117	0.516889	0.411012	0.97841	0.595867	0.434144	0.337956	0.55286	1.14867	1.33279	1.27349	0.844117	1.18494	0.726766	0.632333	1.03093	1.42004	2.51684	1.69629	1.98179	0.790899	0.355476	0.520743	1.09771	1.3231	0.961553	0.687554	0.935668	1.00634	0.799968	1.43789	1.39756	2.45262
EKLF(Zf)/Erythrocyte-Klf1-ChIP-Seq(GSE20478)/Homer_p	2.20197	1.62839	0.521519	0.594032	0.723432	1.00197	0.669531	0.741035	0.966549	0.831453	0.870329	0.694517	0.848721	1.04767	1.25686	0.683281	0.589988	0.515434	0.589988	0.617027	0.455069	0.467393	0.558283	0.446085	0.830648	1.32129	2.68746	4.03956	2.26812	1.88623	1.10876	0.964475	1.93992	1.32319	1.81181	1.02034	1.45636	1.4954	2.73581	1.55903	1.56285	1.12257	2.04414	3.17854	3.19994	3.29218	2.54326	1.20667	1.14507
Bach2(bZIP)/OCILy7-Bach2-ChIP-Seq(GSE44420)/Homer_p	2.91146	4.11869	2.80216	1.86454	2.5099	3.02214	4.50347	5.12014	5.75964	3.74788	2.36664	2.15427	2.30497	2.83694	2.7816	2.64378	2.46057	3.2414	3.88668	3.68569	3.50559	3.06749	1.55903	1.55903	3.11574	3.78112	3.2414	2.12915	3.1669	3.38752	3.55733	4.3721	4.7511	4.50289	3.53077	3.74788	3.44093	3.82981	3.71687	5.52323	7.62968	6.78871	9.40877	8.16178	10.8359	7.93461	7.17917	4.173	2.96515
Bach2(bZIP)/OCILy7-Bach2-ChIP-Seq(GSE44420)/Homer_n	3.81867	4.59012	5.13827	6.01486	3.89527	4.5215	3.89527	3.50559	2.58432	3.12726	3.31481	3.2414	3.41872	3.59868	3.72026	2.72764	2.3459	2.40265	3.31481	3.72026	4.2953	2.72764	3.34405	3.4875	5.22575	7.96293	6.29975	4.71364	2.94253	4.5157	4.90697	4.5157	3.22069	3.72932	3.72932	5.35556	5.843	4.99689	4.74623	6.39038	10.802	8.30503	5.12236	3.28747	5.9321	6.41578	5.95112	5.57277	5.13983
AP-1(bZIP)/ThioMac-PU.1-ChIP-Seq(GSE21512)/Homer_p	8.92009	12.6184	14.4547	14.8054	9.9728	10.4137	11.9139	12.3934	12.4569	11.4312	13.8101	13.8284	15.8365	17.2392	15.5238	14.7588	12.3491	12.8704	15.3088	16.9738	18.0983	13.5854	14.0192	16.1565	19.4798	23.3607	27.0269	26.8928	22.8827	20.8294	20.0802	19.5831	18.8328	18.6444	21.0985	25.0115	24.613	25.6343	20.5504	27.2012	26.8928	28.3575	25.2352	23.2979	26.9174	26.5017	30.6643	29.6013	27.5368
Atf3(bZIP)/GBM-ATF3-ChIP-Seq(GSE33912)/Homer_p	10.3105	13.1773	14.5043	17.1488	11.7777	13.068	13.1773	12.953	12.7357	12.3522	13.8101	14.082	19.8279	23.1397	23.1532	19.367	16.1889	15.0901	17.3817	19.9398	20.7984	15.6155	14.9891	14.1938	17.4865	18.9546	27.1281	28.1301	28.9833	26.2884	22.5768	20.2255	17.1907	16.665	17.0684	21.8778	24.3914	26.8876	24.2467	31.2466	33.7489	34.4591	30.0807	27.3037	30.6246	31.9312	36.3419	35.3999	33.4786
Fosl2(bZIP)/3T3L1-Fosl2-ChIP-Seq(GSE56872)/Homer_p	10.0107	12.9839	14.7716	13.8901	12.56	12.7624	13.8624	11.3357	12.3585	12.7853	14.3665	14.3293	14.9938	18.4958	16.3413	16.8798	12.0025	13.1981	15.3098	20.1813	21.037	16.1141	13.8048	13.5852	16.2931	21.1442	24.581	23.9142	21.1961	21.0668	19.4847	17.8784	15.0356	17.1948	16.7412	19.9479	17.2858	19.6566	17.1147	21.8692	22.9052	25.0357	24.9061	23.3825	25.9012	23.9142	27.3394	26.8933	28.545
Jun-AP1(bZIP)/K562-cJun-ChIP-Seq(GSE31477)/Homer_p	10.1049	11.1087	10.5378	10.6077	8.85494	10.5687	9.88976	7.9235	8.00927	8.23833	10.299	10.0728	10.9466	11.0554	9.66122	10.0651	7.57999	9.25188	10.756	14.3544	14.3665	11.7184	11.9453	9.85697	11.2335	14.8438	18.3027	18.9591	15.2826	16.4584	14.8607	13.8397	11.1099	12.5718	13.2639	16.1756	13.384	14.1088	11.9663	17.2858	19.0199	22.4867	19.4526	16.5684	17.9376	17.7748	21.268	21.6746	22.3863
AP-1(bZIP)/ThioMac-PU.1-ChIP-Seq(GSE21512)/Homer_n	13.879	16.0003	11.1639	11.8854	10.0794	10.4137	13.0528	15.21	16.034	13.5532	16.6276	19.6796	20.8882	17.9062	14.0192	13.197	15.8365	19.9978	19.2104	14.358	12.5863	14.5815	17.082	19.4638	23.1429	22.6438	22.7317	21.2426	22.1164	19.9398	17.5258	16.3408	16.6971	20.296	22.1249	23.2399	20.5522	24.9936	27.1205	26.881	26.6736	24.0724	28.7505	28.7531	32.9304	33.8455	32.4394	27.098	24.936
Atf3(bZIP)/GBM-ATF3-ChIP-Seq(GSE33912)/Homer_n	12.8428	15.3989	10.8879	13.4112	12.6769	12.7283	12.2212	12.877	14.167	14.4389	19.6337	22.9321	22.9491	19.8816	16.439	16.6155	18.2698	21.4635	21.2116	15.6683	14.5834	13.5702	17.8224	19.0828	26.4912	26.3234	27.712	25.4901	21.9599	19.2795	16.115	16.4893	17.1978	22.8249	25.6453	27.7143	23.8318	29.6081	31.9466	32.2731	28.9748	25.7367	29.5937	30.6309	34.9159	34.4725	32.3447	26.8032	24.47
Fosl2(bZIP)/3T3L1-Fosl2-ChIP-Seq(GSE56872)/Homer_n	14.0792	14.9155	13.4829	13.9232	11.7189	8.14445	9.66645	10.8916	13.7404	13.0192	14.5893	16.1379	13.6457	14.009	11.027	12.382	14.4656	18.2755	18.3582	13.0298	10.8949	11.1358	14.1443	17.6953	20.7863	23.0021	21.202	21.2697	18.9597	17.8784	15.6618	16.9573	17.8784	20.8208	18.048	16.9277	14.7278	18.5752	21.7525	23.5817	23.2395	20.1057	23.4461	21.4647	26.8587	25.6248	25.5449	19.4669	17.772
Jun-AP1(bZIP)/K562-cJun-ChIP-Seq(GSE31477)/Homer_n	11.1948	10.8313	9.69649	10.299	9.4438	7.7672	8.61807	9.23667	10.756	9.86224	9.86224	9.46176	8.4091	9.64945	7.54507	9.66645	12.084	16.2201	15.3145	11.3133	10.4839	9.25188	10.3488	14.9536	18.3027	18.4958	14.461	15.9991	15.834	15.4003	12.7624	14.5498	15.6728	18.3905	14.6605	13.1967	11.5876	16.7835	20.204	22.5636	20.2944	16.3963	18.5497	16.228	20.305	20.9664	24.1777	18.9028	17.3531
Fos(bZIP)/TSC-Fos-ChIP-Seq(GSE110950)/Homer_p	10.1236	10.5728	14.027	13.5343	15.8755	13.7539	11.0609	11.0736	10.7488	11.1976	10.4965	14.2531	19.9838	19.078	17.5337	14.0139	15.4364	19.7636	22.685	21.0631	13.2786	11.7265	12.0977	18.3716	19.7061	25.0083	23.9121	22.6551	21.5284	18.5706	17.5838	13.977	13.829	16.1529	21.6181	23.3438	21.9406	18.6658	23.7694	26.2689	26.4798	24.6043	22.37	27.7844	25.3523	28.3598	26.3038	26.3748	22.3108
Fos(bZIP)/TSC-Fos-ChIP-Seq(GSE110950)/Homer_n	11.4658	14.2923	14.6267	13.827	14.2562	13.4962	10.6528	9.70113	9.67444	12.5748	11.4221	14.3606	16.7059	21.9197	22.546	19.1954	18.9904	18.5826	20.5068	20.2311	18.2155	17.5838	15.936	17.946	20.3344	22.4976	19.4492	18.0327	17.8547	16.7254	13.977	10.5895	9.72199	10.5891	16.552	19.6633	24.7245	20.0361	25.7243	23.6082	27.6725	24.2962	26.1202	27.7447	30.3718	30.1398	26.7884	24.7316	21.2788
BATF(bZIP)/Th17-BATF-ChIP-Seq(GSE39756)/Homer_n	15.0231	14.4547	15.1342	9.88267	11.1204	13.2936	12.9077	14.7291	13.2766	15.2825	12.2203	14.9368	15.7694	19.6796	19.319	17.4482	15.2595	16.9283	21.9052	23.5636	17.7507	16.4687	15.9937	21.8996	24.7069	30.068	26.4722	22.644	21.9267	21.5175	19.8541	17.5982	18.009	20.7649	26.1185	25.0777	29.0784	22.8093	30.6246	28.9629	31.6334	27.531	24.0559	28.9577	29.6216	35.1887	31.705	29.4212	23.1234
BATF(bZIP)/Th17-BATF-ChIP-Seq(GSE39756)/Homer_p	11.8854	11.8964	13.0528	10.2542	12.4569	13.4794	12.961	14.5749	15.0491	15.906	12.8036	15.1591	18.0327	21.4808	20.6577	16.6069	15.8413	17.8739	23.3501	22.5768	15.0963	13.5262	13.9297	19.8413	21.0635	26.6762	23.0799	22.2285	20.6067	20.9	18.9226	17.0387	16.8926	18.6998	22.7374	22.9321	26.2652	21.8163	31.2617	30.9067	31.7759	26.4675	24.2418	29.8138	32.0824	35.362	32.522	28.3342	24.7054
JunB(bZIP)/DendriticCells-Junb-ChIP-Seq(GSE36099)/Homer_n	14.6071	14.4748	15.893	11.1213	12.1418	12.8689	12.1418	13.018	12.4883	12.8689	13.5315	15.8507	19.007	16.7376	16.9535	14.0914	13.9903	16.7376	21.3007	22.9975	16.6031	15.0579	14.3177	17.7379	21.7644	26.2465	24.6655	21.4786	20.7126	22.3892	21.6956	19.4164	18.0516	18.4488	24.4185	23.3468	27.6393	23.1429	30.8895	29.7928	28.9231	26.7477	22.5165	28.7186	27.6817	34.2009	30.9958	28.5935	21.1807
JunB(bZIP)/DendriticCells-Junb-ChIP-Seq(GSE36099)/Homer_p	12.9732	13.4597	14.1939	12.0541	12.2364	11.8766	8.83112	11.0736	11.718	15.6713	13.6517	16.1719	17.5309	18.7951	18.7773	14.7983	13.9903	15.9965	21.3144	21.9061	16.1899	14.2152	14.164	18.1529	22.0896	27.9542	25.49	23.6082	21.8934	19.8164	17.835	15.7457	16.6792	18.4159	22.6288	23.6941	24.5709	20.4968	26.4912	28.5935	29.4923	28.0868	24.8805	29.8413	29.3893	32.9369	28.5935	27.4371	21.3157
Fra1(bZIP)/BT549-Fra1-ChIP-Seq(GSE46166)/Homer_n	12.6844	13.3601	15.3851	12.7296	14.7747	15.9965	14.0139	13.6846	14.0014	15.7567	14.6354	15.8777	19.2089	22.2185	22.8229	17.2715	16.4033	16.9859	23.1495	25.0359	19.7348	16.7037	16.2918	22.4369	26.0953	30.6455	30.3492	28.5849	26.3996	21.7036	19.8413	18.2502	18.2914	19.101	22.1043	22.568	26.2079	22.3382	27.7322	28.2815	31.851	29.7928	27.1962	29.0784	29.3771	34.797	32.7416	31.4995	24.3961
Fra1(bZIP)/BT549-Fra1-ChIP-Seq(GSE46166)/Homer_p	16.552	15.4639	15.7375	12.5042	15.7375	16.7517	14.8572	13.8108	13.0857	13.977	13.3603	17.4606	20.0471	22.685	19.6097	16.6353	14.9779	18.3903	22.7434	23.7838	17.3048	15.1342	15.8507	22.7553	26.4011	31.0998	26.5686	24.6346	22.1352	20.6477	18.6315	17.4187	17.2895	18.848	23.429	23.7226	27.0541	23.161	30.3618	30.696	32.8739	30.178	27.9318	31.7251	32.5735	37.7813	32.7416	29.5668	22.2095
Fra2(bZIP)/Striatum-Fra2-ChIP-Seq(GSE43429)/Homer_n	12.7082	13.8993	15.2481	11.7064	12.6069	12.4883	10.6216	12.7082	12.131	15.8703	13.3413	15.893	18.6953	19.3234	18.5826	14.2531	13.4597	15.9051	19.1925	20.6638	16.0448	12.4589	12.7883	15.9051	21.0944	26.0124	25.269	23.1258	20.0253	17.74	17.0042	15.9965	16.071	17.0463	20.4613	21.2097	22.4116	19.2477	24.198	26.1613	28.7443	25.8523	22.3536	23.3941	24.2962	29.514	29.4458	26.9704	20.6577
Fra2(bZIP)/Striatum-Fra2-ChIP-Seq(GSE43429)/Homer_p	14.6566	14.8874	15.66	13.1775	14.0951	15.1039	12.863	13.4854	11.7831	14.075	14.1412	16.5035	19.078	17.9568	17.7447	14.8572	13.6056	15.7047	17.9554	20.6743	16.1925	14.8282	14.5314	16.9114	21.0108	26.1405	27.0477	25.1097	21.7429	19.9239	17.3448	16.1719	14.7983	15.5883	19.8263	21.2097	24.6809	20.8695	26.809	27.3325	30.3112	27.9012	25.419	28.4107	29.1521	33.1107	30.4681	26.8353	20.296
MafK(bZIP)/C2C12-MafK-ChIP-Seq(GSE36030)/Homer_n	0.669531	0.583758	0.574019	0.270977	0.538692	0.414946	0.929024	0.813155	1.25686	0.482137	0.566732	0.338272	0.375722	0.293681	0.361635	0.487652	0.455069	1.10018	1.79187	0.796125	0.656474	0.945194	1.26627	1.58083	1.22674	1.40097	0.6316	0.388895	0.362794	0.635906	0.68114	0.907276	0.694517	0.850712	0.564573	0.744006	0.68114	1.71851	2.07908	2.40243	1.71851	0.848721	1.53647	2.12915	2.64378	1.76534	1.22284	0.694517	0.232795
MafK(bZIP)/C2C12-MafK-ChIP-Seq(GSE36030)/Homer_p	1.53647	0.540627	0.830648	1.07357	0.830648	0.50737	1.00197	1.19104	1.87208	0.961963	2.46987	1.95524	3.39064	2.02519	1.35486	0.644517	0.270977	0.236001	0.270977	0.482137	0.707479	0.619925	0.293681	0.270977	0.375722	1.19716	1.92958	1.93992	1.4447	1.76534	0.907312	0.833957	0.635906	0.780642	0.635906	0.694517	0.70505	1.19716	1.52473	3.66955	4.70312	4.44208	1.97339	0.744006	1.45773	1.99307	2.76965	1.39041	1.40097
NF-E2(bZIP)/K562-NFE2-ChIP-Seq(GSE31477)/Homer_p	1.4898	1.69381	2.07479	1.8733	1.2907	1.2907	2.93787	2.07479	1.67783	1.02929	2.10945	2.78782	3.44551	3.1903	2.44424	1.02929	0.595539	1.02929	2.68897	2.68897	2.93787	1.68494	1.89416	2.10945	2.33059	3.44551	2.33059	2.10945	1.18108	1.38967	1.51612	2.2817	2.68897	3.1903	2.68897	2.33059	1.68494	1.51612	0.764641	1.00742	1.4898	2.20345	0.946449	0.702829	1.51612	3.1903	2.78782	1.51612	0.887981
Nrf2(bZIP)/Lymphoblast-Nrf2-ChIP-Seq(GSE37589)/Homer_n	0.756866	1.18108	1.67783	1.89416	1.30583	0.744006	1.10859	0.830867	1.13862	0.698628	1.10859	1.10859	1.96838	2.20345	1.96838	0.443489	0.353481	0.536032	1.73961	1.73961	1.51891	1.10859	1.2907	2.10945	1.67783	3.02331	1.8733	1.68494	0.756866	1.34431	2.07479	1.89416	0.698628	0.830867	1.13862	2.20345	1.73961	2.07479	1.08597	1.72518	1.48408	1.89416	1.89416	2.55686	4.65506	2.78782	1.67783	0.946449	0.887981
Bach1(bZIP)/K562-Bach1-ChIP-Seq(GSE31477)/Homer_n	0.780242	0.450589	0.32	0.698628	1.30846	2.10945	1.51891	1.66525	2.71251	1.68494	0.887981	0.504369	1.13862	1.67783	2.2817	2.49493	2.10945	1.10859	0.639581	1.10859	1.73961	1.13862	1.48408	1.68494	2.44424	2.68897	2.68897	3.81275	1.89416	0.830867	0.639581	1.51612	2.49493	2.71251	1.68494	2.10945	1.30846	2.78782	2.10945	3.50359	1.51612	1.51612	1.2907	2.17962	2.71251	2.71251	4.37329	3.44551	2.78782
NFE2L2(bZIP)/HepG2-NFE2L2-ChIP-Seq(Encode)/Homer_n	1.41702	0.58597	0.32	0.639581	1.02929	1.67783	1.51891	1.30583	1.73961	1.48408	1.51891	1.48408	1.73961	1.30846	1.10859	1.2907	1.30583	1.10481	0.515434	0.639581	0.780242	0.698628	0.939051	0.939051	1.73961	1.96838	0.939051	0.939051	0.576378	0.780242	0.639581	1.30583	1.51891	1.30583	0.515434	0.780242	0.780242	1.51891	1.10481	1.96838	0.97841	1.13862	1.10859	1.91942	1.73961	1.51891	2.20345	1.73961	1.73961
NF-E2(bZIP)/K562-NFE2-ChIP-Seq(GSE31477)/Homer_n	1.96838	2.20345	1.2907	0.639581	0.639581	0.818648	1.8733	2.55686	2.93787	0.97841	1.13862	1.68494	1.73961	1.4898	0.97841	1.34431	0.97841	1.34431	0.887981	1.30846	1.89416	1.89416	1.13862	0.302698	0.515434	0.405985	0.915448	0.939051	0.830867	0.658517	0.405871	1.02929	0.830867	0.97841	0.471364	0.939051	1.10859	1.48408	0.946449	1.34431	1.49425	1.51612	2.26845	3.44551	4.24456	3.74762	3.26168	2.93787	2.20345
Nrf2(bZIP)/Lymphoblast-Nrf2-ChIP-Seq(GSE37589)/Homer_p	1.2907	1.2907	0.698628	0.536032	0.698628	1.48408	2.71251	3.5347	1.68494	0.698628	0.383916	0.744006	0.744006	0.698628	0.471364	0.536032	0.639581	0.830867	0.576378	0.830867	1.48408	1.68494	0.698628	0.270977	0.405985	0.58597	0.951561	0.639581	0.639581	0.538692	0.479736	0.887981	0.780242	0.780242	0.270977	0.405985	0.270977	0.471364	0.479736	1.02929	0.764641	0.639581	0.830867	1.96838	1.67783	2.07479	2.2817	3.1903	2.20345
Bach1(bZIP)/K562-Bach1-ChIP-Seq(GSE31477)/Homer_p	1.30583	0.830867	0.830867	1.68494	3.5347	4.09239	2.68897	1.73961	0.939051	1.10481	0.515434	1.2907	1.10859	1.30846	0.780242	0.830867	0.780242	1.10859	2.20345	1.68494	1.2907	0.383916	0.58597	0.450589	1.41702	1.96838	2.10945	1.69381	0.595539	0.536032	0.178466	0.383916	0.178466	0.576378	0.443489	0.443489	0.270977	0.353481	0.639581	0.780242	1.96838	2.44424	2.33059	1.89416	1.48408	1.73961	1.10481	1.73961	1.2907
NFE2L2(bZIP)/HepG2-NFE2L2-ChIP-Seq(Encode)/Homer_p	0.30961	0.639581	0.405985	1.30583	2.17962	1.96838	1.51891	0.515434	0.639581	0.405985	0.744006	1.10481	1.30583	1.2907	0.780242	0.939051	0.639581	1.10481	1.96838	0.97841	0.830867	-0.270977	0.270977	0.270977	0.744006	0.471364	0.576378	0.698628	0.915448	1.10481	0.744006	0.915448	0.32	0.515434	0.32	0.450589	0.32	0.471364	0.576378	0.639581	0.915448	1.10481	1.2907	1.96838	1.73961	1.30583	0.639581	1.10859	0.939051
MafA(bZIP)/Islet-MafA-ChIP-Seq(GSE30298)/Homer_n	0.50715	0.749435	0.63658	0.45812	0.334203	0.397067	1.65614	2.25902	2.51676	0.857818	1.21511	0.35028	0.9496	1.20819	2.68934	2.42945	2.1251	1.0756	0.731323	0.608829	1.51258	1.20298	0.643837	0.744029	1.22685	2.18835	1.24225	1.52161	1.11243	1.86016	1.78247	1.66071	0.873299	0.628288	0.703799	0.639581	0.824353	1.19758	2.15516	2.42945	2.88679	2.29731	0.973596	0.520786	0.52333	0.757632	0.672496	0.495219	0.660563
MafA(bZIP)/Islet-MafA-ChIP-Seq(GSE30298)/Homer_p	0.279629	-0.460024	0.270977	-0.277115	0.32863	0.30961	0.39052	0.270977	0.38721	0.291411	0.495709	0.513434	0.29059	-0.305178	-1.17402	-0.35789	-0.339657	0.304907	0.291787	0.410155	0.651713	1.02402	0.543852	0.501181	0.325965	0.479862	0.712651	0.552143	0.838266	0.413666	-0.306509	-0.844502	-0.837669	0.244446	0.395491	0.399113	0.270977	0.470386	0.640973	0.53113	0.517205	0.270977	0.410155	0.290862	0.88489	0.844672	0.81152	0.247633	-0.352807
MafB(bZIP)/BMM-Mafb-ChIP-Seq(GSE75722)/Homer_n	0.519008	0.840605	0.323672	0.429392	0.323672	0.301005	0.243528	0.848528	0.757632	1.89572	0.464326	0.409149	0.270977	0.339202	-0.35219	-0.441404	-0.371713	-0.270977	-0.321822	-0.433798	0.270977	0.288817	0.358463	0.312998	0.308727	-0.307454	-0.644877	-0.879944	-0.806652	-1.13855	-0.733354	-0.37364	0.453656	0.52716	0.961963	0.744006	1.33319	1.24474	1.29686	0.928718	0.236866	0.415387	0.361043	1.29686	0.450589	0.285835	-0.303799	0.240291	0.298232
MafB(bZIP)/BMM-Mafb-ChIP-Seq(GSE75722)/Homer_p	1.28933	0.547578	-0.336155	0.331665	0.382495	0.566619	0.402853	0.744006	0.326173	0.270977	-0.385789	0.421639	0.42019	1.11719	0.644924	0.573816	0.30483	-0.30961	-0.493985	-0.617025	0.327006	0.330069	0.644924	0.240008	0.705601	0.661413	1.12257	0.535114	0.394131	0.270977	0.238735	-0.653494	-0.468031	-0.475391	0.270977	0.235532	0.44244	0.367122	0.552691	0.515434	0.829479	0.949435	0.409149	0.652211	0.446085	1.3544	1.28933	2.26752	0.833957
TEAD1(TEAD)/HepG2-TEAD1-ChIP-Seq(Encode)/Homer_p	0.669531	1.13119	1.99696	3.49217	4.27019	4.87066	2.1713	1.54718	1.24225	2.9576	1.81518	0.919782	0.390489	0.795838	1.84159	2.84158	1.37566	0.562421	0.405782	0.595539	0.674082	0.776225	1.50713	1.9567	2.36406	1.03803	0.450589	0.481062	1.33601	2.70555	1.1387	1.35252	0.802359	1.72507	0.553578	0.424154	1.10406	1.12777	2.19574	0.521273	0.892535	0.91347	1.24333	0.876565	0.737196	0.892535	1.50453	1.86501	1.72105
TEAD2(TEA)/Py2T-Tead2-ChIP-Seq(GSE55709)/Homer_n	1.21456	1.62886	1.19501	1.46029	1.52692	3.31101	3.45875	2.51681	2.03334	2.03334	2.96715	2.22968	0.776492	0.375979	0.282522	0.56017	1.06156	0.597344	0.817975	1.17514	3.02001	2.01978	1.89572	1.92377	1.35306	1.00648	0.519008	0.479736	0.536032	0.953818	1.29293	0.360765	0.457638	0.358463	1.72105	0.817975	0.916856	1.32042	0.829479	0.627159	-0.336155	0.536032	1.11713	1.46029	1.12168	1.16007	2.62689	2.60791	2.78247
TEAD(TEA)/Fibroblast-PU.1-ChIP-Seq(Unpublished)/Homer_n	0.767477	0.907398	0.907398	1.52261	2.49351	3.09871	4.63394	4.17183	2.84232	1.67611	1.67611	0.993113	0.886439	0.386074	0.521519	0.776492	2.35237	1.77809	0.712651	0.469202	0.539785	1.01022	1.95714	2.45171	1.49837	0.931209	0.705601	0.450589	0.339202	0.744588	1.35403	0.752172	0.896309	0.944344	2.5825	1.08972	0.858899	1.25442	0.987264	1.62289	0.303799	1.23581	1.07933	1.54746	0.953818	0.698795	1.25414	0.580182	1.95714
TEAD3(TEA)/HepG2-TEAD3-ChIP-Seq(Encode)/Homer_p	0.897011	1.17918	0.859281	1.14283	2.32866	3.73623	3.87921	1.96436	1.59782	1.6844	3.65912	3.3061	2.77439	1.61808	2.65571	3.15091	2.54223	0.803181	0.405985	0.582211	0.940251	1.27538	1.23286	2.28691	2.47745	2.08874	0.699573	0.270977	0.295719	1.24212	2.97211	1.51567	2.41647	1.96184	3.93609	0.979331	0.909076	2.22858	2.79452	3.49217	0.755123	0.928054	1.48294	2.3706	2.41242	1.63383	2.13024	3.6548	4.90977
TEAD4(TEA)/Tropoblast-Tead4-ChIP-Seq(GSE37350)/Homer_n	0.610596	1.22685	1.68348	2.41505	2.78796	4.04012	2.65318	1.26646	0.780358	1.06689	2.75692	1.73328	0.538157	0.270977	0.332702	0.850719	1.67783	1.0473	0.984477	1.05766	2.50638	3.1169	2.15516	2.45474	1.49108	1.38795	0.57141	0.450589	0.742024	1.90057	2.49441	0.960761	1.16779	1.34431	3.13644	1.4787	1.10378	1.69509	1.35989	1.75392	0.504369	0.993174	1.96357	2.4807	2.52028	1.57296	1.50713	1.33278	1.25907
TEAD1(TEAD)/HepG2-TEAD1-ChIP-Seq(Encode)/Homer_n	2.11266	2.06203	2.02948	0.422963	0.358463	0.310597	0.830867	0.336539	0.318437	-0.366032	0.273703	0.639735	1.01213	1.53212	0.770673	0.4102	0.270977	0.416794	0.825769	0.90735	0.608829	1.19758	1.57725	1.05857	0.373086	0.270977	0.645689	1.53647	3.64555	2.7512	3.49217	1.50713	0.822662	0.553578	0.397611	1.11243	0.716957	1.26487	1.18526	1.25499	1.69279	1.41221	1.13111	1.01416	1.97039	3.02565	3.90091	5.47839	3.4791
TEAD(TEA)/Fibroblast-PU.1-ChIP-Seq(Unpublished)/Homer_p	1.35856	1.30246	0.735657	0.979331	0.870603	1.38358	0.464326	0.632059	-0.270977	0.302698	0.501383	1.47215	2.09553	1.2748	1.37208	0.658517	0.388895	0.270977	0.270977	0.335823	0.658517	1.56071	1.61143	1.23909	0.60507	1.39203	1.33245	2.20256	1.72439	2.55802	2.55802	1.00648	0.639581	0.39079	0.854487	0.575146	0.819956	0.794209	1.37208	0.681455	0.58597	0.510204	1.08552	1.93627	2.47363	3.44382	5.08387	3.85461	3.23198
TEAD2(TEA)/Py2T-Tead2-ChIP-Seq(GSE55709)/Homer_p	1.045	1.43701	0.402853	0.428008	0.402853	1.76844	0.458554	0.270977	-0.285835	0.365297	0.627159	0.669704	1.297	1.27538	1.59261	0.580621	0.431227	-0.270977	-0.284031	0.301926	0.501383	2.07388	1.89572	1.25442	0.575146	1.56282	1.94985	2.81308	1.32129	2.81272	1.69054	0.48867	-0.281528	-0.282024	0.515434	0.619896	1.32042	0.698501	0.443788	0.270977	0.494002	0.689423	0.632659	0.632659	1.45424	2.27168	5.37988	2.14315	2.67865
TEAD3(TEA)/HepG2-TEAD3-ChIP-Seq(Encode)/Homer_n	0.949054	1.18273	-0.294841	0.308945	0.271806	1.03145	0.343256	0.339946	-0.271894	0.285835	0.452405	0.556454	1.28739	1.32019	1.35827	0.462834	0.663637	0.683281	0.776082	0.603321	1.16726	1.55819	0.760551	0.371512	0.336155	1.10069	2.28691	4.71185	3.26889	4.06259	2.41395	1.18757	0.5604	0.475413	1.14807	0.599581	1.13329	0.942081	1.756	1.4647	2.01825	1.62566	1.33076	2.98346	3.30577	4.64805	6.35753	5.76773	6.34498
TEAD4(TEA)/Tropoblast-Tead4-ChIP-Seq(GSE37350)/Homer_p	0.438626	0.695046	0.288038	0.301936	0.270977	0.743232	0.427462	0.452929	-0.303799	-0.276332	0.421528	0.400159	0.720104	0.497481	1.01213	0.698795	0.716957	0.798263	0.783621	0.628181	0.715541	1.16503	0.923168	0.780358	0.405782	1.35726	1.23926	2.99655	1.82077	3.14643	1.89665	0.669146	0.363564	-0.299072	0.526713	0.270977	1.27049	0.968201	1.40087	0.645689	1.00184	1.70004	1.45241	2.43745	3.44902	4.19606	4.6149	2.37965	3.62659
HLF(bZIP)/HSC-HLF.Flag-ChIP-Seq(GSE69817)/Homer_p	0.580182	-0.278536	0.293681	0.401315	0.686242	1.07471	0.481702	0.854487	0.240574	0.681455	1.10537	1.70221	2.89199	1.63852	1.39775	0.460024	0.450589	0.357435	0.594847	0.585645	1.4465	0.752172	0.636983	0.997645	1.63852	2.29938	0.570438	0.726694	0.720008	1.2632	0.829718	0.407329	0.539785	0.618905	1.35306	1.47611	1.67611	2.20256	3.06761	1.75188	1.96547	0.866737	0.812435	0.848528	1.65109	2.23371	0.783621	0.497481	0.44596
Atf4(bZIP)/MEF-Atf4-ChIP-Seq(GSE35681)/Homer_p	0.449229	0.386074	0.277115	0.404308	0.30961	0.30498	0.224223	0.343977	0.396129	0.60904	0.843686	0.741035	0.741035	0.270977	0.307271	0.277115	0.313196	-0.316312	-0.748174	-0.537043	0.270977	0.725462	0.405985	0.451161	0.332735	0.840095	0.441404	0.725462	0.782898	0.546031	0.60904	0.372271	0.818648	0.818648	1.33862	0.683281	0.485311	0.60904	1.94305	3.19905	3.16039	1.33862	0.432592	0.222977	0.277115	0.30498	0.227399	-0.336155	0.227399
Chop(bZIP)/MEF-Chop-ChIP-Seq(GSE35681)/Homer_n	0.284031	0.285835	0.270977	-0.270977	-0.280053	0.214751	0.319905	0.285835	0.449229	0.589366	0.581713	0.441404	-0.277115	0.270977	0.331945	0.405871	0.203217	-0.658517	-0.368392	0.270977	0.913771	0.485311	0.939144	0.558283	1.13434	0.552735	0.608268	1.1387	0.644517	1.07471	0.449229	0.725462	0.60904	0.904435	0.840095	0.778464	0.811443	1.76105	1.82068	2.0767	0.521519	-0.270977	-0.483368	0.214751	0.31051	0.270977	-0.396129	0.270977	1.04282
CEBP:AP1(bZIP)/ThioMac-CEBPb-ChIP-Seq(GSE21512)/Homer_p	1.06689	0.375979	-0.270977	-0.270977	0.428008	0.437713	0.388895	0.32493	0.392723	0.632659	0.653012	0.575551	0.358819	0.604902	1.11719	1.13625	0.270977	-0.441404	-0.377509	0.625665	1.13862	0.848528	1.79087	1.85839	2.81726	0.784361	1.1553	0.570438	0.550971	0.564632	1.13862	1.33578	0.892411	0.749435	0.843259	0.843259	0.651513	1.11256	1.2748	1.29293	0.485071	0.281528	-0.31758	0.299551	0.338712	0.58597	0.365297	0.575146	0.831627
Atf4(bZIP)/MEF-Atf4-ChIP-Seq(GSE35681)/Homer_n	0.278979	0.281231	0.326522	0.881857	0.811298	1.00272	0.228347	-0.30961	0.30498	0.627159	0.936091	0.432592	0.404308	0.483368	0.811443	0.558283	0.343977	0.276332	0.386074	0.418332	0.30961	0.749435	1.61159	1.73513	1.66071	0.741035	0.782898	0.41124	0.441404	0.386074	0.338712	0.432592	0.467614	1.32935	1.88163	3.27825	1.55214	0.644517	0.811298	1.45968	3.47917	1.91708	2.02579	0.782898	0.795321	0.558283	0.906393	1.24115	1.22674
Chop(bZIP)/MEF-Chop-ChIP-Seq(GSE35681)/Homer_p	-0.281231	-0.281231	-0.270977	0.405871	0.702829	0.608268	0.508805	-0.307271	-0.6316	-0.483368	-0.270977	0.322007	0.212481	0.29059	0.343977	0.595539	0.368392	0.445709	0.362794	0.892856	0.748174	0.538692	0.392723	0.625492	0.411012	0.848528	0.404308	0.956181	0.277995	0.316312	0.270977	0.313196	0.458796	0.449229	0.892856	1.00835	1.44021	0.538692	0.212481	0.552735	1.32935	3.71913	1.93673	2.93447	1.00835	0.811298	0.418332	0.558283	0.749435
CEBP:AP1(bZIP)/ThioMac-CEBPb-ChIP-Seq(GSE21512)/Homer_n	0.270977	-0.270977	-0.402841	-0.331665	0.308727	0.369343	0.822208	-0.316172	-0.270977	-0.433798	-0.301926	-0.282522	-0.460024	-0.302698	-0.397175	0.270977	0.24161	0.343977	0.457638	0.301926	-0.270977	0.270977	1.16007	0.776492	0.403492	0.281231	0.421639	0.895902	0.35219	0.409149	0.270977	0.386074	0.652211	0.515434	0.780242	0.415387	0.509295	0.358463	0.441404	0.705601	0.956181	1.75437	0.689423	0.497481	0.316203	0.405186	0.469202	0.335823	1.63852
HLF(bZIP)/HSC-HLF.Flag-ChIP-Seq(GSE69817)/Homer_n	0.388895	2.19748	1.07116	0.750261	0.270977	0.354126	0.486746	0.776492	2.02689	3.16163	2.80009	2.46653	1.8936	0.829718	0.295767	-0.270977	-0.312998	0.293681	0.343977	0.9199	1.51585	2.10679	1.96547	2.29938	2.10276	1.79658	1.08972	0.580182	0.566732	0.4201	0.838266	0.923387	0.725462	0.930636	0.958853	1.82652	1.07933	1.55605	0.881794	1.47611	1.47222	1.23909	0.726694	0.559409	0.570438	0.521519	0.281231	0.539785	0.362276
ETS:RUNX(ETS,Runt)/Jurkat-RUNX1-ChIP-Seq(GSE17954)/Homer_p	0.485311	0.644517	0.508805	0.458796	0.537043	1.28833	0.608268	0.281231	-0.665981	-0.30498	0.330594	1.00272	1.13434	0.723432	1.232	2.08695	3.3234	1.08894	0.644517	0.546031	1.32935	0.977105	0.656474	0.892856	1.6513	1.49425	1.34468	0.347602	0.546031	0.627159	1.1387	0.875182	1.02227	1.44021	1.55349	0.625492	1.26366	2.15152	2.80216	1.94305	0.940394	1.35486	1.52498	1.86454	2.00638	2.30497	2.89592	1.65962	1.52998
EWS:ERG-fusion(ETS)/CADO_ES1-EWS:ERG-ChIP-Seq(SRA014231)/Homer_n	1.21511	1.81518	2.1713	3.43133	1.98688	1.87865	1.31783	0.866015	0.47718	1.05159	2.03656	3.53594	0.930636	0.757134	0.566904	0.920065	0.715948	1.15385	1.91697	3.64555	2.85115	1.5039	0.472114	0.492995	0.993174	1.6927	1.25283	1.56049	1.36611	0.745726	0.29059	0.275586	-0.319905	0.274689	0.518371	2.81988	4.5835	3.33056	2.34451	2.19574	2.75692	2.02135	1.98688	1.97171	3.89589	2.44919	1.6433	1.35726	1.54414
Ets1-distal(ETS)/CD4+-PolII-ChIP-Seq(Barski_et_al.)/Homer_p	1.25686	0.744006	1.00272	0.869408	1.22549	0.766958	0.754227	0.362794	0.270977	0.270977	0.564573	0.656474	1.19104	0.555557	0.915391	0.6316	0.441404	0.32	0.521519	1.04038	1.35486	0.520766	0.382115	0.271806	0.997869	1.49124	3.01418	1.71851	1.99803	1.72551	1.73356	0.423577	0.656474	0.369343	2.27586	2.28809	4.9244	4.77808	3.56227	3.50559	1.09534	0.925692	0.44244	0.455069	1.19104	3.1132	5.12014	2.33453	1.28933
E2F4(E2F)/K562-E2F4-ChIP-Seq(GSE31477)/Homer_n	1.01187	1.29617	2.37468	1.92857	2.56356	1.534	2.17615	2.9396	3.92431	4.33511	2.5979	1.38079	1.57373	2.97717	3.21253	2.08695	0.701251	0.975435	1.79688	2.3459	1.89231	1.29947	1.55618	4.5057	4.83021	4.70336	2.66608	3.46875	5.34283	5.44907	4.56307	2.86959	2.87562	2.64664	3.59854	4.08501	4.66836	3.91739	4.32196	5.5079	6.63967	5.77221	8.57595	6.14141	6.71859	3.11794	5.50238	5.04456	5.75418
Ets1-distal(ETS)/CD4+-PolII-ChIP-Seq(Barski_et_al.)/Homer_n	0.319905	0.35789	0.41124	0.41124	0.720104	1.15807	1.40097	2.19864	1.74731	2.12915	0.758884	0.986562	0.813155	1.40097	0.741035	0.940394	0.795321	1.72551	2.67822	2.49263	1.58083	0.907276	1.88623	1.2907	0.744006	0.683281	0.848721	2.06242	0.702137	0.605266	0.429244	0.323672	0.642026	0.521519	1.81681	1.29341	0.891779	0.479736	0.330594	0.434124	0.361635	0.598283	0.608683	0.848721	1.55903	2.46057	0.49465	0.347602	-0.270977
E2F4(E2F)/K562-E2F4-ChIP-Seq(GSE31477)/Homer_p	0.806305	0.743209	0.828478	1.82625	2.6127	2.19766	3.31007	2.82614	2.21677	1.17673	0.486746	0.516889	0.461129	1.23793	0.967016	0.85963	0.85963	0.627223	1.05697	0.960837	0.908374	1.0266	0.607009	1.10867	0.988462	1.33928	1.22999	1.045	1.34451	1.35006	1.95136	1.66722	1.3845	1.60189	3.04784	4.70536	4.41387	2.96693	3.29716	3.01763	3.63475	2.02752	2.654	2.71884	2.35374	1.83989	2.29978	2.5761	3.13945
ELF3(ETS)/PDAC-ELF3-ChIP-Seq(GSE64557)/Homer_p	2.71495	1.41221	1.99843	0.777766	0.715948	0.365208	0.533221	0.414084	0.285835	0.405985	0.592458	1.91665	1.42633	0.879448	0.405782	0.34712	0.286478	-0.270977	0.407807	1.08552	2.84158	3.13182	2.03865	0.785504	0.288377	0.274173	0.417841	1.27908	1.60132	1.4647	0.627159	0.639735	0.270977	-0.270977	0.247403	0.764641	1.58787	1.90057	1.93601	1.56809	2.02135	1.97658	1.47801	2.03968	2.52028	4.82872	3.92026	3.40888	3.5836
ELF5(ETS)/T47D-ELF5-ChIP-Seq(GSE30407)/Homer_p	1.00147	0.433798	1.05256	2.04002	3.23769	3.83333	4.14507	2.70214	1.00974	0.958853	1.4333	3.69918	3.06397	2.27294	0.93499	0.708356	1.14283	2.26498	2.68798	3.18291	4.35676	5.65176	4.39336	2.30666	0.773095	0.638672	0.62964	1.36581	1.32792	2.57611	2.29105	2.59661	0.603263	0.702131	0.46977	0.976953	1.12632	2.70051	3.86435	3.83249	3.63724	4.67614	4.46272	3.57705	2.97611	4.49723	4.56701	4.42801	4.56745
EWS:FLI1-fusion(ETS)/SK_N_MC-EWS:FLI1-ChIP-Seq(SRA014231)/Homer_p	6.33379	5.16874	5.53541	6.09701	7.78644	7.29317	7.02429	5.5539	3.5383	2.95746	3.18291	4.79783	8.74896	6.89937	7.09599	4.07953	4.42114	4.27751	4.80848	4.54448	4.5008	4.5934	3.97007	3.31708	4.46434	6.87713	8.84576	7.3725	6.67837	6.30681	5.59912	5.75899	6.87713	7.00882	10.0411	11.7442	16.245	12.8536	6.71236	3.86901	4.32457	7.14918	10.3437	9.72776	8.49521	9.77808	8.16818	8.64803	7.25342
ERG(ETS)/VCaP-ERG-ChIP-Seq(GSE14097)/Homer_p	12.3275	10.3956	6.99366	5.38568	8.2738	9.93578	7.78703	4.73695	4.06073	2.73089	4.31423	3.71032	4.9935	8.30091	7.04914	8.33198	4.49562	5.91513	6.7135	6.65832	5.7284	5.54025	6.91655	7.07213	6.67676	6.8375	9.06403	7.51044	6.73439	6.34295	8.06756	6.5566	5.83026	4.4272	3.25533	6.0865	8.70546	15.2171	12.3789	8.61378	6.68524	6.47101	8.6539	9.91368	10.7876	10.4304	12.2743	10.7159	12.687
ETS1(ETS)/Jurkat-ETS1-ChIP-Seq(GSE17954)/Homer_p	6.55018	8.18199	5.24943	6.4793	7.92096	8.27149	8.30202	6.17682	7.29512	4.62043	5.91301	4.72706	5.99001	8.0105	8.10638	9.66478	5.94148	7.22255	7.36456	8.04266	5.95063	6.04425	8.84618	9.17479	9.35986	7.5431	10.1374	9.07085	8.70901	8.08233	9.13122	8.29772	8.48551	8.47999	7.40589	11.2498	12.8517	18.6451	15.248	11.6162	9.47291	10.2209	13.1117	15.5119	13.9047	13.1548	14.2923	15.7979	15.305
ETV4(ETS)/HepG2-ETV4-ChIP-Seq(ENCODE)/Homer_p	8.22187	9.41601	7.71439	8.02818	9.96832	8.49219	7.62165	5.683	6.79545	6.27648	6.22492	6.04052	8.68199	13.4897	12.3429	11.5744	8.70841	7.65634	6.90419	7.31545	7.56033	9.81434	9.29956	13.0793	12.9347	14.1624	13.6594	12.3615	11.0593	10.9505	12.8292	15.2183	17.2487	14.0385	12.0042	13.668	15.9974	20.2796	19.9434	17.7894	13.7498	9.22986	10.6185	12.9345	17.2737	16.0236	16.4186	17.3292	21.4223
EHF(ETS)/LoVo-EHF-ChIP-Seq(GSE49402)/Homer_p	3.19888	1.46834	1.68977	1.28564	3.45458	2.83638	2.82016	1.00033	0.558283	0.606693	1.05745	2.76634	3.52924	3.63259	3.30109	2.27656	2.38861	1.98316	3.89981	5.95083	8.72079	8.98292	7.50674	5.62464	3.48683	3.45347	2.86548	3.36328	3.15746	4.89828	4.78757	5.2465	2.66565	2.43687	2.0192	2.93817	2.99277	3.84491	3.49655	3.77796	4.21939	6.15396	5.59797	6.43276	5.47396	7.61814	5.60585	5.49102	5.89872
ELF1(ETS)/Jurkat-ELF1-ChIP-Seq(SRA014231)/Homer_p	5.95083	4.13284	4.94235	7.66634	6.51687	8.39901	7.78589	8.13127	6.80994	6.61378	6.38462	8.80828	12.1897	14.164	13.8058	10.6554	9.39705	8.15273	12.4206	12.0607	13.4077	10.9284	12.1476	10.7492	11.5117	12.3969	11.4019	9.86523	10.3219	12.6164	14.2099	15.7988	13.2986	12.5575	13.6722	18.2169	23.5541	21.2862	20.5342	16.369	16.4478	17.3886	19.8993	19.2811	15.8756	13.7825	15.4719	19.4672	19.6866
Elk1(ETS)/Hela-Elk1-ChIP-Seq(GSE31477)/Homer_n	8.14801	6.79134	8.08651	11.0119	10.5571	10.6301	7.86694	8.61221	7.58054	7.83599	7.30141	9.49631	13.6963	14.9163	15.5311	12.649	11.861	9.1203	10.2053	11.0602	13.3254	13.3472	13.7688	12.2811	14.1328	14.9218	14.0606	10.4602	9.53926	12.2397	17.3883	21.867	19.6517	18.0114	16.7448	20.6842	22.2815	22.0007	19.9057	17.5033	15.3104	17.1726	18.7163	19.4363	14.5336	13.0269	17.5651	21.9037	23.86
Elk4(ETS)/Hela-Elk4-ChIP-Seq(GSE31477)/Homer_n	7.97472	5.69786	6.69091	10.7407	10.3835	11.0304	8.43328	8.86091	7.93667	8.14637	8.54427	10.6139	13.6957	14.9254	14.4246	12.2536	11.275	9.09546	9.76277	9.00948	12.1572	13.9279	14.7162	13.4897	15.4452	17.3719	15.4341	10.9594	10.0738	14.5106	18.1835	20.294	18.3079	18.2164	21.8191	23.7125	25.1237	21.5129	21.5525	18.4987	16.913	15.7869	20.3593	21.5911	21.8074	18.6451	22.38	23.0309	23.763
ETS(ETS)/Promoter/Homer_p	6.78501	5.57882	5.91301	9.1778	7.50249	7.29059	5.48242	5.79703	3.62636	4.81752	5.92019	9.07044	11.3443	11.2433	14.1551	9.80851	9.97394	8.20968	11.5217	10.063	12.417	13.1549	14.7538	11.3109	12.0945	13.5623	13.9083	10.596	10.0813	10.424	11.5369	11.4693	11.3544	11.6806	12.6352	15.4953	17.9586	17.1458	14.583	11.2909	12.9248	16.3353	18.8345	18.0025	13.8108	14.7647	15.0057	17.6974	16.6131
GABPA(ETS)/Jurkat-GABPa-ChIP-Seq(GSE17954)/Homer_p	7.61801	6.37973	9.35136	11.3522	10.1971	9.08887	6.47464	5.72379	4.07097	4.57934	4.90648	8.13127	12.4129	12.315	12.927	8.55084	7.11546	6.79817	9.11366	10.1199	11.0412	11.0516	11.3527	8.99079	9.23463	11.3467	10.5296	8.4344	8.54016	11.1413	14.4115	16.2957	13.4537	10.2497	10.7151	10.878	16.3068	13.4537	13.6231	10.8171	11.0342	14.2924	15.6648	15.5311	12.4363	12.0338	13.2953	15.6869	16.8689
ETV1(ETS)/GIST48-ETV1-ChIP-Seq(GSE22441)/Homer_p	9.43493	6.79614	7.00681	8.3884	8.74541	8.05644	6.11	5.83581	4.39863	5.50414	5.48642	8.56634	13.2192	13.5313	14.5043	10.7256	10.2569	8.80452	9.83133	9.24019	11.7201	11.4674	13.943	11.5577	12.3266	12.2095	10.7207	8.12273	8.11477	9.43285	11.576	14.7315	14.8496	12.5398	13.0959	12.849	17.6313	16.2912	15.3354	13.1598	10.2944	11.4095	12.1108	14.1476	12.0429	13.4276	14.1657	17.228	15.2741
Fli1(ETS)/CD8-FLI-ChIP-Seq(GSE20898)/Homer_n	13.9178	8.98406	9.86807	11.7887	14.8713	11.3592	9.85374	9.07538	9.24271	8.33195	7.89736	10.2813	13.3892	12.126	13.3892	11.775	12.0879	9.1542	9.39734	8.76338	11.3956	10.8066	13.9263	13.3052	15.0916	16.0705	14.6872	12.3257	9.82823	10.5968	13.6915	18.023	17.0299	15.4123	15.6929	19.5923	22.33	20.1371	16.7858	14.7187	14.3731	15.5376	17.4477	20.5755	18.4405	18.6993	20.1918	22.5233	20.9821
Etv2(ETS)/ES-ER71-ChIP-Seq(GSE59402)/Homer_n	5.59154	4.18636	5.88788	7.13106	9.66598	6.5214	4.54078	3.11368	1.93251	2.61261	2.68122	4.78489	9.00151	7.69097	8.53608	4.8062	5.80175	7.06532	8.79079	7.12271	5.80945	5.02187	6.2275	5.66927	6.22856	6.65429	5.67441	6.88035	7.86698	9.26672	5.5493	4.33607	3.92069	3.23636	6.51687	8.06761	12.1897	10.3831	6.79662	4.58139	4.54983	7.12326	8.45104	8.78924	7.28803	12.1128	11.0912	16.6089	17.7255
Elf4(ETS)/BMDM-Elf4-ChIP-Seq(GSE88699)/Homer_n	2.46404	5.10805	7.69097	7.76053	6.01973	3.74138	2.93262	1.90155	2.63278	3.34147	5.85821	9.10426	9.85212	9.66689	5.90393	5.23472	4.84668	6.05879	7.08081	9.31812	11.3475	10.6676	8.79355	7.85757	7.54394	7.36492	6.73522	5.06194	5.53312	6.38371	10.4441	8.57253	7.12	8.61355	8.86185	13.0299	9.33196	10.0058	8.09186	9.90843	11.4209	11.9899	11.8118	12.5456	13.4542	13.164	12.7322	12.4648	12.998
SpiB(ETS)/OCILY3-SPIB-ChIP-Seq(GSE56857)/Homer_p	0.347602	0.450589	0.830648	0.974656	1.19104	0.758884	0.450589	0.318586	0.564573	0.605266	0.352649	0.35789	0.6316	0.564573	-0.270977	0.233402	0.270977	0.574019	-0.292555	-0.293681	-0.270977	0.509295	0.462157	0.446085	0.723432	0.915391	0.755785	0.594032	0.655993	0.812115	0.642026	0.755785	0.35789	0.327871	0.231497	0.6316	0.792315	1.40097	2.12915	1.93992	1.16133	0.589988	0.582211	0.549249	0.667423	0.608683	0.401216	0.833957	0.780642
EWS:ERG-fusion(ETS)/CADO_ES1-EWS:ERG-ChIP-Seq(SRA014231)/Homer_p	0.270977	-0.290813	-0.290813	0.295102	0.280048	0.384368	0.519542	0.385816	0.619897	1.10095	2.80389	1.81661	1.206	1.23076	1.61649	0.981035	0.822208	0.931209	2.16193	2.09468	3.03465	1.8936	1.13501	0.892856	0.939051	1.4348	1.51585	1.59423	1.24648	0.542468	0.886439	1.206	1.14746	1.80498	1.53121	3.17664	1.6927	0.825815	0.721336	1.00829	4.27913	4.27388	4.07183	1.98688	2.47058	3.42484	5.67278	2.27023	1.73513
ELF3(ETS)/PDAC-ELF3-ChIP-Seq(GSE64557)/Homer_n	0.802359	0.919782	1.10627	1.39094	1.2814	0.993174	1.27908	1.19965	2.24822	1.90082	1.85726	1.23092	0.49283	0.468932	0.778464	2.27715	2.48699	2.81696	2.86315	2.6415	2.32451	1.8182	2.28395	1.45154	1.87846	1.22563	1.54718	1.41221	2.00319	2.38197	2.35262	1.75482	1.52782	1.00999	1.75482	3.3061	3.80306	2.1713	1.10627	0.992128	1.52064	1.23926	1.21984	1.02113	1.87599	1.53721	1.14937	0.939398	2.52495
ERG(ETS)/VCaP-ERG-ChIP-Seq(GSE14097)/Homer_n	2.06917	3.89344	6.80333	10.5981	9.25413	7.52894	5.70197	5.91951	6.07986	7.67474	6.68288	4.42598	2.44768	4.36805	5.78284	8.1234	7.48883	10.9995	10.4137	10.9783	7.11525	5.91707	7.29279	9.36098	12.3796	12.2769	12.5478	10.4525	7.75895	7.238	6.6623	8.51784	5.78794	6.52686	8.51051	12.9626	12.6443	10.5324	8.08061	6.56491	5.90005	6.94066	9.47096	14.7712	16.5379	15.8601	14.6283	13.3928	14.1829
ETS1(ETS)/Jurkat-ETS1-ChIP-Seq(GSE17954)/Homer_n	6.63029	6.20652	7.87061	10.378	10.112	7.78589	4.88851	5.22168	4.78774	8.10638	8.28281	8.37457	5.88453	7.04642	7.11513	8.21936	8.58201	10.4444	9.07042	8.96633	7.82808	7.20348	10.0758	11.0303	16.4371	14.3798	15.8065	13.5235	11.6508	10.6167	8.96849	11.7542	10.3243	12.8929	13.6963	17.2361	14.6112	13.226	11.603	11.2012	10.0111	9.2072	10.0164	14.5825	21.3234	20.4257	18.5643	16.1513	18.3586
ETV4(ETS)/HepG2-ETV4-ChIP-Seq(ENCODE)/Homer_n	9.21969	10.6563	11.2516	14.1093	13.2192	10.114	6.92437	6.18505	6.68663	9.2384	8.11538	8.41614	9.36876	13.608	14.9226	13.7528	12.6777	17.3244	18.4645	17.9693	15.1599	11.9672	15.4266	17.5815	24.3006	24.0394	20.8834	14.0879	11.5048	10.589	11.7166	14.8844	14.2807	14.8944	13.5549	17.5496	19.9277	21.2969	17.9689	17.2978	16.3203	17.0278	17.4984	20.441	25.2664	24.9058	25.6896	22.629	24.0049
EHF(ETS)/LoVo-EHF-ChIP-Seq(GSE49402)/Homer_n	2.55896	1.30155	1.15414	1.97284	3.49929	3.30273	3.12978	2.14042	2.92102	1.81041	2.64059	2.41969	3.08792	3.52875	5.98667	6.80286	6.17508	5.98986	6.34498	6.78428	6.63831	6.14782	6.83249	8.17069	10.4511	7.44028	6.01133	5.57146	6.69105	7.59381	5.06245	4.92887	3.98323	4.02548	5.12661	7.1908	8.75204	6.58423	4.77145	4.08932	5.1136	5.71493	5.11864	4.23789	5.36926	5.99713	6.79527	8.18817	8.84098
ELF5(ETS)/T47D-ELF5-ChIP-Seq(GSE30407)/Homer_n	1.54291	1.3278	1.38756	1.82224	2.14135	1.98776	2.32724	2.20783	2.34731	2.24427	3.31747	2.72839	1.30784	0.865608	2.30551	4.13359	4.3311	3.90005	4.14779	3.2506	3.00485	3.13474	3.66766	6.13614	6.015	5.21056	2.47139	2.55623	3.90005	4.65553	4.93712	3.02353	2.65571	1.79172	3.29566	5.74796	7.05444	4.58357	2.39073	1.90478	2.91754	3.90091	4.3311	4.83874	6.40343	5.95066	6.62151	6.69354	7.92645
EWS:FLI1-fusion(ETS)/SK_N_MC-EWS:FLI1-ChIP-Seq(SRA014231)/Homer_n	1.64025	2.54223	2.83707	2.90379	3.34324	3.40888	3.91965	2.54936	2.80048	3.25725	4.99472	4.43492	3.79979	4.08502	3.6548	4.78427	4.79279	8.63102	10.3797	13.133	10.574	8.22411	5.73286	7.6506	7.92655	10.4432	11.0954	11.5726	10.196	7.50487	6.18961	4.35902	5.9314	4.04215	5.72488	5.82574	10.0009	7.36234	6.89937	5.7247	8.0872	7.11305	7.87931	8.35254	11.7319	12.6177	10.3875	8.98806	7.73581
Etv2(ETS)/ES-ER71-ChIP-Seq(GSE59402)/Homer_p	2.11317	2.4177	3.09811	6.19381	6.99072	7.4286	4.18636	3.60461	4.06593	4.88899	6.83075	4.86345	4.90302	2.51863	4.01155	4.1414	5.64844	6.12264	7.40285	8.25403	8.71762	10.2079	9.79151	11.1822	10.7599	12.5396	13.3409	12.3915	9.19937	6.36728	7.73941	7.66855	10.351	6.62837	6.59933	7.44037	7.07124	6.79226	6.2402	7.4492	6.83352	4.32671	4.65624	5.94362	11.185	14.2186	13.2713	12.7436	11.8973
ELF1(ETS)/Jurkat-ELF1-ChIP-Seq(SRA014231)/Homer_n	10.3428	7.59381	7.04504	6.44248	8.47795	9.97809	9.32331	5.95083	4.53647	5.43073	9.47026	9.03135	8.31504	8.02349	13.4549	13.109	11.2131	8.35536	11.9514	12.8362	14.7304	12.885	13.1872	17.0901	18.9012	21.5105	20.4909	19.4778	15.6024	11.4941	10.0194	10.4479	12.1933	11.4463	12.4726	13.8979	18.115	19.991	18.4147	14.9408	14.0411	14.5327	18.6054	19.4092	22.5497	21.7346	19.2871	19.8508	19.7711
ETS(ETS)/Promoter/Homer_n	8.28658	8.13949	6.96167	8.65587	10.2285	9.15647	6.4889	4.14553	3.55851	4.18179	7.5622	8.49521	9.69843	8.49649	10.4785	10.065	8.77558	7.6484	9.27258	9.98683	11.9376	9.70273	8.99531	10.7596	11.1676	14.9795	15.5682	17.7116	15.5351	13.5746	11.1834	10.2181	11.0327	10.6964	12.3808	13.5746	15.7373	13.5854	10.2181	9.69843	10.7318	12.105	14.4231	16.59	20.4362	19.4294	17.2458	15.9362	18.021
Elk1(ETS)/Hela-Elk1-ChIP-Seq(GSE31477)/Homer_p	12.7322	10.0758	10.9609	10.4021	14.1687	12.6061	9.91886	6.58098	5.42913	8.07751	12.0617	12.7767	11.4201	10.1374	13.5051	15.5821	15.248	14.2826	17.431	18.7512	19.6866	14.1073	12.5982	15.4804	19.5062	24.6437	24.7956	21.7413	17.2898	14.1338	13.764	13.4365	14.4115	12.4683	14.5931	13.527	18.5081	19.0851	22.7599	18.1437	17.2335	13.0844	15.1591	17.6485	23.0105	24.5775	20.5729	23.2317	22.0358
Elk4(ETS)/Hela-Elk4-ChIP-Seq(GSE31477)/Homer_p	12.7472	9.7009	11.2763	10.3756	13.0299	12.0633	10.065	8.18401	6.57504	8.89365	12.0429	12.9952	12.8347	12.0904	13.8584	15.0375	14.8234	13.6231	15.2427	16.6399	19.594	17.2914	13.4211	14.9068	18.7019	26.6802	26.0024	21.222	15.5181	14.7162	12.6447	13.2344	12.9816	13.0503	14.6897	13.1908	18.3577	18.0062	20.9885	16.5949	16.6141	13.5285	14.2391	15.5099	20.2093	24.8922	22.5088	26.1713	22.998
Fli1(ETS)/CD8-FLI-ChIP-Seq(GSE20898)/Homer_p	9.13993	7.63883	7.98725	9.34021	13.1341	12.735	10.0411	6.47092	7.66484	9.71758	13.9385	11.4132	10.0397	8.60121	12.5346	15.3623	17.673	17.6292	21.2381	19.4923	19.0545	14.5563	13.8704	16.1005	17.2216	21.7027	20.3492	18.9268	14.3318	11.7647	11.3229	12.7016	16.0125	14.8686	16.4328	15.9235	23.5528	21.4776	22.6336	17.9893	18.8308	17.1541	17.228	18.5743	23.3395	31.1725	30.6368	33.6384	26.7705
ETV1(ETS)/GIST48-ETV1-ChIP-Seq(GSE22441)/Homer_n	8.97897	7.77047	9.15057	8.8748	10.8823	11.2029	8.1499	5.32045	4.14316	5.12963	7.98795	7.22949	6.62064	5.65308	9.93103	12.9649	13.8218	13.156	17.1243	19.0717	18.6826	14.5996	10.5759	12.5329	12.233	16.151	15.5095	15.3718	12.2536	11.2913	12.098	13.0548	14.8456	11.6543	12.6927	12.0254	17.4403	15.593	15.6768	10.4711	10.7518	10.0012	12.1311	12.2095	13.7243	15.2366	15.2855	16.5422	16.9913
GABPA(ETS)/Jurkat-GABPa-ChIP-Seq(GSE17954)/Homer_n	10.3522	6.97937	7.18587	7.18587	11.2131	11.3007	9.27526	7.07949	5.70612	6.35947	8.27524	8.35536	7.75782	5.61147	8.13862	8.44397	8.78067	8.63673	13.1847	15.3144	16.0837	12.998	11.8917	13.0149	13.4782	15.0258	16.2372	17.0515	15.5207	13.4962	11.9696	12.0248	14.7431	13.009	13.9146	14.0229	17.7529	15.4424	13.3209	9.81277	11.5027	10.6419	13.3312	13.6372	16.6486	17.9482	15.1579	16.0086	16.6486
Elf4(ETS)/BMDM-Elf4-ChIP-Seq(GSE88699)/Homer_p	5.80405	7.15715	6.65716	6.61799	5.88992	6.88035	7.28803	7.64382	7.37123	5.16914	4.06909	4.89891	5.76534	5.3556	5.30235	9.20506	10.9467	11.5991	10.8962	12.44	11.0631	9.54639	8.12519	9.09949	13.3612	13.8828	12.3083	9.21717	11.109	12.1085	14.593	11.0364	10.2581	8.39629	6.87575	7.02546	6.94267	10.2581	8.47302	7.58819	5.15984	6.93843	8.89555	11.8274	10.9484	13.8797	12.8316	12.6296	11.0016
SPDEF(ETS)/VCaP-SPDEF-ChIP-Seq(SRA014231)/Homer_p	0.509392	0.761424	0.270977	0.29059	0.398907	0.827044	0.744006	0.671417	1.10007	1.4138	0.991385	0.869408	1.42813	2.19702	2.82589	2.50029	3.60684	3.67757	4.56947	4.92225	4.89338	6.46764	6.35213	4.29818	2.6473	1.66468	2.28245	1.96353	2.91042	2.66495	2.49662	1.23281	0.9652	1.87846	2.86847	4.81324	4.75458	4.7606	2.49215	1.44889	1.94603	2.53913	2.2789	1.25961	1.25318	1.32935	1.92912	1.90092	2.61363
PU.1(ETS)/ThioMac-PU.1-ChIP-Seq(GSE21512)/Homer_n	0.939886	0.970003	1.27992	1.39286	1.045	0.453656	0.848528	0.996285	0.716392	0.705601	0.681455	1.2329	1.52261	1.25414	1.2329	0.639581	0.881794	1.12848	1.1233	1.4348	1.93251	3.37207	3.86051	2.44275	2.54379	2.36783	4.71736	4.83976	4.15437	4.42148	3.56835	5.06648	2.72244	2.30134	2.58247	3.1996	4.49155	2.85377	2.64177	1.19416	1.25715	0.636983	1.51273	2.15447	3.46416	1.90821	2.73306	2.89184	3.12811
PU.1-IRF(ETS:IRF)/Bcell-PU.1-ChIP-Seq(GSE21512)/Homer_p	0.303799	0.339412	0.270977	0.275405	-0.322158	-0.670426	-0.864837	-0.513734	0.397175	0.632659	0.899395	1.87599	1.44461	2.00064	1.13855	0.938683	0.652502	0.552367	0.652502	0.564009	1.19416	1.42319	1.17712	0.644517	1.04723	2.3326	1.66036	0.524795	0.302698	0.34913	0.41308	0.489433	0.484897	0.729678	0.769747	1.90155	1.20953	0.919782	0.282997	0.487172	0.546057	0.862398	0.780351	0.761092	1.28144	2.06189	1.62678	1.41524	0.524977
IRF8(IRF)/BMDM-IRF8-ChIP-Seq(GSE77884)/Homer_p	0.238028	-0.32493	0.285835	0.362794	0.850712	0.429392	0.424957	0.285835	0.330069	0.483524	0.619896	0.515434	0.611401	0.644924	0.91956	0.715948	0.661413	0.599166	1.12257	0.829479	1.2329	1.29293	2.58758	2.46583	1.56282	1.08972	0.980882	1.12168	0.759073	1.32042	1.72215	1.15971	0.679911	0.350147	0.479736	0.550971	0.56017	0.784361	0.619896	1.22043	1.52473	1.48785	1.09838	0.724858	1.02154	1.76844	4.05168	4.26067	3.44093
SPDEF(ETS)/VCaP-SPDEF-ChIP-Seq(SRA014231)/Homer_n	2.14196	2.78954	3.70521	4.70834	4.20221	3.1395	1.53927	0.558395	0.844146	0.938683	2.07638	2.03557	3.41801	3.84048	2.87953	2.51863	1.2937	1.89487	1.9868	3.35208	5.23768	3.42299	2.45355	1.70007	2.4736	2.79113	1.80769	1.79725	1.44396	2.11863	2.36331	1.99755	2.30624	4.09225	6.93708	8.15172	4.91992	2.19785	1.14064	2.78954	3.50586	4.57789	3.98509	6.20715	6.99264	5.07546	4.21945	4.37681	4.10421
PU.1(ETS)/ThioMac-PU.1-ChIP-Seq(GSE21512)/Homer_p	0.651513	0.632059	0.854487	1.85681	1.95817	1.89008	2.5218	2.66399	2.914	2.13312	1.72439	1.25414	2.19748	3.6562	3.01478	1.02041	0.485071	0.339202	0.651513	0.693308	1.08552	1.81661	2.43761	3.3933	2.06063	2.2821	2.38149	2.19748	2.09468	0.993113	0.854487	0.437713	0.515434	0.505409	0.575146	1.99527	2.43636	5.58285	2.94611	3.47992	1.55414	2.82014	3.40833	3.25104	1.79658	1.63852	2.49351	3.52372	4.3465
SpiB(ETS)/OCILY3-SPIB-ChIP-Seq(GSE56857)/Homer_n	1.35486	2.19864	1.62839	1.92958	0.755785	0.707479	0.870329	1.67425	1.42837	0.812115	1.22043	1.02994	1.35997	1.32129	3.33631	2.89467	2.34523	1.25686	1.22284	0.549249	0.50737	0.796125	1.4447	1.67906	1.24115	2.00638	1.13434	0.950433	0.731895	1.45773	2.46987	1.97339	1.63227	1.13501	1.63227	2.27586	1.81181	2.19693	1.00197	1.06912	0.274173	0.368194	0.296071	1.07357	1.32129	1.42837	1.55903	1.85934	1.09534
PU.1-IRF(ETS:IRF)/Bcell-PU.1-ChIP-Seq(GSE21512)/Homer_n	0.988083	1.64289	1.81074	1.28833	0.405985	0.270977	-0.338712	-0.270977	0.252181	0.893622	0.795736	0.945203	0.305746	0.839952	0.567894	0.857764	0.960736	1.86617	1.88653	3.07838	2.54379	3.77969	2.68342	3.56062	1.55499	0.747602	0.386074	0.637215	0.907312	1.23645	1.8619	1.35704	0.879098	0.552784	0.488992	0.400056	0.386074	0.421425	0.919709	1.14158	1.95476	1.68494	0.949492	0.912462	0.919709	1.77857	1.22445	0.516637	0.697906
ZNF143|STAF(Zf)/CUTLL-ZNF143-ChIP-Seq(GSE29600)/Homer_n	3.35331	2.914	2.34137	2.98924	3.17664	4.34161	5.79547	9.63062	8.54994	5.45343	1.49303	1.14301	1.92484	3.12259	3.3933	3.28159	4.27177	3.06097	2.64668	1.82978	2.40453	3.32091	3.15183	2.16193	2.62217	4.28725	5.46473	4.83336	1.63245	1.37545	0.902564	3.82251	5.30123	5.57396	4.0023	2.06993	2.30669	3.41481	5.4983	4.99984	3.53614	2.76232	3.58186	3.84832	4.48665	3.67882	4.42148	5.19011	4.27913
PU.1:IRF8(ETS:IRF)/pDC-Irf8-ChIP-Seq(GSE66899)/Homer_p	0.521884	0.322007	0.29772	0.535027	0.508805	0.702829	0.332735	0.224223	-0.276332	0.277115	0.276332	0.276332	0.338712	0.906393	1.03042	0.936091	0.546031	0.546031	0.441404	0.275586	0.389409	0.339946	1.1387	0.683281	0.485311	0.434124	0.686176	1.09534	0.594758	0.382193	0.47582	0.336155	0.467614	0.382193	0.574019	0.47582	0.594758	0.997869	0.759073	0.749435	0.396129	0.589366	0.432592	0.389409	0.270977	0.497306	1.39398	2.88782	1.46799
EKLF(Zf)/Erythrocyte-Klf1-ChIP-Seq(GSE20478)/Homer_n	0.455069	0.369343	0.540627	0.887841	1.51299	1.60494	1.99803	1.74731	1.55903	1.1281	0.887841	0.741035	0.723432	0.53113	0.515434	-0.270977	-0.340968	-0.608683	0.293681	0.235043	0.423577	0.369343	0.574019	0.848721	0.574019	1.01022	0.758884	0.986562	0.792315	0.848721	0.392723	0.467393	0.929024	1.16133	0.925692	0.619925	1.04038	1.38783	0.566732	0.293681	0.232165	0.598283	1.00272	1.39049	2.67619	3.66955	4.48247	2.40149	2.07908
ETS:RUNX(ETS,Runt)/Jurkat-RUNX1-ChIP-Seq(GSE17954)/Homer_n	1.19738	1.39398	1.76105	2.032	0.741035	0.873299	0.558283	1.81181	0.977105	1.17514	0.570145	0.843686	1.08894	1.1387	0.840095	0.60904	0.966049	0.546031	0.873299	0.521884	0.581713	0.372271	0.336155	1.17514	1.5921	3.88862	2.29207	2.91146	1.94305	3.91259	4.09355	4.5215	3.06749	2.28044	1.54197	0.904435	1.1387	1.46799	1.02227	0.759073	1.13434	1.79187	2.45873	2.73581	2.34523	1.29341	0.485311	0.449229	1.97276
BANP(?)/ESC-Banp-ChIP-Seq(GSE155603)/Homer_n	2.24822	2.43818	4.038	3.03564	2.15516	1.62582	2.27071	3.02905	2.61544	1.77715	1.58529	1.73328	2.9648	3.47352	2.99089	1.43831	0.742024	1.0761	1.24225	1.53647	2.61087	2.40578	3.89433	1.7531	2.57871	2.67848	4.62663	4.76856	5.01444	6.53739	6.6737	4.43264	2.69773	4.57577	6.25362	7.97808	4.91062	3.39148	2.04033	2.44281	3.16549	4.25683	2.74763	4.39748	5.32029	9.14773	8.6476	5.11216	4.84747
BANP(?)/ESC-Banp-ChIP-Seq(GSE155603)/Homer_p	0.733427	1.01295	1.24065	1.98688	2.33768	3.39148	2.06273	1.81518	1.7961	2.37541	3.43133	3.02568	2.36355	1.94008	1.92405	3.68003	3.96796	3.06063	1.50713	0.886045	1.16503	1.17677	0.992128	1.88424	1.67343	3.78353	2.58432	4.52545	4.83916	5.84806	6.7086	6.74386	8.45853	6.99249	4.59725	2.85684	4.13562	5.74027	8.73814	6.646	3.82251	1.79095	2.01115	2.71495	3.50275	2.64427	4.32566	5.1101	7.73644
GFX(?)/Promoter/Homer_n	0.782898	1.45968	1.28852	1.27212	1.32935	1.46799	1.22043	1.7252	2.2452	2.67818	2.72764	2.2452	1.97276	1.73513	2.13061	2.42945	1.86267	1.19104	0.741035	0.854487	1.30841	1.16083	1.66071	1.1387	2.36701	2.5099	4.10671	3.74788	3.46177	2.85844	5.54743	6.34794	7.14776	4.71364	4.08981	3.93681	1.99471	2.00638	1.67384	3.27585	1.67384	2.94253	2.97989	4.2959	1.86454	2.5099	2.40265	3.16039	2.80216
ZBTB33(Zf)/GM12878-ZBTB33-ChIP-Seq(GSE32465)/Homer_n	0.284031	0.479736	1.297	2.1649	4.10452	0.816441	0.428008	0.320436	1.49837	2.39538	2.71198	1.27538	1.79029	1.62289	3.97868	3.10914	2.38149	1.03075	0.679152	0.776492	1.56282	1.34456	1.86643	1.00164	2.34532	1.83815	2.37518	2.30485	2.49963	2.95756	4.47938	6.30621	6.88154	5.33409	3.87245	4.08732	4.32475	4.93607	4.27266	3.41692	1.52035	1.4348	1.4465	3.22804	2.37518	4.1334	3.09186	4.04245	2.37518
GFX(?)/Promoter/Homer_p	2.0767	1.88163	1.15383	1.32935	1.39398	1.03042	1.59769	2.9471	3.53077	2.52005	1.54197	2.15427	3.02214	4.09678	3.00072	2.42945	1.87208	1.61067	1.929	2.07169	2.00638	2.3459	1.82068	3.27825	2.3459	3.89527	2.72764	3.59868	3.05647	5.72692	6.382	7.14776	5.79345	4.90697	4.92472	3.22069	3.11574	2.80216	3.68569	2.18752	3.34405	3.53077	5.13983	2.21677	2.7816	2.61974	3.91259	3.69918	3.91259
ZBTB33(Zf)/GM12878-ZBTB33-ChIP-Seq(GSE32465)/Homer_p	0.694517	0.744006	0.857306	1.99501	1.10061	0.604902	0.402853	1.23581	2.20532	1.99467	0.733389	0.956181	1.4348	4.27266	4.02101	2.5825	1.31377	0.531384	0.599241	0.766603	1.0429	2.7552	1.79707	3.91539	1.51009	3.03826	2.10276	4.10662	3.50776	6.10485	5.89489	6.27962	3.78526	3.6446	4.9156	6.00333	5.54579	3.58043	2.81272	1.7283	2.25411	1.31359	2.53691	1.21456	3.08898	3.51249	5.81329	5.63486	3.82522
Atf1(bZIP)/K562-ATF1-ChIP-Seq(GSE31477)/Homer_n	2.42942	1.54693	1.28969	0.851874	1.85873	2.31971	2.99318	4.28646	4.07511	4.04215	1.88242	3.79979	3.79979	8.30202	7.03296	8.14194	5.09638	2.17108	2.64506	2.98755	3.84048	4.40919	3.9316	5.42004	2.78247	4.0519	2.29365	4.37404	3.43678	3.9039	2.1614	3.22804	4.65397	5.24229	3.35032	3.10466	5.48458	9.03592	14.3178	13.9538	13.458	11.8192	10.9032	8.60964	8.45171	7.05016	8.3254	6.59305	8.39738
Atf2(bZIP)/3T3L1-Atf2-ChIP-Seq(GSE56872)/Homer_n	1.89567	1.97171	2.44281	1.87865	3.0251	3.89589	4.44125	4.69057	2.74828	2.75325	1.55237	3.0806	3.05687	5.73394	6.9984	5.25071	3.99235	2.84158	4.68751	4.92831	5.24555	5.88126	6.56805	7.09283	5.33818	5.42012	3.40888	6.51863	6.45163	8.51985	4.82872	5.23029	5.39114	5.75051	3.92026	3.63457	4.77386	7.3224	10.7599	11.3779	10.4812	8.6106	7.81176	6.51559	6.51477	7.64138	9.05185	9.4007	9.71585
Atf7(bZIP)/3T3L1-Atf7-ChIP-Seq(GSE56872)/Homer_n	1.91518	1.80672	1.58643	1.61159	2.66169	3.28706	4.56349	4.73526	3.5836	2.90055	1.77219	3.8309	4.55769	7.57318	8.34852	6.81066	4.37919	2.80672	4.95981	6.47541	6.93715	7.78644	7.57337	7.09599	3.80519	4.39336	3.22567	5.70401	4.60236	6.1399	3.04595	3.42391	3.48646	4.35676	3.04595	2.62217	3.66564	6.25747	11.4658	10.9364	10.4609	7.72129	6.25901	4.99361	4.49796	6.25747	8.18933	7.97203	9.8389
CREB5(bZIP)/LNCaP-CREB5.V5-ChIP-Seq(GSE137775)/Homer_n	1.88161	1.67611	2.09468	1.66435	2.54379	3.71913	5.61238	6.4016	3.71913	3.78287	3.17985	5.43768	3.43755	3.02832	3.85461	4.48186	3.67949	2.0236	2.22011	3.99043	5.39116	7.05502	5.76305	6.88743	5.63105	6.84397	5.54002	8.37329	7.72776	7.78507	4.62197	4.69787	5.71535	5.53009	3.7307	2.38197	2.53989	5.04005	7.95147	7.90043	6.48345	6.09867	5.46174	4.48665	4.90441	8.57659	9.99728	9.29776	8.89323
Atf1(bZIP)/K562-ATF1-ChIP-Seq(GSE31477)/Homer_p	1.71357	3.03516	2.08691	2.8367	3.09859	4.2959	5.34244	4.39336	4.72689	2.49593	4.67614	3.2506	7.51966	5.8935	8.49914	5.56796	3.14057	3.26586	3.04347	6.26704	7.03829	8.20646	7.25342	4.14592	5.96736	3.30981	5.07546	2.40462	3.41692	1.91595	2.80744	3.84921	5.05162	5.5187	4.46932	6.02435	7.5224	12.0387	11.2535	9.4527	8.86892	8.20379	10.3445	9.39834	9.68838	7.98676	6.08825	8.90139	12.0387
Atf2(bZIP)/3T3L1-Atf2-ChIP-Seq(GSE56872)/Homer_p	1.34504	1.81429	1.43156	3.31906	4.43015	4.83336	4.48618	3.55827	3.5153	2.61401	3.49675	2.77608	4.06271	6.05664	6.48765	3.99043	2.40422	3.16845	4.75949	5.82984	6.74259	7.05558	6.65472	5.18812	5.60248	4.25502	6.51477	5.76808	7.16376	3.75916	4.25502	5.06253	5.11718	3.93157	2.74595	4.79212	7.39057	10.7599	9.58511	7.79464	6.3765	6.03622	5.62398	6.82142	7.94885	8.09677	6.40503	6.47723	11.21
Atf7(bZIP)/3T3L1-Atf7-ChIP-Seq(GSE56872)/Homer_p	0.828478	0.728082	0.773095	1.78851	2.54223	3.376	4.13562	3.44425	3.19951	2.76472	4.94245	4.32894	5.67206	5.39114	6.09308	4.26745	3.26266	4.46272	4.32823	4.49723	5.13842	5.78599	5.85858	3.93609	4.68726	3.13474	4.74432	3.88902	4.49796	2.00753	2.25247	3.18291	3.39602	2.35613	2.19531	4.71356	7.67267	11.4009	10.7387	10.1924	8.49914	8.0872	8.14618	7.92817	8.28907	7.93895	6.99072	7.51748	11.4924
CREB5(bZIP)/LNCaP-CREB5.V5-ChIP-Seq(GSE137775)/Homer_p	2.40453	3.32091	2.57649	3.78353	4.3442	5.76305	6.27201	4.41556	5.07299	3.44358	6.05476	4.30314	4.73589	3.595	3.34288	2.05076	1.6538	2.09086	3.16549	3.63316	5.18014	5.33568	6.80479	4.98183	4.38231	3.13739	4.90441	6.99249	6.72042	4.32566	5.66988	7.4533	7.59504	4.32566	2.61544	2.50638	4.18152	9.1768	9.62691	8.82326	5.90167	6.37043	5.11699	5.75452	6.83513	8.58639	9.24459	9.69334	13.6613
CRE(bZIP)/Promoter/Homer_n	7.50955	7.29502	6.65556	4.76152	6.37423	6.95821	7.66369	6.97019	6.90268	7.87909	6.4506	8.20091	6.76803	7.69431	7.07065	10.792	8.89323	9.18089	8.56634	10.0325	11.21	8.07995	7.14937	6.66071	7.36235	8.4503	6.54965	9.14517	8.16911	10.3646	7.6075	11.0505	11.2001	10.8705	8.05983	6.66071	7.99333	12.1263	15.6577	13.8575	13.8094	13.6724	18.6036	15.4398	20.5121	17.2253	15.712	10.4963	11.6873
CRE(bZIP)/Promoter/Homer_p	7.00861	6.58517	4.86465	5.67901	7.59831	7.75442	5.68657	3.56294	4.27896	3.64555	5.18812	3.54477	5.11699	6.4506	11.3795	10.6528	11.7153	10.5432	10.2855	10.4925	7.87979	6.94663	6.34498	6.93883	9.02634	7.80147	12.5928	11.2236	11.6233	7.67557	11.3779	13.5343	12.2329	10.1501	7.85846	9.62321	13.7632	19.8164	18.4677	18.4315	16.8261	20.8568	18.5097	22.521	20.2181	16.6938	10.9595	11.6873	15.269
JunD(bZIP)/K562-JunD-ChIP-Seq/Homer_p	3.72933	5.1464	4.1257	4.56042	2.76965	3.6618	4.26067	5.32235	4.72912	3.85996	3.78112	3.11574	3.74788	2.9471	3.96648	5.53224	7.8208	5.84236	3.76066	3.44505	4.71457	6.80222	4.9244	4.22261	4.00039	4.56929	4.303	3.71687	5.35265	4.74623	4.2739	2.68746	5.95858	7.4123	9.13548	4.52421	3.99405	2.96515	6.7835	9.07089	9.53926	7.84783	8.51045	8.47333	7.78838	7.17221	9.80676	9.4438	8.83776
c-Jun-CRE(bZIP)/K562-cJun-ChIP-Seq(GSE31477)/Homer_p	1.39438	1.90866	1.52261	1.58626	1.03075	2.29871	3.19388	3.64874	3.57793	3.08599	2.87207	2.06063	3.10914	3.64875	4.60978	4.79096	3.37207	1.79768	1.22549	1.87865	3.5164	3.65407	4.62197	4.20838	5.43219	4.2263	3.7307	2.92642	5.68611	6.21748	6.43569	3.60805	4.69787	4.3442	3.99969	1.99679	1.37545	1.06311	2.78211	6.19921	8.42278	6.58364	5.54002	4.91062	4.11151	4.46988	7.27682	8.97321	9.02107
NFIL3(bZIP)/HepG2-NFIL3-ChIP-Seq(Encode)/Homer_n	2.53564	3.61641	3.77624	1.56809	2.21946	1.67783	7.08836	6.52407	9.4898	8.45698	8.85427	7.2896	5.59984	2.90055	1.25442	1.07321	1.80672	3.20523	3.68911	3.55127	5.66212	5.88717	7.4045	3.19922	4.70225	2.24429	4.27751	2.79722	5.69506	4.40642	4.83743	4.76152	4.83347	5.82185	7.4478	12.8689	10.0954	11.7984	8.2333	7.6075	5.66212	7.44028	10.814	10.1583	9.65243	9.05025	8.72498	12.6143	14.5271
JunD(bZIP)/K562-JunD-ChIP-Seq/Homer_n	4.2214	2.54326	4.303	4.56042	5.73849	4.32124	3.81867	3.41872	2.21677	2.2452	1.79907	3.19905	4.56042	6.14504	4.56929	3.72933	3.6742	4.65822	6.58629	4.99689	4.1257	3.39064	4.22261	3.60847	2.85844	4.40539	4.2739	4.79125	3.04885	8.28824	7.1703	8.42651	3.88946	4.32694	3.7728	6.97019	10.0918	9.3584	7.4123	6.75972	7.59065	7.58294	7.1703	9.18209	8.21096	7.84469	8.0868	12.7229	16.2141
c-Jun-CRE(bZIP)/K562-cJun-ChIP-Seq(GSE31477)/Homer_n	3.99269	2.33485	3.73726	5.13507	6.21624	5.43692	4.06585	5.10213	2.78247	3.50634	1.89057	3.22801	4.07398	4.41556	2.6099	1.69279	2.30976	3.77624	4.19807	4.01158	3.10596	2.77608	2.79263	1.86936	1.93251	4.05373	7.35002	5.82275	2.33376	2.50638	4.90838	5.47206	3.08864	1.51585	1.67432	3.36677	6.646	6.78428	5.58285	4.21624	4.43015	4.16692	4.42148	5.11073	5.46174	5.20539	5.34834	10.6113	11.2413
Klf4(Zf)/mES-Klf4-ChIP-Seq(GSE11431)/Homer_n	5.70214	4.80848	5.36991	8.63653	14.1792	11.6608	10.0916	8.8843	6.92313	7.79977	3.57046	5.5152	5.9321	9.95798	7.28481	7.31182	4.60276	6.1842	7.79373	11.4009	13.908	13.9634	14.4736	11.8081	11.3356	11.4914	14.8564	8.77756	6.79078	3.14298	5.09675	9.83771	12.9317	13.2161	10.0494	11.8413	11.2221	13.2936	10.8708	7.82466	8.96352	10.8982	18.1426	18.6591	22.0451	21.0429	15.7848	11.394	12.1058
Klf9(Zf)/GBM-Klf9-ChIP-Seq(GSE62211)/Homer_n	12.7427	12.4129	16.8646	18.645	17.5722	17.4326	18.4711	17.135	16.603	13.806	14.1597	17.7978	21.1384	21.0734	18.9424	15.8584	21.131	24.4799	30.3019	23.9659	19.5764	17.2905	21.6919	21.3632	21.2985	19.3278	17.4432	19.0939	17.1433	17.9955	21.1047	22.1471	23.9128	18.4639	20.8586	19.4175	20.6591	17.8318	17.8226	21.6229	23.4577	27.063	29.4897	32.8317	40.2219	37.026	37.9302	34.9399	38.9693
KLF10(Zf)/HEK293-KLF10.GFP-ChIP-Seq(GSE58341)/Homer_n	4.19552	3.20451	1.60102	2.70914	2.31578	2.57056	2.7374	2.95487	2.34929	2.73655	4.72233	4.34598	2.60418	1.61571	2.24908	2.79296	3.90397	2.91858	3.0899	2.30581	4.03593	3.42158	4.73452	5.25198	7.40071	8.65112	7.27941	6.08599	4.13284	4.39578	2.79412	3.53398	2.91923	4.6693	5.43685	6.65485	7.70552	8.66248	10.6346	9.83334	5.94337	5.76633	6.5137	7.68159	8.89752	7.26664	10.821	8.98909	8.41702
Klf4(Zf)/mES-Klf4-ChIP-Seq(GSE11431)/Homer_p	3.9575	6.55375	5.46526	5.56967	3.15177	3.07005	2.64179	3.42366	5.52728	5.15657	7.48921	7.96117	10.2433	6.20845	3.55851	2.82817	4.07349	7.76715	6.87918	8.78083	7.23079	8.14279	7.48029	7.62191	11.9033	11.3637	10.6295	8.58358	7.72129	9.84823	7.96117	7.60036	7.88871	11.5217	12.4452	11.6629	8.98742	9.76603	9.43223	10.13	8.68508	6.00812	5.23713	5.27213	7.47285	11.049	13.0739	15.1888	11.3222
KLF14(Zf)/HEK293-KLF14.GFP-ChIP-Seq(GSE58341)/Homer_n	18.7189	21.9991	19.4196	19.0622	16.164	18.9411	19.8984	23.8262	21.8217	22.4716	29.0663	31.0054	35.1662	27.0216	31.5154	29.0594	33.2226	28.0123	24.5701	24.5571	26.6598	31.1563	33.0987	34.8969	33.7266	36.8582	42.5119	43.6383	36.8396	37.0204	36.3426	40.7832	42.3694	46.7663	42.7516	40.4308	44.1529	52.885	47.4421	52.0106	48.8122	50.7405	47.5795	47.4243	49.8381	52.9289	51.5972	59.3652	53.7101
Maz(Zf)/HepG2-Maz-ChIP-Seq(GSE31477)/Homer_n	4.98069	2.92642	3.4934	5.1588	5.92329	4.91195	6.1789	6.78327	6.94521	9.56777	11.9977	14.0948	10.7741	9.55866	9.27195	7.27455	10.5131	9.32461	11.8884	11.2534	9.16377	12.4543	11.0879	14.2962	14.4798	18.3871	15.0356	15.1618	10.1127	10.5973	11.679	16.266	17.6991	22.5052	24.9864	25.2319	24.0585	20.5565	23.2366	22.0471	24.0538	22.4768	21.6915	23.3603	23.2153	18.076	23.0905	19.4764	23.4226
Klf9(Zf)/GBM-Klf9-ChIP-Seq(GSE62211)/Homer_p	9.25416	12.4206	13.806	9.62755	8.56232	8.73808	9.25416	8.55084	7.04444	8.10638	5.98082	11.4212	12.9827	16.4776	13.7394	12.0241	12.691	13.9582	18.3989	16.2264	12.4988	9.8857	9.53705	11.1277	11.7386	14.8041	18.5053	23.2163	24.0087	21.8035	20.5394	18.2213	16.2437	15.2988	16.399	22.0398	24.9109	25.2605	24.6762	23.4891	24.5084	19.785	15.0213	16.3644	17.291	19.9431	19.5882	18.4736	26.434
KLF6(Zf)/PDAC-KLF6-ChIP-Seq(GSE64557)/Homer_n	23.192	17.4573	15.9344	11.4075	12.2201	12.1771	18.3874	22.0099	25.0552	27.7022	26.6312	30.6783	27.1684	29.6924	28.347	27.046	31.7417	27.0725	30.6308	26.5832	26.6939	21.6394	18.3519	21.736	32.1036	36.7879	35.3084	28.1757	30.6122	25.7477	26.729	27.6145	35.5375	37.3559	35.2751	38.8631	40.0597	35.7155	31.3909	30.5599	30.7515	34.1588	34.2705	33.2614	36.2964	36.7962	47.4078	40.1088	44.0311
KLF1(Zf)/HUDEP2-KLF1-CutnRun(GSE136251)/Homer_n	37.2284	31.887	29.8074	25.1481	25.0421	24.3241	27.4148	30.7324	32.4394	38.9294	41.4799	44.5963	39.5288	41.1151	40.5772	39.6896	41.9515	37.3559	41.321	37.6676	39.7098	37.6421	35.0695	38.7606	44.5317	47.7216	43.0438	39.3503	42.443	42.3909	38.9965	40.6443	44.2765	52.1586	55.8669	59.548	61.3617	57.5082	59.5777	53.8859	50.6238	47.4562	49.0327	48.2423	51.5463	52.2383	60.1339	58.4517	63.3701
KLF5(Zf)/LoVo-KLF5-ChIP-Seq(GSE49402)/Homer_n	25.6917	20.1004	17.3592	17.35	17.9098	17.0665	19.083	18.9626	21.8092	28.7331	35.6104	40.9449	34.8723	32.8271	34.3951	35.097	41.0179	31.1444	36.2017	32.2905	35.5435	31.0969	28.3868	31.8776	37.642	46.1016	43.0342	40.477	40.4975	40.1691	38.0351	38.2343	45.5052	50.2629	51.8324	52.682	55.9468	52.2196	47.8567	43.3102	40.4378	44.1967	43.4044	42.9516	45.8461	44.5111	56.2708	50.3533	52.5886
Sp2(Zf)/HEK293-Sp2.eGFP-ChIP-Seq(Encode)/Homer_p	43.0328	35.4323	38.9693	33.0588	35.0855	30.7143	35.1817	33.9754	36.3908	43.1438	43.5044	48.7722	48.4197	51.8457	47.0328	42.8489	42.5303	46.3783	46.9401	46.7131	46.5207	43.492	42.3082	42.3988	51.1844	54.473	50.4888	46.7992	49.5287	48.2529	45.8745	47.8093	54.7602	63.0124	66.7112	76.5706	74.8028	67.3728	60.6771	58.0221	57.6316	55.5632	52.4597	47.8045	53.8561	57.0036	72.4991	66.1346	73.3074
KLF3(Zf)/MEF-Klf3-ChIP-Seq(GSE44748)/Homer_p	21.7027	24.3366	18.5079	18.4838	16.8334	16.086	11.2525	13.3597	19.0545	18.8015	23.1963	23.1973	29.1578	25.6817	25.2927	27.6687	26.7705	30.1553	23.728	25.2668	23.837	23.4242	23.9113	21.4137	30.4724	30.4263	32.8991	26.1891	28.1643	29.5909	31.5105	27.8603	32.0026	35.8317	40.727	43.6976	44.4634	48.4165	41.6454	39.1843	30.7917	28.122	28.1103	31.105	32.6591	36.2655	40.06	47.6286	44.2906
Sp1(Zf)/Promoter/Homer_p	30.0615	30.7902	23.4859	20.2066	19.7967	22.9135	20.7881	23.2681	26.5209	27.4812	32.2256	29.6944	34.2661	28.9824	33.5646	33.6924	36.3102	38.8125	35.4294	33.1518	32.9424	29.341	32.0124	27.2573	34.8711	37.4351	39.5699	34.3191	33.3858	35.9591	41.6401	39.9014	43.7786	41.004	45.4285	47.55	53.1576	55.1158	49.2101	48.7624	42.7784	38.3817	37.574	35.7363	37.2208	38.7974	45.9953	54.4483	49.7631
Klf15(Zf)/Liver-Klf15-ChIP-Seq(GSE166083)/Homer_n	42.5293	49.1565	38.2371	34.7645	27.996	32.0464	32.0742	35.2407	35.699	37.5017	46.4568	48.3136	50.8961	43.2514	45.169	44.8488	46.9055	48.2594	48.137	45.532	44.6302	43.0666	45.4578	38.8842	40.0107	47.7807	56.2317	53.3047	45.6129	46.091	44.0772	43.856	47.6476	53.2443	61.8525	64.0788	69.9806	67.741	59.7234	58.6037	59.0669	59.6465	60.429	52.7543	50.8702	56.3802	62.4122	75.1066	65.0692
Sp5(Zf)/mES-Sp5.Flag-ChIP-Seq(GSE72989)/Homer_n	33.3694	37.1824	32.7788	32.5367	28.2365	31.1648	28.2145	30.7086	29.4191	28.3535	36.8864	39.3303	45.6262	38.5826	41.7841	41.2941	42.2113	41.8545	42.7867	43.6274	42.834	40.3573	40.7487	33.298	36.9768	36.0277	47.5187	44.9592	44.4765	44.1062	47.8917	46.1859	50.0461	46.6741	53.7473	56.0355	62.9089	60.8972	54.217	55.3171	57.5886	59.4341	52.9993	47.4416	44.1433	51.2495	58.9767	70.4615	61.2781
KLF14(Zf)/HEK293-KLF14.GFP-ChIP-Seq(GSE58341)/Homer_p	44.0045	45.5775	43.0308	42.9566	45.043	40.0944	46.422	47.2833	44.5298	43.1908	35.8314	36.9895	39.0938	45.2524	38.4445	38.3914	35.1637	51.5278	57.302	60.621	53.1923	50.8598	59.216	57.9201	57.8181	51.3153	53.6247	54.3746	54.0965	50.5332	46.3847	50.4281	53.2147	64.0086	63.444	70.8524	61.1467	60.7098	54.618	58.9938	60.7239	63.1303	61.56	65.4142	71.7359	76.0963	70.8524	61.3248	66.8236
KLF6(Zf)/PDAC-KLF6-ChIP-Seq(GSE64557)/Homer_p	29.9634	23.1142	25.4387	21.669	20.2824	23.1873	19.8033	24.4015	25.2661	27.6216	27.8258	20.864	19.418	21.28	23.8313	22.009	19.2921	17.0011	22.9141	29.2222	38.8224	37.1673	33.9436	34.2551	33.2179	34.2263	34.2199	40.2161	39.0989	37.4608	28.964	27.7948	30.3492	34.7706	38.9517	36.1938	42.4173	43.035	50.8068	42.6898	37.2829	32.7404	37.7586	41.8969	45.2402	46.6771	51.1692	50.9761	42.8095
KLF5(Zf)/LoVo-KLF5-ChIP-Seq(GSE49402)/Homer_p	39.6415	34.1212	31.5735	32.0667	35.4132	38.9624	35.2628	36.5916	39.4299	37.7067	37.729	30.2061	27.4335	25.8177	32.68	32.0889	31.5235	22.0525	28.0806	35.8618	47.0299	48.2404	46.1851	51.2612	49.5363	45.2483	42.9886	44.8985	43.3023	43.7011	34.7024	33.0053	36.6217	44.2672	50.314	46.2086	48.6262	49.6167	56.4501	53.0286	55.6054	50.7781	54.887	57.6929	61.9142	64.9076	71.2338	70.0518	66.1992
KLF1(Zf)/HUDEP2-KLF1-CutnRun(GSE136251)/Homer_p	42.6113	40.091	41.6144	39.5269	38.3931	39.77	36.8629	43.3337	45.4417	40.153	39.1906	35.7272	36.6491	40.1665	41.8797	41.5236	35.5682	30.9754	37.1557	46.9193	56.5845	55.3525	49.9143	54.5753	55.7258	51.583	50.5557	51.843	52.954	51.1369	38.1972	38.9133	39.0928	51.9593	56.1432	57.3557	60.6163	62.8079	66.6754	59.0959	54.2044	50.1417	50.5931	52.1691	59.5188	70.4935	78.1149	74.7385	68.2834
Sp2(Zf)/HEK293-Sp2.eGFP-ChIP-Seq(Encode)/Homer_n	43.9373	43.6649	47.4628	48.0425	45.9252	43.8596	40.4674	45.0822	46.1198	42.3425	43.4735	40.8025	39.9183	40.8625	45.4962	44.7137	41.4329	38.2532	45.4293	52.8067	63.3964	62.1822	62.3253	62.196	62.1106	60.4775	55.5977	57.9812	62.9839	69.5906	59.8434	50.5191	53.4109	64.8298	72.3262	67.7645	72.5644	73.3632	75.4517	68.404	62.8067	61.8244	62.8326	65.6167	66.697	72.311	80.5791	86.0597	85.2536
KLF3(Zf)/MEF-Klf3-ChIP-Seq(GSE44748)/Homer_n	28.5461	25.8426	25.8724	27.4476	29.454	27.3569	28.5239	29.0785	26.2402	28.6187	23.1481	23.1339	24.1613	30.4675	27.5126	23.0924	16.1736	23.5531	31.0774	40.2996	40.093	34.5088	38.6364	35.1046	31.6339	30.2534	32.3457	31.2052	27.9552	22.2943	23.3427	28.627	33.0419	41.3789	40.783	46.5575	45.3009	44.5381	38.0521	34.2699	32.3714	36.1148	39.6588	45.8987	51.0562	54.1938	53.368	43.7495	42.8895
Klf15(Zf)/Liver-Klf15-ChIP-Seq(GSE166083)/Homer_p	37.6131	42.2383	41.5731	40.3446	37.7486	32.572	38.6676	40.952	39.0678	38.9551	33.9004	36.8417	41.5065	48.4175	46.169	40.8477	38.4848	42.1803	50.9588	55.2419	59.0877	54.9675	60.4574	56.9317	54.2407	52.101	55.0862	62.1545	62.5007	52.8453	49.855	51.7291	61.5147	61.9226	60.779	62.3505	65.0001	65.131	60.8891	53.5344	51.7581	54.6763	58.2164	67.4094	78.9978	87.8903	79.9209	67.5529	69.9817
Sp1(Zf)/Promoter/Homer_n	32.4836	32.9422	29.1581	28.0288	28.2069	27.3262	31.0092	35.4507	32.0817	33.3355	25.3585	27.7207	30.6625	34.9035	34.3976	28.9854	25.6228	31.0925	40.0187	44.7999	42.0079	35.2751	41.0797	38.2073	34.8461	34.3862	37.5689	42.6642	39.1965	32.3076	33.3787	37.2106	42.3161	41.6382	39.0591	42.1972	46.4182	48.1305	46.115	38.2955	33.6923	34.8371	37.9453	46.3879	55.3271	61.477	60.0276	48.5306	50.2456
Sp5(Zf)/mES-Sp5.Flag-ChIP-Seq(GSE72989)/Homer_p	47.0501	45.8935	46.7411	42.6679	43.3195	39.9255	39.3982	48.099	47.0004	50.7479	37.0452	36.8194	37.5011	45.9669	43.2478	40.2215	34.5635	42.5398	52.5954	60.0035	62.3425	60.6687	71.4644	66.8512	62.6708	54.0078	52.1691	53.3528	58.2505	52.9605	49.7462	48.4002	52.968	56.3939	56.89	62.5659	63.658	58.443	53.1724	52.0605	58.0712	56.9842	61.0332	60.4476	73.9102	70.7597	69.0434	61.4748	67.0959
E-box(bHLH)/Promoter/Homer_n	1.55903	1.22674	2.42945	1.58083	1.83527	1.39041	2.26752	4.08141	3.83032	3.66955	3.51063	4.3721	4.34384	2.13604	1.51299	1.62839	3.1132	3.1132	4.52421	3.94925	4.44498	5.74497	4.44208	3.57222	2.18438	2.95465	4.15905	4.39556	4.44498	3.57222	3.57222	2.21847	3.07519	2.47628	2.28044	1.22284	0.467393	0.731895	2.83424	2.74493	4.00971	3.02001	5.81329	7.79714	7.39512	7.82488	7.86774	6.22798	5.26924
TFE3(bHLH)/MEF-TFE3-ChIP-Seq(GSE75757)/Homer_p	2.36664	3.89527	5.13983	2.67822	2.13604	1.85934	1.79187	1.929	1.46911	1.65103	2.98418	3.27554	4.91208	2.20197	2.52005	3.59868	2.89592	2.06242	3.4499	4.22261	4.303	3.38752	2.92118	2.7529	1.83527	2.40243	4.173	3.88316	6.35665	5.18564	6.34732	4.00039	5.73265	4.56042	2.73581	2.46987	1.83527	2.40149	2.40243	2.62217	4.79125	5.47013	5.99295	7.59558	6.17474	10.3206	10.1049	10.5687	8.20435
NFIL3(bZIP)/HepG2-NFIL3-ChIP-Seq(Encode)/Homer_p	3.12947	2.10249	2.5864	1.87846	2.54936	1.50453	2.00064	2.14135	1.5189	1.86016	1.74067	4.88493	6.26678	7.90043	4.77386	3.88944	3.10528	4.18262	3.20523	1.24161	1.22468	1.39447	4.26008	5.02741	5.64055	6.30974	5.55232	6.38988	2.40422	4.35096	1.91293	3.56106	2.59786	6.63345	6.11759	7.36132	5.29902	4.15021	4.46344	6.73216	13.1354	9.05025	9.52548	7.2199	6.30569	3.95035	4.78359	7.36132	9.25188
E-box(bHLH)/Promoter/Homer_p	1.35997	2.19693	2.49263	2.7816	3.28747	1.87208	1.13501	1.16133	1.99803	3.68299	2.19693	3.17142	4.08141	4.92472	4.0008	3.6103	3.48031	2.96515	5.18564	3.7728	5.19038	3.17854	4.26067	3.82981	4.70312	6.75972	6.75604	5.3762	3.17854	3.17142	3.38752	2.15427	3.22069	3.05647	4.77808	3.6618	3.4499	4.15905	5.32639	5.59003	6.60774	5.91301	9.03769	10.9753	10.7095	8.82294	5.05226	6.43968	5.39177
TFE3(bHLH)/MEF-TFE3-ChIP-Seq(GSE75757)/Homer_n	2.42945	2.83694	2.06242	3.06749	3.28747	3.44093	3.23171	4.00039	3.95116	4.92472	2.89467	3.74788	4.32124	3.41872	2.26461	3.83032	4.2739	4.2214	3.50833	3.55733	4.00039	3.6618	4.44208	5.76298	3.71687	4.52421	4.26067	5.93471	4.96794	5.72692	3.85996	2.06219	1.76534	1.71851	2.33234	3.17142	3.1132	4.84458	5.10496	5.77034	6.82547	6.13554	8.82294	10.3206	9.24912	7.7922	6.44126	6.764	5.55287
MITF(bHLH)/MastCells-MITF-ChIP-Seq(GSE48085)/Homer_n	3.83701	3.21018	3.35729	4.35636	4.92256	4.1098	3.22567	1.96353	2.53564	2.26171	4.95219	3.48028	4.25121	4.42801	4.64259	3.40962	2.72474	4.40282	6.52505	5.9423	4.32823	3.38855	1.73123	2.15608	2.53781	4.46787	3.53027	3.43848	5.04451	5.56967	6.96819	5.63112	4.0825	2.91227	2.74226	4.0944	6.16659	5.13236	4.84955	3.67799	5.06202	4.24051	3.83726	4.99256	7.15512	7.825	7.28221	5.44842	7.23021
MITF(bHLH)/MastCells-MITF-ChIP-Seq(GSE48085)/Homer_p	1.232	1.46029	1.26136	1.96414	1.84315	2.53831	3.5035	2.68039	2.89027	2.50029	2.07585	2.17928	0.70482	2.47673	4.32224	7.44771	3.22567	2.93058	3.99896	5.80317	6.76707	6.08843	5.37155	1.87109	2.17374	3.5981	7.41674	6.38715	6.45169	6.64842	4.95633	4.39186	4.56701	3.07866	3.18165	1.86243	4.9199	6.75165	7.92488	6.62954	5.27213	4.82959	6.62232	8.04335	8.6972	8.29757	5.5187	5.62886	5.416
CLOCK(bHLH)/Liver-Clock-ChIP-Seq(GSE39860)/Homer_n	0.515434	0.830648	0.483217	0.365297	0.718558	1.45392	2.41969	1.11698	1.00305	1.06319	2.68062	2.59661	1.58265	0.354901	0.574019	0.521519	0.730182	1.16182	1.61508	1.52252	1.417	1.30068	2.43529	1.62325	1.49926	1.73498	1.44498	1.08526	0.929024	1.61299	1.41185	0.715429	0.933962	0.964898	2.10249	1.2399	1.52849	1.37887	1.92947	2.46564	2.73049	2.43529	3.26586	4.32719	4.25404	5.62432	3.49779	4.54157	4.44511
USF1(bHLH)/GM12878-Usf1-ChIP-Seq(GSE32465)/Homer_n	1.20369	1.48294	1.03469	1.19646	1.43701	1.97771	1.92958	1.45453	1.31732	1.40867	3.5836	3.65912	2.6798	1.06933	1.223	0.886439	0.738277	1.25694	2.01834	2.13685	2.23717	1.64209	2.30284	1.85617	1.80027	2.66169	2.06203	1.98682	1.60513	2.89879	2.70214	1.27119	1.02929	0.902424	2.06203	1.53341	2.90379	3.10416	3.23628	3.49012	3.40548	3.2478	3.83726	5.02746	6.26678	7.71435	6.04964	6.45104	5.75899
CLOCK(bHLH)/Liver-Clock-ChIP-Seq(GSE39860)/Homer_p	0.939916	1.05103	0.711909	1.21588	1.52692	3.5452	1.84385	1.4776	1.1353	2.36942	2.8756	1.7089	0.446686	0.54939	0.436128	0.605266	1.06245	1.4776	1.09504	1.15601	1.02907	2.40835	1.3228	1.44498	1.73498	1.93824	1.28826	1.10021	1.47379	1.75999	0.980954	1.31498	1.12053	2.37769	1.47013	2.17928	1.91121	2.71588	3.18289	2.86749	2.36347	2.98215	4.26993	3.93906	5.07003	3.51828	5.66057	5.44955	8.2247
USF1(bHLH)/GM12878-Usf1-ChIP-Seq(GSE32465)/Homer_p	2.60701	1.6667	1.40319	2.61755	2.39404	3.48028	1.32981	1.84315	1.3746	3.44902	3.376	2.36928	1.35827	1.70521	1.32792	0.632233	1.05802	2.04675	2.74322	3.63022	2.70579	2.72113	1.4032	1.54973	2.89879	3.05007	3.09003	2.59661	3.42391	2.21044	1.91123	1.91123	2.75998	3.69062	3.34845	4.15594	2.93202	3.54793	3.51612	4.29108	2.97611	3.7904	5.22814	5.5865	6.43012	5.09638	7.43037	6.75165	8.17814
Usf2(bHLH)/C2C12-Usf2-ChIP-Seq(GSE36030)/Homer_p	-0.297445	-0.330622	-0.277995	0.329883	0.280053	0.241842	-0.270977	0.242293	0.279629	0.316203	0.414946	0.776492	0.506688	0.37364	0.368987	-0.543751	-0.607009	-0.40191	0.632578	0.856263	1.05848	0.325965	0.513434	-0.319689	-0.275537	-0.375663	-0.390394	0.352847	0.450589	2.50676	1.66435	1.75188	1.07116	1.00606	1.25715	1.02041	1.85839	1.25414	1.84369	1.59275	1.7531	0.598649	0.628181	0.62537	2.38975	3.94166	3.53226	1.7741	1.17101
NRF(NRF)/Promoter/Homer_n	17.135	16.5604	18.5345	14.5418	18.2042	17.7978	22.7168	21.2257	23.687	23.1591	20.9724	20.5342	18.2597	22.8816	20.2117	20.718	17.5934	21.0086	27.2137	29.2908	25.3057	19.8993	20.2296	20.6912	22.998	18.9275	21.1973	16.0815	17.8075	17.9696	24.3451	21.7542	22.8816	23.5541	25.8627	22.6645	23.8919	23.0488	21.1842	18.8435	18.8168	24.4578	26.0024	25.2482	21.5192	17.2914	20.3829	19.6546	21.9169
NRF1(NRF)/MCF7-NRF1-ChIP-Seq(Unpublished)/Homer_n	15.9045	16.3092	21.2448	15.2397	18.504	15.2262	22.6509	21.1005	27.6649	25.7103	21.6589	19.3204	16.5139	21.8665	22.9023	21.4197	19.2811	18.9096	23.9513	24.8535	17.9337	16.1587	14.3497	16.9507	17.3608	16.507	19.5015	15.2994	16.9459	15.9963	21.7789	19.6866	22.2872	22.9589	23.6935	18.2898	18.9597	20.6706	19.9232	19.603	17.6464	23.2656	25.0182	27.1663	24.291	17.7235	17.5796	18.438	19.0576
NRF(NRF)/Promoter/Homer_p	21.2005	21.266	14.3445	17.3441	18.0109	25.74	21.1846	22.0317	20.674	17.8515	17.2445	15.019	20.8987	23.0454	22.4989	19.1032	18.4588	26.4042	29.222	25.2354	19.9873	19.9262	19.8343	18.065	14.8027	15.7282	15.7954	17.5549	20.6543	25.5126	23.4983	25.484	28.8395	30.2074	25.4212	21.6788	22.6645	20.7849	22.877	22.0625	29.5713	32.5789	33.5131	28.0239	19.6105	21.1998	20.9589	22.3253	26.6658
NRF1(NRF)/MCF7-NRF1-ChIP-Seq(Unpublished)/Homer_p	15.9147	17.8515	16.2264	19.8002	19.5707	26.3099	21.6139	27.1214	20.8141	18.6207	14.7988	16.3394	20.2082	25.4429	27.1446	24.1205	21.3064	25.3384	28.2098	24.8095	19.5882	18.7839	17.8667	18.649	16.312	19.5062	15.6534	17.7197	17.7266	22.8974	22.0629	24.9093	25.2482	24.284	18.83	21.1406	24.8516	23.2026	21.7368	19.1509	27.2393	26.0946	27.2243	23.4639	20.523	18.4308	19.4475	19.1648	26.1758
ZNF143|STAF(Zf)/CUTLL-ZNF143-ChIP-Seq(GSE29600)/Homer_p	1.6124	1.03117	2.59254	3.17985	4.78376	3.30027	3.95198	3.60805	5.11073	4.62197	5.60685	4.97704	6.02002	5.19011	3.29485	1.67432	1.75392	3.75045	6.52166	6.07867	3.34288	3.65927	5.25031	7.37315	5.68611	4.55588	4.49256	3.94166	4.43264	4.64381	7.95497	8.29912	7.63321	8.2334	8.07443	9.73433	8.12673	7.18731	5.05336	2.65318	2.75692	6.55083	8.23239	10.076	5.81191	7.46875	4.87066	6.70097	6.58625
ZNF467(Zf)/HEK293-ZNF467.GFP-ChIP-Seq(GSE58341)/Homer_n	-0.703478	-0.378582	-0.352361	-0.475163	0.304535	0.382495	0.907664	1.08453	1.03584	1.33391	0.519301	1.08453	1.56625	2.41387	0.951561	0.386074	0.386074	0.669664	0.919462	0.595867	1.00941	0.520743	1.40767	0.579739	0.902646	0.473648	0.848977	0.625534	0.707479	0.448232	0.367859	0.473697	0.744236	2.24082	1.71794	1.7531	1.55897	1.44005	0.865967	1.10987	2.16383	2.64664	3.22736	1.79739	2.24757	1.71492	1.63104	0.926148	2.65407
Egr2(Zf)/Thymocytes-Egr2-ChIP-Seq(GSE34254)/Homer_n	0.750261	2.99655	3.36677	6.15175	1.6538	0.852249	0.382037	0.785352	0.585995	0.81188	0.29059	0.501181	0.450589	1.25625	1.10095	1.16009	1.2127	1.69509	1.42428	1.25283	0.856933	0.552143	0.721336	0.398315	1.39094	1.73328	2.58432	1.9567	2.88931	2.56319	2.2596	1.40087	1.2127	1.91901	2.18056	3.47352	1.89567	1.69054	1.26487	1.01649	0.960761	1.82224	3.17346	3.31118	2.66057	2.20532	2.99655	3.99969	4.48665
Egr1(Zf)/K562-Egr1-ChIP-Seq(GSE32465)/Homer_n	0.90206	1.39989	3.86972	3.55117	2.57442	0.717577	0.401984	0.468885	0.639581	0.771444	0.736518	0.519456	0.388895	0.576188	0.86755	1.45785	0.792752	0.932659	1.13759	1.59083	1.42722	2.74101	2.8933	3.71117	1.7565	1.77891	1.60725	1.47018	1.39756	2.14908	2.50676	4.09423	3.67785	5.10563	3.86133	2.29978	1.9459	1.8733	2.21677	2.23276	3.00358	2.8756	5.16722	4.47959	5.65913	3.33661	3.20467	2.90484	3.70832
ZNF148(Zf)/MDAMB231-ZNF148-ChIP-Seq(GSE147020)/Homer_p	2.71279	4.05868	3.11623	2.07875	1.20373	0.57077	0.921874	2.04622	3.60822	4.10425	1.99405	1.5792	0.652298	0.640223	0.792752	0.98765	1.76263	1.91784	2.26845	2.68331	3.45303	4.24359	5.89508	5.57876	6.4477	3.16009	2.09941	3.15496	6.30447	5.64509	4.12975	3.23854	3.0742	3.07594	2.80211	5.42525	6.2459	7.62106	10.4083	14.3334	11.3381	13.0454	7.93419	6.83876	4.87587	4.86933	9.20099	11.5244	15.6174
WT1(Zf)/Kidney-WT1-ChIP-Seq(GSE90016)/Homer_p	0.305746	0.394131	0.673025	1.6347	1.26872	1.34224	0.499151	0.366531	0.294071	0.628171	0.721643	1.02434	0.826958	0.697906	0.392723	-0.270977	0.284031	0.303218	0.382468	0.350362	0.647219	0.534956	0.519201	0.404151	0.853691	0.581713	0.702137	0.705846	1.20119	0.731965	1.0266	0.798892	1.1085	0.5733	0.553717	0.823987	1.00538	2.09236	1.37225	1.19602	0.772832	1.30789	2.22261	4.47554	4.01004	3.68761	2.20551	2.39194	0.973829
Zfp281(Zf)/ES-Zfp281-ChIP-Seq(GSE81042)/Homer_p	-0.270977	0.327871	0.27733	0.270977	0.326522	0.531384	0.382037	0.870603	1.12848	1.39203	0.719509	0.653012	0.414946	-0.457638	-0.387131	-0.270977	0.483368	-0.35219	-0.377823	-0.571605	-0.270977	0.270977	0.558283	1.1233	0.876361	0.507148	-0.293236	-0.270977	-0.386074	-0.270977	0.309508	0.804389	0.397067	-0.288983	-0.553578	0.354876	1.68805	1.45235	1.43221	1.60003	2.0323	2.86654	1.14712	1.3996	0.88489	0.740966	0.49878	1.13501	2.23042
BMAL1(bHLH)/Liver-Bmal1-ChIP-Seq(GSE39860)/Homer_n	0.46955	0.468043	0.338785	0.31101	0.296205	0.57869	0.660978	0.506652	0.295894	0.31101	0.956181	1.15599	0.75718	-0.270977	-0.27573	-0.270977	0.270977	0.536801	1.23295	0.847148	0.812391	0.568128	1.11615	0.552686	0.885181	1.30614	1.03097	0.383916	0.424489	0.713547	1.49518	0.416279	0.574019	0.353481	1.01956	1.0304	2.26781	1.21567	0.811443	0.592868	0.805337	0.783668	1.82157	3.11768	2.50722	2.17088	0.837398	1.26129	1.46991
NPAS(bHLH)/Liver-NPAS-ChIP-Seq(GSE39860)/Homer_n	0.270977	0.323672	0.287778	0.270977	0.295775	0.58597	0.876531	0.694517	0.380267	0.270977	0.351581	0.405466	0.339946	-0.270977	-0.270977	-0.288038	0.255633	0.353481	0.601763	0.442969	0.456672	0.364606	0.857073	0.538692	0.678374	0.699029	0.552367	0.506805	0.375725	0.932659	1.52881	1.15136	1.12694	0.768484	1.06041	1.25283	1.52134	1.33279	0.84896	1.45294	1.83989	1.27439	1.05858	1.48456	1.4805	1.70524	0.776492	1.34431	1.16132
c-Myc(bHLH)/LNCAP-cMyc-ChIP-Seq(Unpublished)/Homer_n	0.471967	0.70834	0.816849	0.343977	0.460024	0.723915	1.88653	0.96515	0.93163	0.58353	1.4301	1.43655	0.983012	0.276517	0.315617	0.327813	0.433838	0.752861	1.29819	1.52378	1.23426	1.7226	2.28681	1.59268	0.744006	0.48781	0.494734	0.297445	0.353481	0.465278	0.544391	0.530025	0.618905	0.929776	2.04414	1.57516	2.2517	1.30846	2.10138	2.11863	2.69826	2.33716	2.83929	2.91847	2.19499	2.62614	1.42701	2.96032	2.51454
n-Myc(bHLH)/mES-nMyc-ChIP-Seq(GSE11431)/Homer_n	0.453343	0.40266	0.297496	0.307663	1.08458	1.92601	1.31515	0.538692	0.327813	0.31798	0.479727	0.620352	0.492335	-0.270977	-0.270977	0.318437	0.356868	0.45816	0.719355	0.665132	0.528095	0.508234	0.788935	1.02977	0.383102	0.318437	-0.330302	-0.545224	-0.552735	-0.270977	0.479862	0.394131	0.565894	0.368798	0.784247	0.270977	0.471967	0.405186	0.692575	0.666358	0.658213	0.991253	1.53679	2.30873	1.52921	1.63222	0.838073	1.19646	0.84137
Max(bHLH)/K562-Max-ChIP-Seq(GSE31477)/Homer_p	0.270977	0.392468	0.303128	-0.270977	0.270977	0.838796	1.60641	1.12594	0.445878	0.372271	0.292289	0.776492	0.952835	1.32792	0.331086	0.313981	0.270977	0.315203	0.443636	1.28826	1.10236	1.21545	0.915567	2.08713	2.00476	1.39581	1.09366	0.920432	0.57215	0.700636	0.672496	0.993409	0.672496	0.579739	0.428113	0.730182	0.445878	0.609392	0.507927	0.903496	1.21138	0.940779	0.993409	1.12711	1.87398	1.27269	1.61299	1.26615	2.00687
bHLHE40(bHLH)/HepG2-BHLHE40-ChIP-Seq(GSE31477)/Homer_p	-0.285835	0.329786	0.652455	0.543481	0.63075	0.98072	1.93601	2.2596	0.716957	0.550579	0.559314	1.41116	1.44118	0.674082	0.24715	0.286478	0.346086	0.656474	1.86501	2.16359	2.04277	1.35252	1.58787	1.88236	1.17101	0.725462	0.795838	0.553578	0.44702	0.358463	0.848721	1.14006	0.906875	0.817966	0.452405	0.75908	0.301468	0.576378	0.940251	1.90583	2.24427	1.43701	1.44821	1.6789	3.0449	2.78531	3.97547	2.2496	3.0543
Max(bHLH)/K562-Max-ChIP-Seq(GSE31477)/Homer_n	0.342835	0.302595	0.865339	1.7066	1.82997	0.687062	0.487002	0.342107	0.822208	0.859281	0.886439	0.35586	0.325033	0.339946	0.357435	0.614911	1.42813	0.942204	1.01213	0.969632	2.22668	1.54592	0.807047	0.557127	0.583384	0.290307	0.398907	0.473464	0.881857	0.538692	0.732214	0.432869	0.904615	0.52805	0.615567	0.49241	0.631996	1.66259	1.41185	1.79756	1.47127	2.36145	1.01852	1.43655	0.840408	1.4805	1.93824	2.93087	2.2682
BMAL1(bHLH)/Liver-Bmal1-ChIP-Seq(GSE39860)/Homer_p	0.559361	0.519008	0.408875	0.365254	0.867099	0.936921	0.716943	0.282038	-0.297325	0.449229	0.421129	0.396442	-0.38898	-0.270977	0.275441	0.368194	0.631056	1.44436	0.917659	1.09716	0.679572	1.15885	0.456146	0.536032	0.689293	0.676841	0.440798	0.400066	0.725462	0.977105	0.499021	0.710682	0.582465	1.42963	1.27891	2.59113	1.96935	1.73822	1.30294	1.56423	1.10007	2.27668	3.01223	2.3503	2.13022	0.749435	1.02041	1.00164	2.9291
NPAS(bHLH)/Liver-NPAS-ChIP-Seq(GSE39860)/Homer_p	0.758068	0.450589	0.270977	0.32	0.765251	1.51866	1.11617	0.585334	0.412494	0.847108	0.862802	0.429895	-0.481329	-0.287049	0.391916	0.764641	1.12714	1.16503	0.614798	0.521595	0.407381	0.793772	0.721812	0.884193	1.16541	0.523482	0.270977	-0.270977	0.614798	0.678336	0.464445	0.369525	0.423541	0.90206	0.582211	0.825629	0.377097	0.504127	0.475391	0.699514	0.639581	1.24379	2.1631	1.35676	1.5244	0.451161	0.979662	1.27209	4.43624
c-Myc(bHLH)/LNCAP-cMyc-ChIP-Seq(Unpublished)/Homer_p	0.604993	0.528399	0.414485	0.995719	1.82592	2.36203	1.01776	0.853691	1.40108	2.2789	1.84385	0.35789	-0.296003	0.285703	0.702137	0.868861	1.53114	1.24556	1.43655	0.744006	0.986562	1.39398	1.59763	1.60951	1.97985	1.34404	0.799197	0.550628	0.698174	0.756505	0.499722	0.736629	1.25884	2.60765	1.417	0.94922	0.669664	1.03914	1.94383	1.98136	2.34045	2.5179	2.39466	2.24543	2.19499	1.7294	2.16526	2.06384	4.54873
n-Myc(bHLH)/mES-nMyc-ChIP-Seq(GSE11431)/Homer_p	0.372271	0.319975	0.438195	0.836107	1.60951	1.16988	0.471364	0.270977	0.253198	0.517512	0.810188	0.607009	-0.270977	0.270977	0.516637	0.474519	0.904615	0.899335	0.801504	0.923868	0.957934	2.80919	2.259	1.14158	0.538692	0.296342	-0.270977	-0.285163	0.294071	0.452157	0.392723	0.588487	0.4123	1.02683	0.461942	0.812891	0.643782	1.10226	1.56456	1.11667	0.951476	1.08657	1.70463	1.3179	2.25719	1.22488	1.9716	0.815846	1.79852
bHLHE40(bHLH)/HepG2-BHLHE40-ChIP-Seq(GSE31477)/Homer_n	0.549353	0.540395	0.574019	1.41221	1.70004	0.749435	0.649931	0.906381	2.34914	2.51676	1.62582	0.647662	0.586241	0.342388	0.504415	1.18526	1.59782	1.34167	1.28263	1.57296	1.88236	1.05766	0.665055	0.867741	0.831689	1.08597	0.951834	1.37566	1.21371	0.843391	1.11256	0.755123	1.43831	0.530141	0.792315	0.639735	1.22563	1.85617	1.97039	1.97039	2.16359	3.94271	4.56349	6.34498	3.5383	3.9698	3.19921	4.85651	3.06397
bHLHE41(bHLH)/proB-Bhlhe41-ChIP-Seq(GSE93764)/Homer_n	1.17157	0.527794	0.586861	0.616911	1.37943	2.0844	2.59135	2.45536	2.19468	1.04125	0.667298	0.41124	0.835144	0.399691	0.386148	0.512351	2.0138	2.64248	4.24789	2.66565	2.14892	0.661204	0.818648	0.677062	0.700848	0.704904	0.954247	1.27319	1.26295	2.42094	2.76954	2.32754	1.33878	1.03025	1.34879	0.971613	0.758068	0.421425	0.422109	0.690501	1.44251	3.53534	3.13648	4.2191	2.99956	5.80041	4.71882	5.5814	2.93262
bHLHE41(bHLH)/proB-Bhlhe41-ChIP-Seq(GSE93764)/Homer_p	0.270977	0.511063	0.624237	0.653494	0.331644	0.430997	0.853237	1.84495	2.63277	2.97181	2.75941	4.42699	5.02371	3.7162	1.59577	0.851311	0.576378	0.583815	0.639581	1.77454	1.92321	2.30559	1.61159	1.77454	0.59568	0.678374	0.299551	0.441078	-0.322007	0.510179	0.817966	2.60072	1.93688	1.91214	1.45636	1.39128	1.57492	1.97793	1.74219	1.31783	0.516637	0.576378	1.10639	1.86659	2.85934	1.2408	1.84831	1.35724	3.32254
Usf2(bHLH)/C2C12-Usf2-ChIP-Seq(GSE36030)/Homer_n	0.838796	1.09937	0.966695	0.352847	0.297496	0.503611	0.744588	1.22272	0.720008	1.06689	0.448987	0.780242	-0.360744	0.270977	-0.2803	0.411783	1.16727	1.55206	2.79467	0.981035	1.03117	0.986186	1.67894	1.57688	1.43701	1.66606	1.13862	0.93509	0.806262	1.09795	1.47222	1.18216	0.358819	0.575551	0.270977	0.838796	1.05848	2.54379	3.01763	1.93251	1.57363	0.964353	1.0473	0.780242	1.21371	1.04038	1.41221	1.56049	1.29336
STAT5(Stat)/mCD4+-Stat5-ChIP-Seq(GSE12346)/Homer_n	0.290862	-0.330622	0.339946	0.339202	0.489031	0.30578	0.270977	0.720104	1.11638	1.47198	1.26627	0.590757	0.527129	-0.270977	0.460024	0.954972	2.46653	1.07471	0.70505	0.582879	1.59225	1.79095	1.47222	0.903578	1.45366	1.98688	2.29731	1.48077	1.02402	0.848528	0.394131	0.323387	0.270977	0.39052	0.892856	1.66435	1.83379	1.35403	1.85642	2.43636	2.01168	1.07121	0.547653	0.347258	0.939051	1.3425	2.29846	1.55206	1.2711
STAT5(Stat)/mCD4+-Stat5-ChIP-Seq(GSE12346)/Homer_p	0.276517	-0.293681	0.453656	0.386299	0.562702	0.30578	0.270977	0.598649	1.1879	1.65614	1.51585	0.590757	0.428303	-0.279626	0.430997	1.16727	2.45171	1.01869	0.640814	0.621646	1.67432	1.74097	1.59423	1.13501	1.78123	2.05169	2.24489	1.46373	1.03472	0.764613	0.377491	0.308055	0.307454	0.516108	1.17424	1.87159	1.92899	1.33601	1.55206	2.10679	1.6343	1.00829	0.47486	0.309508	0.757632	1.30984	2.50676	1.5726	1.12207
STAT1(Stat)/HelaS3-STAT1-ChIP-Seq(GSE12782)/Homer_n	1.25625	0.981035	1.54746	1.46029	2.02528	2.0323	1.71851	2.97501	3.03429	2.84728	1.80527	0.693308	0.733389	0.468043	0.724133	1.42159	3.02214	4.05138	3.22801	3.31078	5.26126	7.06705	5.11125	2.72384	2.77608	3.27117	3.17664	1.2632	1.1233	0.792752	0.609558	0.339202	0.338272	0.510204	1.23909	2.20256	2.89667	1.58626	1.47611	0.876361	0.639581	0.407329	0.515065	0.707479	1.1988	2.02689	2.80009	2.46653	2.30275
STAT1(Stat)/HelaS3-STAT1-ChIP-Seq(GSE12782)/Homer_p	0.840276	0.60507	0.870603	0.966738	1.49837	1.45235	1.35856	2.86369	3.42484	3.15738	1.99162	1.08972	1.42159	0.879944	0.980882	1.69381	3.80553	4.88888	3.50634	3.44358	5.32482	7.95491	6.3533	3.32243	3.05687	3.39238	2.75325	1.35403	1.07116	0.953818	0.575551	0.341332	0.384368	0.776492	1.75188	3.4375	3.22801	2.1648	2.06055	1.49303	1.06041	0.47486	0.47486	0.517158	1.25715	2.2821	3.10914	2.1648	2.027
STAT4(Stat)/CD4-Stat4-ChIP-Seq(GSE22104)/Homer_n	0.470151	0.442567	0.498753	0.798307	0.547048	0.811298	0.496935	1.4533	0.916161	0.818641	1.08657	0.769747	0.645521	0.336155	0.364027	0.669664	0.915448	0.59824	0.868861	0.510565	2.34804	2.83238	3.63064	2.06189	2.11317	1.95268	1.69592	1.03819	0.828478	0.840095	0.668661	0.435963	0.58597	0.94922	1.58044	1.9123	1.18297	0.940779	0.764488	0.39064	0.38759	0.339202	0.445709	0.868861	1.77839	2.79802	2.70708	1.35704	1.05944
STAT4(Stat)/CD4-Stat4-ChIP-Seq(GSE22104)/Homer_p	0.550457	0.423654	0.595913	0.806066	0.547048	0.723915	0.366032	0.804199	0.485177	0.748174	1.09123	0.620609	0.417196	0.30961	0.700636	1.20249	1.52831	1.05053	1.19104	0.658517	2.0384	2.57609	3.41336	2.2463	2.90895	2.39466	2.36581	1.2907	1.26872	0.728155	0.632659	0.384772	0.638921	0.765004	1.59763	1.60409	1.35119	0.85429	1.14692	0.607431	0.493455	0.392723	0.48781	0.986562	1.93251	2.64206	2.74362	1.41524	1.59268
Stat3(Stat)/mES-Stat3-ChIP-Seq(GSE11431)/Homer_n	0.953414	1.00197	2.10701	2.26592	2.68798	2.96351	2.45443	3.7725	3.01801	2.50605	1.30141	1.0352	1.57725	2.53494	3.69402	4.54983	4.66679	2.83707	2.72839	2.34816	4.3311	5.65186	6.29967	4.21826	3.42366	3.6019	4.15132	3.898	3.5981	3.57046	2.20028	1.74616	2.43687	2.88884	4.86979	4.11005	3.72442	2.82904	1.97662	1.52692	1.37056	2.4818	3.98812	3.07005	3.15177	3.11623	4.91063	3.1041	3.5981
Stat3(Stat)/mES-Stat3-ChIP-Seq(GSE11431)/Homer_p	2.00401	1.2907	2.95723	2.89173	3.22567	4.10284	4.24051	5.61721	3.31663	2.10075	1.53647	1.30801	1.336	1.90478	3.065	4.46344	5.42394	4.12418	4.96576	3.78174	5.38346	4.90126	3.5684	2.41647	2.13643	4.42801	5.10988	4.43036	3.73044	3.18466	2.19531	1.1961	1.89659	1.87061	3.82983	3.75866	5.268	2.84843	1.71307	0.991385	1.52849	2.21044	2.43574	2.51325	3.19629	4.67822	5.53012	3.73614	4.05055
Stat3+il21(Stat)/CD4-Stat3-ChIP-Seq(GSE19198)/Homer_n	0.624922	1.09504	1.5645	1.96353	1.82119	2.11499	1.37192	2.94225	2.54319	2.30873	1.91595	1.14195	1.57516	0.85557	1.09366	1.20881	2.66495	2.97193	4.01155	2.52291	3.58856	3.45952	3.74394	3.63064	4.66093	5.27932	4.29395	2.56019	2.75573	2.51593	2.1653	1.05159	1.94603	1.95416	2.89348	2.52028	2.64558	1.998	1.60613	1.53898	1.74778	2.10456	1.96887	2.0564	2.85988	4.74639	4.63118	3.74199	3.27
Stat3+il21(Stat)/CD4-Stat3-ChIP-Seq(GSE19198)/Homer_p	0.683278	0.695777	0.562589	0.755103	0.828478	1.417	1.21456	2.02079	2.19911	1.61508	2.13652	1.6433	2.2789	1.68494	1.36138	1.56484	2.66965	2.86847	3.07734	1.66259	3.18165	3.57729	4.30926	3.77448	4.18636	4.28067	3.41336	2.4887	2.68122	2.02079	1.51117	0.826958	2.02017	2.50605	3.87996	3.21041	3.34757	1.71062	1.10485	0.776061	1.0083	1.55178	1.37912	1.96332	3.09093	5.48458	5.3778	3.74934	3.35032
Six1(Homeobox)/Myoblast-Six1-ChIP-Chip(GSE20150)/Homer_p	-0.270977	-0.270977	-0.319905	0.270977	-0.356868	0.216762	-0.270977	0.432592	0.725462	0.552735	0.432592	0.31051	0.339946	0.47582	0.749435	1.406	1.44021	1.28833	0.278979	-0.31051	-0.848528	0.214751	0.362794	0.552735	0.421425	0.376861	0.483368	0.458796	-0.270977	-0.276332	0.303128	0.913771	0.574019	0.316312	-0.280053	0.352361	0.508805	0.778464	0.840095	1.06912	0.966049	1.02227	0.270977	-0.356868	-0.441404	-0.280053	0.331945	0.338712	0.483368
Six4(Homeobox)/MCF7-SIX4-ChIP-Seq(Encode)/Homer_n	0.178466	-0.270977	0.166254	0.30961	0.178466	0.270977	0.270977	0.30961	0.270977	-0.270977	0.270977	-0.270977	0.270977	-0.270977	0.576378	0.744006	0.915448	0.339202	0.32	0.339202	0.450589	0.339202	0.270977	0.147179	0.270977	0.187203	-0.302698	-0.297496	-0.270977	0.366032	0.30961	0.178466	-0.450589	0.178466	0.515434	0.915448	0.744006	1.10481	1.73961	1.2907	0.780242	0.270977	0.32	0.302698	0.383916	0.178466	0.32	0.405985	0.383916
p53(p53)/Saos-p53-ChIP-Seq(GSE15780)/Homer_p	-0.352361	-0.432592	0.445709	0.343977	0.29059	0.270977	0.29059	0.639581	0.198962	-0.392723	-0.538692	0.270977	0.331945	0.20986	-0.405871	-0.288062	0.29059	0.338712	0.392723	0.282522	0.362794	0.723432	0.946449	0.392723	0.432592	0.285835	0.946449	0.405871	0.818648	0.322007	0.460024	0.658517	1.68494	0.946449	0.392723	0.288062	0.203217	0.479736	0.206783	0.376861	0.270977	0.552735	0.284031	0.270977	-0.353481	0.270977	0.20986	0.212481	0.20986
p53(p53)/Saos-p53-ChIP-Seq(GSE15780)/Homer_n	0.421425	0.353481	0.293681	-0.331945	-0.270977	-0.702829	-0.405871	-0.384772	0.376861	0.445709	0.284031	-0.29059	-0.288062	0.270977	0.343977	0.595539	0.384772	0.432592	0.881857	0.881857	0.538692	0.432592	0.392723	1.02929	0.564009	0.818648	0.326522	0.343977	0.479736	0.97841	0.564009	0.20986	-0.285835	-0.338712	0.29059	-0.288062	0.326522	0.319905	0.595539	0.20986	-0.353481	-0.421425	0.206783	-0.281231	-0.411012	-0.284031	0.297496	1.30583	0.939051
p73(p53)/Trachea-p73-ChIP-Seq(PRJNA310161)/Homer_n	-0.270977	0.639581	0.383916	0.32	0.178466	0.166254	0.166254	-0.450589	-0.450589	-0.270977	0.383916	0.366032	0.302698	0.178466	-0.270977	0.270977	0.147179	0.32	0.30961	0.576378	0.780242	0.471364	0.270977	0.443489	0.297496	0.576378	0.198962	0.270977	0.198962	0.30961	0.405985	0.30961	0.270977	0.187203	0.30961	0.302698	0.383916	0.270977	0.270977	0.343977	0.421425	0.293681	0.270977	0.270977	0.443489	0.756866	0.479736	0.756866	0.366032
p73(p53)/Trachea-p73-ChIP-Seq(PRJNA310161)/Homer_p	0.915448	0.58597	0.951561	0.639581	0.405985	0.32	0.270977	-0.270977	-0.270977	-0.302698	-0.270977	-0.383916	-0.30961	0.178466	0.405985	0.405985	0.515434	0.293681	0.392723	0.405871	0.780242	0.405985	0.576378	0.270977	0.421425	-0.270977	0.270977	-0.353481	-0.383916	-0.270977	0.405985	0.383916	-0.297496	-0.353481	-0.297496	0.187203	-0.366032	-0.270977	0.297496	0.780242	0.698628	0.515434	0.515434	0.302698	0.353481	0.203217	0.293681	0.302698	0.471364
E2F3(E2F)/MEF-E2F3-ChIP-Seq(GSE71376)/Homer_n	1.63242	1.94522	2.19461	1.39755	1.18642	1.17974	2.92263	1.94291	2.03923	1.96184	1.44226	2.49484	1.02365	0.958367	0.407362	0.740259	1.10681	1.45636	0.504369	0.619925	0.714373	3.11192	2.88443	3.95994	2.81222	4.18728	2.68282	1.93884	0.655597	0.803181	2.0325	2.78796	2.15332	1.09197	2.47356	1.82242	3.42444	1.86909	4.4808	1.9972	1.36958	0.415283	0.873433	1.26318	5.0638	3.03518	3.28747	1.71452	3.35831
E2F1(E2F)/Hela-E2F1-ChIP-Seq(GSE22478)/Homer_n	0.503931	0.383916	0.443489	0.4297	1.04367	0.740966	1.20881	0.909003	1.23728	1.44118	0.97058	1.63383	0.902988	0.516637	0.625492	1.49813	2.56068	1.99652	0.751079	0.95029	1.34497	1.68494	0.632233	0.483368	0.81256	2.30666	1.95359	2.24586	0.733772	0.944567	1.16698	2.01978	1.88469	0.657478	0.945203	0.331945	0.783621	0.803181	2.02843	1.134	0.685615	0.881236	1.49288	1.87061	2.72397	1.81479	2.2496	1.3746	2.51354
E2F7(E2F)/Hela-E2F7-ChIP-Seq(GSE32673)/Homer_p	0.930636	0.821584	0.975842	1.45757	1.47507	2.08879	1.93251	2.6099	2.36704	1.99527	1.94609	1.6951	1.35033	1.88424	2.67917	3.03429	1.75188	0.776492	1.07116	2.29871	2.83329	2.5218	1.43258	1.57332	1.73961	0.931209	0.752172	0.333086	0.543852	0.813609	1.41702	1.96547	0.720008	0.671417	0.270977	0.966738	1.297	2.14315	1.045	0.653012	0.931209	1.45424	2.06063	2.38149	1.12168	0.905325	0.443489	2.1648	2.19748
Hoxa9(Homeobox)/ChickenMSG-Hoxa9.Flag-ChIP-Seq(GSE86088)/Homer_p	1.2115	2.09073	1.33319	1.58182	2.17205	2.95624	1.8659	1.25574	1.4601	2.28206	2.23886	2.29453	1.84669	1.45012	1.6421	2.55342	4.71082	5.36279	5.47948	4.92469	4.44175	3.04603	4.44175	4.23193	5.68011	4.23874	3.40373	3.97615	4.85962	5.68099	4.13359	2.71251	2.70362	2.42663	2.46576	1.54716	0.881842	0.769928	2.1242	3.85222	5.12963	3.84643	3.59245	3.78878	3.93342	6.68317	5.10667	5.31952	3.33288
Nanog(Homeobox)/mES-Nanog-ChIP-Seq(GSE11724)/Homer_p	0.429638	-0.270977	0.725818	0.441404	1.60125	0.910412	1.98096	1.22426	1.424	1.78452	2.74045	1.63919	0.535556	0.446382	1.847	3.43019	5.67437	4.7184	3.19004	3.45214	2.51111	2.46483	0.421425	0.365297	0.599138	1.38078	1.96612	2.45042	2.66732	2.78754	2.29332	2.33882	1.6838	0.835418	0.803104	1.72191	2.24027	2.36402	4.53037	6.58102	10.7131	9.14455	8.15325	3.56714	3.44721	5.90755	6.77623	2.94895	4.17505
BORIS(Zf)/K562-CTCFL-ChIP-Seq(GSE32465)/Homer_n	2.37452	2.76232	1.31899	1.2005	1.18586	1.97171	1.22638	1.19874	0.811443	1.34504	1.22549	1.39094	1.35726	2.81988	2.78796	2.72005	1.99696	1.19758	0.965274	0.674082	1.25499	1.37229	1.89567	2.14782	3.06227	3.20238	3.03564	2.02697	2.21946	2.66057	1.91697	1.35726	1.71851	2.63075	1.89567	1.58787	3.37636	4.88493	4.98183	3.30198	5.54002	6.28402	6.38988	4.10995	3.77654	3.80038	2.60701	3.75866	4.72133
CTCF(Zf)/CD4+-CTCF-ChIP-Seq(Barski_et_al.)/Homer_n	2.41068	1.32319	1.88623	1.71851	1.62839	0.869408	1.42158	2.14904	2.41068	1.39041	1.00272	1.88111	2.27586	2.67838	2.53919	1.92606	1.45424	0.617027	1.2329	1.83815	2.60874	3.09863	2.74342	3.09863	2.26752	2.00929	1.32129	1.5549	1.97339	2.98418	3.3325	2.61056	1.71851	1.79707	2.53919	2.54509	2.54326	1.95524	3.4499	3.51063	5.10496	5.02949	5.25006	4.83908	3.37773	3.82522	2.51681	3.29665	3.02214
E2F6(E2F)/Hela-E2F6-ChIP-Seq(GSE31477)/Homer_n	1.77903	1.27439	1.36611	1.28794	1.45489	0.888755	1.46484	1.99443	1.51266	1.50684	0.715896	0.585334	0.391916	0.86763	0.732214	0.65799	0.326173	0.393866	0.778987	1.70825	2.25914	2.52343	1.97256	3.2284	2.37468	2.6388	1.01187	1.19441	1.67036	2.14377	1.56785	0.885762	1.83436	1.4513	2.30517	0.896043	1.47901	0.354876	0.445841	0.404114	1.26519	0.950433	2.67698	1.71492	3.3389	1.91475	3.93061	2.74815	1.65999
En1(Homeobox)/SUM149-EN1-ChIP-Seq(GSE120957)/Homer_n	3.55919	2.85546	2.2452	1.8501	1.09017	2.04783	3.10405	4.55349	2.4014	2.73089	5.33235	4.8846	3.87632	5.09298	9.02665	11.1965	6.98241	7.98725	7.39724	8.59573	7.90794	8.45166	6.95395	6.49007	5.93756	6.35855	2.89261	2.91392	3.69263	6.4874	9.39705	10.159	8.33935	4.96401	3.41233	6.06431	6.41476	7.15096	9.54987	10.1411	19.0059	21.7759	22.2293	13.1541	7.78252	6.5844	4.68231	3.94611	6.7278
En1(Homeobox)/SUM149-EN1-ChIP-Seq(GSE120957)/Homer_p	1.3254	0.657416	0.603137	0.76936	1.10813	1.73678	2.16423	1.7274	2.24488	4.88195	3.94849	2.79634	2.28609	4.92092	4.60734	3.92201	5.07895	5.56867	6.5844	5.9461	7.2465	5.48607	6.2847	4.35115	5.0638	2.44586	4.42161	4.97765	7.266	6.3956	5.51	4.63403	2.9484	2.71279	4.45833	7.15382	8.82425	13.1706	12.2033	21.7365	22.1697	25.269	20.3047	16.1385	15.1156	9.54987	9.25538	12.0042	16.3891
NFY(CCAAT)/Promoter/Homer_p	22.1673	21.4342	19.2521	18.8423	22.2505	22.5902	24.1772	25.9141	26.241	27.6706	22.2551	24.7857	30.8601	43.0981	46.4326	47.3497	50.1188	48.7721	43.0778	30.718	29.1547	26.5634	35.1942	36.8725	44.187	43.6438	48.4218	55.7955	57.9477	50.4185	41.4381	34.3081	30.3501	31.0974	36.1666	52.4661	57.6781	75.8448	74.5906	87.0336	74.8723	68.9261	60.0175	58.9767	67.0012	62.1146	68.1881	77.8589	83.0692
GFY(?)/Promoter/Homer_p	3.90422	2.67822	4.44208	5.73265	6.1574	4.79125	5.54748	4.54859	3.79032	4.2739	8.22999	11.4421	8.4091	6.50549	4.54206	5.73043	7.17113	8.41411	7.18167	5.19038	5.91301	5.2153	5.831	9.02916	10.1305	13.2795	10.756	14.0409	11.5063	14.605	14.1046	14.8438	12.759	10.2734	11.7465	12.8923	15.8055	13.7404	11.5135	9.86798	10.9244	11.7906	12.8036	12.3929	17.7518	19.0575	23.3599	20.0734	18.7157
GFY-Staf(?,Zf)/Promoter/Homer_p	9.94385	10.7896	6.96348	5.91301	5.1464	6.85186	9.50554	10.8313	9.69649	10.1049	3.92891	2.24166	1.96425	7.01907	9.67551	9.85647	7.95491	6.38491	6.50313	7.9891	8.67162	6.72729	5.95162	7.23657	7.9891	7.22753	10.9086	13.6457	19.4461	17.3827	19.9345	18.1097	19.4461	15.144	15.9991	15.7148	14.4883	14.423	16.7429	18.5497	16.4015	12.9975	11.9663	12.9731	15.1781	17.2508	17.7735	23.2092	24.6544
Ronin(THAP)/ES-Thap11-ChIP-Seq(GSE51522)/Homer_p	8.25444	9.3584	7.66366	7.16834	6.1574	6.97019	8.73377	10.3962	9.13548	10.0321	6.22235	4.66679	4.74623	8.22999	10.258	8.82246	7.26246	5.54579	6.9863	8.65251	11.0554	8.66248	6.96348	7.7922	8.82294	8.67162	11.5496	13.1142	18.3905	16.3124	19.3097	17.0536	18.3905	14.8947	16.0751	14.978	12.8565	12.56	15.3736	17.0757	15.941	12.7624	11.5107	12.3732	15.3736	19.1116	18.9591	24.6771	24.9421
Hoxa9(Homeobox)/ChickenMSG-Hoxa9.Flag-ChIP-Seq(GSE86088)/Homer_n	2.8029	2.55399	0.924017	1.66178	1.33935	1.63596	1.60236	2.41058	2.78245	5.42525	2.91392	3.14594	2.07899	1.58626	2.02568	1.60193	3.42353	3.45169	3.66304	6.54595	5.45828	7.38794	5.34	5.77738	5.02236	4.57203	3.18628	3.17265	2.59531	4.59091	4.7149	6.20444	4.86233	5.72357	6.89968	7.30159	5.23446	2.32462	3.71963	5.12406	8.88538	7.93543	7.94236	7.72537	9.00423	8.29455	8.86534	6.92608	10.355
NFY(CCAAT)/Promoter/Homer_n	38.1139	31.0423	31.5231	26.8985	28.2795	24.1038	22.4285	23.2773	28.6534	31.4955	35.9186	31.8715	31.6997	32.2084	33.5157	34.7948	29.0537	26.9954	27.5751	27.9711	37.9612	43.7387	52.5459	46.0191	35.4158	29.4552	28.9264	35.3221	43.1401	48.1112	58.7732	60.7663	61.7328	55.9621	45.6043	38.375	31.957	33.2517	36.5396	49.977	62.0037	68.9221	65.6644	59.0017	52.6839	43.5178	40.7708	41.855	45.6822
Nanog(Homeobox)/mES-Nanog-ChIP-Seq(GSE11724)/Homer_n	2.55453	1.61728	1.4138	1.55468	1.38928	1.56005	1.6609	1.15644	2.25655	2.99819	2.6941	1.04351	1.189	2.37728	4.10934	4.04099	2.64404	1.07414	0.877095	1.65114	2.10886	2.04544	1.20844	3.05011	2.51083	3.52982	3.17146	2.04066	3.37845	5.60585	7.58901	6.127	2.98453	3.16091	3.43019	3.60678	3.74419	2.17931	2.99194	4.44951	7.11997	7.4226	6.14126	4.18588	2.90258	1.60125	2.49726	2.39506	5.373
GFY(?)/Promoter/Homer_n	4.26067	4.84458	6.34732	7.84783	8.85494	10.485	8.64034	8.06761	5.5931	5.95858	6.35665	10.7242	13.7442	16.2887	11.3048	10.0858	5.10496	10.2336	9.87591	13.3758	10.2505	11.8134	12.4118	13.1451	11.7175	10.5378	10.6555	11.9534	12.0527	8.64034	9.76077	13.7183	14.7974	19.4165	17.0536	18.6271	12.1682	9.13548	6.06288	4.38105	3.57222	4.303	3.27554	5.52121	5.15956	8.73377	6.39038	10.485	10.9429
GFY-Staf(?,Zf)/Promoter/Homer_n	8.88005	9.05082	12.666	10.6555	12.1682	8.64034	9.05082	10.3488	11.4157	15.6978	19.3235	18.8751	17.2628	9.2648	12.056	11.3371	13.9711	9.53926	10.7294	10.4959	11.5724	9.86224	9.0664	10.299	9.88976	12.1022	8.62574	13.8637	17.3509	18.6803	18.8893	16.3713	18.1097	15.5695	15.4673	9.88976	7.43184	5.28485	6.60774	6.13554	8.64034	8.20435	8.62574	5.72974	9.69649	11.2805	11.6015	8.42368	6.63276
Ronin(THAP)/ES-Thap11-ChIP-Seq(GSE51522)/Homer_n	6.75604	7.58294	10.0918	10.2505	12.3393	9.40102	8.73377	9.13548	9.76077	12.8068	17.153	16.4158	15.881	7.8208	9.50718	8.16178	11.1238	9.08045	10.5512	9.58211	9.2874	8.21361	8.20379	9.31837	8.00218	9.18209	8.06761	13.4651	17.1241	16.5235	17.8419	13.4238	15.078	11.3371	11.4421	7.16834	5.81199	4.88333	5.74497	5.5931	8.55841	7.39195	7.6058	4.84458	9.47026	10.7242	10.7828	8.51045	7.19622
RFX(HTH)/K562-RFX3-ChIP-Seq(SRA012198)/Homer_n	2.01978	1.74165	1.56285	2.33234	2.74342	1.88111	0.679911	0.58597	0.96515	2.27586	2.83424	3.7728	3.45875	3.95543	5.10213	6.28467	5.81199	3.93794	3.1133	4.33081	5.99295	5.85858	7.19597	5.65515	8.22999	5.87649	2.95465	1.7283	1.48785	4.1334	4.7177	6.22235	6.55725	5.01405	4.54859	3.02282	4.21564	5.65515	5.69088	7.04353	5.99295	7.23657	3.08898	2.30485	1.97561	3.85278	3.82522	5.04681	4.1334
Rfx2(HTH)/LoVo-RFX2-ChIP-Seq(GSE49402)/Homer_p	2.37518	2.09472	1.56285	1.3544	2.35861	1.58751	0.987264	0.791165	1.13625	1.46256	2.30485	2.88794	3.36608	3.09871	4.7721	6.25186	5.65515	4.05138	2.81272	4.29097	4.83053	5.32411	6.50549	5.87649	8.00218	6.44126	4.05138	2.2347	1.30721	3.22801	3.37773	6.22235	6.39038	6.82547	4.60978	3.44505	5.1626	7.78838	5.99295	5.05226	3.6446	5.32411	2.53691	2.11537	2.22968	5.28485	4.35276	4.69705	3.10914
Rfx1(HTH)/NPC-H3K4me1-ChIP-Seq(GSE16256)/Homer_n	4.47938	4.4501	3.43755	2.57043	3.36608	1.75437	0.843259	0.410155	1.33278	2.99609	4.93607	5.37988	5.04251	4.77208	5.35454	5.04251	5.43768	4.51908	4.38914	5.7169	6.05476	5.60171	4.76012	3.71713	4.66973	4.22973	1.90712	0.987264	0.996285	2.23371	2.13312	3.7253	5.72974	5.33409	3.09186	2.62689	4.55119	6.63276	5.68166	5.55611	4.02101	5.26924	3.16911	3.09186	2.83818	5.77034	3.23992	3.01478	2.027
RFX(HTH)/K562-RFX3-ChIP-Seq(SRA012198)/Homer_p	1.85762	1.52473	2.68746	3.09863	2.21847	0.949435	0.816441	1.25934	1.94985	3.66955	4.74623	4.49403	4.29097	5.3852	6.80222	6.1962	4.44498	3.66955	4.43701	5.41274	5.4593	6.7835	5.10496	6.96266	4.56929	2.33234	1.10876	0.889615	3.63466	4.74623	7.8208	6.96266	5.47013	4.66679	3.39302	5.32639	6.1962	6.03114	7.19597	5.91301	7.5861	2.62689	2.42945	2.49963	6.22235	4.77047	4.60978	2.64177	2.89667
Rfx2(HTH)/LoVo-RFX2-ChIP-Seq(GSE49402)/Homer_n	1.26169	1.13501	1.60494	2.35861	1.69054	0.853701	0.669704	1.06156	1.82708	3.48031	4.07163	3.87245	3.10914	4.73022	6.28467	6.39038	4.79125	3.48031	4.65822	4.87988	5.55611	6.82547	5.69088	6.97019	5.19038	3.26377	2.04414	1.24474	3.15821	3.09093	5.50771	6.00303	6.25186	5.23664	3.85278	5.54748	6.98218	5.1626	4.57139	3.36608	5.1626	2.32472	1.97561	1.89572	4.65822	4.19699	4.89009	3.09871	3.03826
Rfx1(HTH)/NPC-H3K4me1-ChIP-Seq(GSE16256)/Homer_p	2.20532	1.86643	1.02034	1.62037	1.05989	1.05989	1.02034	2.06599	1.55605	2.20532	1.55605	2.1859	2.36988	3.58043	4.16926	3.88946	4.61699	3.35414	4.79125	4.29097	4.4157	5.33409	4.32694	7.1703	3.66955	1.52473	0.671417	0.523865	1.4465	1.62289	4.10942	5.25006	5.50771	3.30086	1.89057	1.4465	2.96715	4.10662	6.91417	3.9392	3.57462	1.73051	2.58758	4.51039	6.0363	5.05226	2.2821	1.25442	1.38358
X-box(HTH)/NPC-H3K4me1-ChIP-Seq(GSE16256)/Homer_n	0.795321	1.15383	0.906393	0.818648	0.879944	0.594758	0.549249	0.293681	0.723432	0.854487	2.18752	3.02214	3.2414	2.34523	2.06242	2.19693	1.79377	1.16083	0.644517	2.032	3.89527	4.5157	3.78112	1.66623	1.86454	2.00638	1.52498	1.24115	1.16083	4.5157	4.2953	5.453	2.76122	2.21677	0.775533	0.795321	1.82068	6.31719	5.453	3.72026	2.00638	2.6292	2.80216	2.5099	1.929	2.40265	1.37624	1.51299	0.6316
X-box(HTH)/NPC-H3K4me1-ChIP-Seq(GSE16256)/Homer_p	0.906393	0.663637	0.558283	1.15383	0.873299	0.843686	0.41124	0.594758	0.405985	1.47452	1.65962	2.46057	1.65962	2.032	1.73513	1.10876	1.03042	0.546031	1.5921	1.35486	2.7816	3.16039	2.2452	2.45873	1.39581	1.81181	0.811443	0.811298	1.7252	1.7252	2.80216	1.97276	1.94305	0.741035	0.459295	0.60904	1.97276	2.3459	3.06749	1.19874	2.5099	1.82068	2.19489	1.45968	1.17514	1.5921	0.775533	0.513734	0.581713
Rfx5(HTH)/GM12878-Rfx5-ChIP-Seq(GSE31477)/Homer_n	0.44244	0.608187	1.34456	1.19738	2.42945	1.36034	2.74709	1.82708	3.36917	1.27538	0.817975	0.346868	0.715948	0.501383	0.679911	0.239404	0.377509	0.270977	0.96515	1.24474	2.55619	1.33319	0.755103	0.689341	1.4348	1.79029	1.65531	1.52035	2.2347	3.09186	3.71387	2.95756	2.27586	1.48879	2.60687	4.00971	3.63466	1.72215	0.912252	0.857306	1.09838	1.62289	2.58758	3.51249	2.20532	2.58758	2.06599	3.09863	2.74342
PBX1(Homeobox)/MCF7-PBX1-ChIP-Seq(GSE28007)/Homer_p	4.81769	3.50286	3.54523	2.67863	1.8733	0.536032	0.270977	0.338712	0.702829	0.887981	1.67783	2.07479	1.18108	0.887981	0.353481	0.764641	0.764641	1.1424	1.18108	0.818648	0.536032	0.536032	0.536032	0.887981	0.764641	1.76497	1.406	1.2027	0.460024	1.72518	2.11499	3.48257	2.48509	3.3234	3.26168	2.68897	1.96838	2.33059	1.76497	1.93673	1.90332	2.49493	2.67863	1.34468	2.08695	3.10478	5.29064	3.99513	2.07479
Pbx3(Homeobox)/GM12878-PBX3-ChIP-Seq(GSE32465)/Homer_p	2.81988	2.62217	2.54326	2.9471	3.06749	2.18752	1.13434	0.392723	0.293681	0.472301	1.19874	2.46057	2.30497	1.85934	1.30841	0.940394	0.667423	0.667423	0.540627	1.09534	1.52998	2.02579	0.811443	0.432592	0.558283	0.792315	2.19693	1.42837	1.13434	0.376861	1.59769	2.95353	4.22261	2.33453	1.40097	0.936091	1.82068	2.80216	3.41872	4.18559	2.49263	2.13604	0.974656	2.64378	1.74731	3.02214	4.15374	6.01486	4.92472
Pknox1(Homeobox)/ES-Prep1-ChIP-Seq(GSE63282)/Homer_p	2.35861	1.52035	1.26169	1.67425	2.76965	2.26461	1.67906	0.540627	0.29059	0.49465	0.891779	2.20197	1.86267	2.12915	1.51299	1.25745	0.964475	0.608683	1.13501	1.28933	3.22069	1.47452	0.966549	0.549249	0.776061	1.07357	1.74165	1.48879	1.73356	1.29341	4.40539	4.52421	5.56772	3.27554	2.85844	1.49124	1.65962	1.79187	2.42945	2.19693	1.87208	1.87208	1.42158	1.78788	0.981019	1.80247	2.92118	4.92472	4.44208
Rfx5(HTH)/GM12878-Rfx5-ChIP-Seq(GSE31477)/Homer_p	1.36034	1.02664	1.49837	1.92638	2.67851	1.38358	1.52692	2.11537	2.30485	1.09838	0.597344	1.82216	2.41541	4.39556	2.48569	3.02832	2.27168	3.03826	3.71913	3.23992	3.02832	3.09093	4.35276	3.78526	2.74886	2.09553	2.23371	2.51145	4.66973	4.56929	4.16926	3.82522	2.32573	2.3459	0.632059	0.944344	0.591955	0.554403	1.46256	2.7552	7.78838	5.06232	4.16926	2.2347	4.10942	3.72933	4.22261	1.5549	3.43755
PBX1(Homeobox)/MCF7-PBX1-ChIP-Seq(GSE28007)/Homer_n	1.34431	1.00742	1.08597	1.18108	1.48408	0.698628	0.639581	0.443489	0.421425	0.445709	0.702829	1.8733	1.96838	1.18108	0.405871	0.270977	0.270977	0.756866	2.33059	2.2817	1.67783	0.702829	1.02929	0.830867	0.698628	0.366032	0.187203	0.178466	-0.270977	0.595539	1.232	1.38967	0.338712	0.203217	0.270977	0.460024	0.538692	0.764641	1.08597	0.887981	0.564009	0.702829	0.658517	-0.270977	-0.658517	-0.368392	0.445709	0.625492	0.405871
Pbx3(Homeobox)/GM12878-PBX3-ChIP-Seq(GSE32465)/Homer_n	0.594758	0.558283	1.61067	1.99307	2.5632	2.032	1.28852	0.936091	0.879944	0.831453	1.61067	1.02994	1.12694	1.15807	1.54197	2.13061	1.97276	3.34405	1.59769	0.418332	-0.336155	0.322007	0.583758	0.549249	0.663637	0.594758	1.17514	0.873299	1.37624	2.13604	2.67822	1.39581	0.782898	0.741035	1.73356	1.46911	1.4447	1.79377	1.26627	1.33319	0.870329	1.02994	0.538692	0.504369	0.854487	2.5632	1.86267	0.891779	1.99803
Pknox1(Homeobox)/ES-Prep1-ChIP-Seq(GSE63282)/Homer_n	0.618905	0.515434	1.04767	1.38783	1.10018	0.891779	0.538692	1.09719	1.49124	1.19104	1.81681	1.03627	2.26812	2.06219	2.52005	2.94253	2.9471	4.62452	1.81181	0.535114	-0.343574	0.291463	0.378063	0.350147	0.53113	0.549249	1.09719	0.558283	1.35997	3.01418	4.59012	2.67822	1.02994	0.707479	1.46911	1.81681	2.42945	2.41068	0.945194	1.00272	0.626696	1.35997	0.414946	0.319905	0.319905	0.974656	0.950433	0.667423	1.53647
Smad3(MAD)/NPC-Smad3-ChIP-Seq(GSE36673)/Homer_n	2.59666	2.32657	2.97997	2.60771	3.44469	1.52448	0.865319	0.890285	0.894878	2.60771	1.18108	1.10667	0.270977	0.870286	0.946449	1.97278	1.62484	1.43937	1.50234	1.33287	2.73067	3.04297	2.358	1.4412	1.03649	1.0751	1.19256	1.00156	0.535248	0.727046	1.77275	3.12136	3.31477	3.71896	2.98228	3.52654	3.49393	3.34831	2.09604	1.82157	2.68587	2.9199	2.00845	2.73619	2.56364	3.15376	2.98785	4.13618	5.0516
Smad3(MAD)/NPC-Smad3-ChIP-Seq(GSE36673)/Homer_p	0.930685	1.85328	1.9196	1.81204	2.54383	2.03865	2.39385	1.52903	2.29548	1.67581	2.89853	4.45535	5.49762	2.89853	1.26407	1.79335	3.10452	5.51109	3.05554	2.2369	1.70672	3.8857	5.46057	5.43804	4.15238	3.56566	4.52168	2.18879	2.22237	1.23372	2.05172	2.14788	2.14185	3.35587	3.07176	4.34119	3.40455	3.55759	2.05059	2.15272	1.59006	2.04531	1.89132	4.49644	5.90138	7.77871	7.95684	8.17298	6.24712
PAX5(Paired,Homeobox),condensed/GM12878-PAX5-ChIP-Seq(GSE32465)/Homer_n	0.20986	-0.326522	0.206783	0.322007	0.723432	0.656474	0.445709	0.421425	0.483368	0.356868	0.316312	0.362794	0.356868	0.537043	0.313196	0.347602	-0.277995	-0.270977	-0.270977	0.278979	0.411012	0.389409	0.875182	0.875182	1.76497	0.538692	0.270977	-0.316312	-0.280053	0.218579	0.470866	0.347602	0.521519	-0.270977	0.904435	0.725462	1.34468	0.460024	0.564009	0.783621	1.07116	2.07169	2.26845	1.49425	1.46799	0.508805	0.467614	0.270977	0.343977
Six1(Homeobox)/Myoblast-Six1-ChIP-Chip(GSE20150)/Homer_n	0.608268	0.665981	0.683281	0.558283	0.627159	0.336155	0.361635	0.330594	-0.270977	-0.276332	0.225344	-0.277115	0.270977	-0.31051	0.404308	0.483368	0.913771	1.406	2.11499	0.848528	0.608268	0.270977	0.811298	0.521519	2.6703	1.44021	1.08894	0.222977	0.270977	0.343977	0.589366	0.537043	0.282522	0.445709	0.687554	1.02227	0.725462	0.497306	0.782898	1.0631	1.33319	0.879944	0.759073	0.485311	0.485311	0.389409	0.6316	0.913771	1.97804
Six4(Homeobox)/MCF7-SIX4-ChIP-Seq(Encode)/Homer_p	-0.270977	-0.32	0.32	0.187203	-0.270977	-0.302698	0.383916	0.383916	0.383916	0.383916	0.302698	0.366032	0.187203	0.471364	0.383916	0.515434	0.302698	0.698628	1.2907	3.25852	1.13862	0.639581	-0.270977	0.270977	0.270977	0.939051	1.66525	1.13862	0.338712	-0.270977	-0.297496	0.178466	0.405985	0.270977	0.383916	0.639581	0.915448	0.915448	0.405985	0.915448	0.939051	0.639581	0.504369	0.353481	0.366032	0.270977	-0.270977	0.270977	0.405985
Six2(Homeobox)/NephronProgenitor-Six2-ChIP-Seq(GSE39837)/Homer_p	0.512259	0.339202	0.270977	0.270977	0.275586	0.563688	0.695107	0.992128	1.08597	-0.270977	-0.474935	-0.915177	-0.284971	0.285835	0.598649	0.700335	0.704463	0.770358	1.00184	0.873299	1.1879	1.05766	1.73597	1.60926	1.56809	1.53721	0.424976	0.556613	-0.286378	0.367993	0.354901	1.11638	0.818042	0.579739	0.75171	0.777766	1.17448	0.579739	0.499722	-0.270977	0.341338	0.421425	0.755123	0.811443	0.678707	0.619897	0.270977	0.429392	0.550971
ZNF410(Zf)/CD34-ZNF410-ChIP-Seq(GSE154960)/Homer_n	0	0	0.270977	0.270977	0.270977	0.270977	0.270977	0.386074	0.386074	0.386074	0.270977	0	0.270977	0.386074	0.386074	0.270977	0	0.270977	0.270977	0.270977	0.270977	0.270977	0.270977	0.386074	0.386074	0.386074	0.386074	0.552367	0.951561	0.552367	0.386074	0.270977	0.270977	0.11103	-0.270977	-0.270977	0.270977	0.270977	0.270977	0.270977	0.386074	0.744006	0.744006	0.552367	0.270977	0	0.270977	0.386074	0.386074
Rbpj1(?)/Panc1-Rbpj1-ChIP-Seq(GSE47459)/Homer_p	0.721643	0.50392	0.420601	0.288062	0.409033	0.326173	0.386074	0.652502	0.820818	0.945161	0.940959	1.5581	0.778478	0.744006	0.44034	0.535027	-0.27488	0.254135	0.32493	0.656474	0.423654	0.742264	0.769747	1.00151	-0.316636	-0.296805	-0.356868	0.945203	0.824714	2.55686	0.798892	0.404277	-0.387376	0.270977	0.29475	0.719355	0.443636	0.394131	0.32863	1.01776	1.52653	1.56553	0.783157	0.274665	-0.284081	0.405181	1.0473	0.744375	0.307663
TR4(NR),DR1/Hela-TR4-ChIP-Seq(GSE24685)/Homer_n	0.187203	0.443489	0.331945	0.284031	0.270977	0.479736	0.595539	0.595539	0.29059	0.392723	0.293681	-0.270977	-0.564009	-0.625492	-0.445709	-0.595539	-0.384772	-0.338712	0.29059	-0.270977	0.297496	-0.270977	0.338712	0.270977	0.536032	0.338712	0.479736	0.376861	0.338712	0.384772	0.392723	0.392723	0.285835	0.338712	0.285835	0.384772	-0.270977	0.316312	0.218579	0.270977	-0.270977	-0.479736	-0.270977	-0.270977	0.443489	0.206783	0.322007	0.499722	0.538692
Rbpj1(?)/Panc1-Rbpj1-ChIP-Seq(GSE47459)/Homer_n	0.942683	0.885706	0.986562	0.687849	0.781523	0.699375	0.645076	0.574019	1.32371	2.88353	2.98755	1.05159	0.409149	0.367122	0.597645	0.73361	1.18082	2.23995	2.5426	2.98649	2.1995	1.23599	1.61793	1.72844	3.1279	1.86617	3.23171	2.18819	1.87599	0.655993	0.513836	0.283541	0.270977	0.35219	-0.270977	0.494734	0.865186	3.14298	2.87507	2.15367	1.24045	2.04535	1.62198	0.748418	0.407899	0.664551	3.22452	2.90206	3.1516
PBX2(Homeobox)/K562-PBX2-ChIP-Seq(Encode)/Homer_p	0.552203	0.42019	0.300424	0.298232	0.270977	0.521519	0.531384	0.724133	1.2329	0.829718	1.03441	0.521519	0.935668	1.03441	1.57332	1.12848	0.716392	1.49837	1.31377	1.10876	0.499722	0.644517	0.86755	2.09553	1.53567	2.06599	1.25934	1.96425	1.92484	1.78851	2.41667	2.95185	3.15821	2.10276	1.69381	0.831627	0.464326	-0.270977	0.585645	0.886439	4.51039	2.64177	2.25411	0.405985	0.545456	0.854487	1.37519	1.0429	0.479736
Pdx1(Homeobox)/Islet-Pdx1-ChIP-Seq(SRA008281)/Homer_n	0.627159	-0.279626	-0.652892	-0.838639	-0.42163	0.319991	0.526394	1.65928	0.980882	0.591955	0.281528	0.375979	0.58597	0.402853	0.47486	-0.270977	0.493236	0.311452	0.543852	0.345927	0.778987	1.11256	1.99113	2.32573	1.53567	1.2329	1.43701	1.73961	1.07116	0.858899	1.43701	1.42159	0.822208	0.343135	-0.270977	0.303799	-0.420108	0.360765	-0.332264	0.942971	0.599241	1.06689	0.980882	1.13862	1.92377	1.31177	0.829718	0.585645	0.335823
PAX5(Paired,Homeobox),condensed/GM12878-PAX5-ChIP-Seq(GSE32465)/Homer_p	0.875182	0.644517	2.02579	0.848528	1.00742	0.285835	0.270977	0.216762	0.277995	0.362794	0.396129	0.432592	0.848528	1.38967	1.1424	1.38967	0.749435	1.15383	0.904435	1.55214	1.26615	1.1424	1.00742	1.232	1.1424	0.392723	0.538692	0.658517	1.00742	0.499722	-0.270977	0.280053	0.216762	0.421425	0.277995	0.432592	0.441404	0.386074	0.270977	-0.338712	0.221647	0.31051	0.483368	0.280053	0.316312	0.595539	0.946449	0.818648	0.421425
RUNX-AML(Runt)/CD4+-PolII-ChIP-Seq(Barski_et_al.)/Homer_n	-0.858816	-0.686176	-0.664992	-0.270977	-0.358812	-0.811683	-0.892655	0.270977	1.13834	0.892411	-0.270977	-0.531384	-0.570346	-0.338712	-0.80316	-0.450589	-0.645571	0.278585	0.310579	0.460024	0.489031	0.270977	0.369343	0.428008	0.870603	0.646135	0.370462	0.376861	0.665032	0.651513	-0.281231	-0.43768	0.270977	0.531384	0.441404	0.353481	0.510204	0.599241	1.2731	1.21645	1.11256	0.559409	0.542468	0.966695	0.907398	0.74333	1.38358	0.822208	1.46029
RUNX(Runt)/HPC7-Runx1-ChIP-Seq(GSE22178)/Homer_p	0.388895	0.611249	0.689423	0.818612	0.49878	-0.270977	0.270977	0.81188	2.1648	1.72636	0.538692	0.295767	0.243528	0.388895	0.357898	0.721336	0.81152	1.21511	0.81152	0.653219	1.11638	0.653219	1.18586	1.06311	2.36942	1.39094	1.05159	0.47486	0.427462	0.566904	0.32863	0.945203	0.970003	2.23042	1.4348	1.89416	2.20311	2.11589	1.98434	1.82978	1.23076	0.876361	1.21545	2.36783	2.98924	2.40453	3.33652	1.65719	1.05972
RUNX2(Runt)/PCa-RUNX2-ChIP-Seq(GSE33889)/Homer_p	-0.270977	-0.293681	0.270977	-0.276757	0.343742	0.243907	-0.527082	-0.57544	0.270977	1.12848	0.726694	0.270977	-0.430937	-0.270977	0.423562	0.270977	0.362794	0.246657	0.555701	0.590299	0.726657	0.859964	0.306578	0.421425	0.270977	0.370462	0.345927	0.435168	0.477503	0.595475	0.411783	-0.386292	-0.368194	0.316203	0.493236	0.344758	0.270977	1.21545	1.49143	2.87549	1.23076	0.771709	0.405985	0.767477	1.56071	1.41212	0.812435	1.23422	0.785352
RUNX1(Runt)/Jurkat-RUNX1-ChIP-Seq(GSE29180)/Homer_p	-0.318355	-0.440043	0.247853	0.326522	0.515434	0.795838	0.839952	1.0473	2.2596	4.11151	3.63457	0.968201	0.247522	-0.386074	0.248368	-0.295958	0.397611	0.355374	0.919436	0.801766	1.20458	1.22327	0.592868	0.879944	0.556454	0.603321	0.320193	0.499722	0.68549	0.59486	0.397611	0.273087	0.497481	1.21984	1.59309	2.10249	1.87846	2.23489	1.19758	1.35726	1.23602	1.32052	0.755377	0.90735	0.643837	1.00215	0.679822	1.21511	0.755377
NFAT:AP1(RHD,bZIP)/Jurkat-NFATC1-ChIP-Seq(Jolma_et_al.)/Homer_p	0.848528	0.829181	1.72518	1.8733	1.51612	0.504369	0.479736	0.445709	0.460024	0.212481	0.270977	-0.270977	0.270977	-0.270977	-0.331945	-0.353481	0.203217	0.203217	0.270977	-0.288062	-0.270977	0.193756	-0.343977	-0.282522	-0.368392	0.288062	0.830867	1.02929	0.625492	0.687554	0.687554	0.783621	0.595539	0.946449	1.34431	0.97841	0.564009	0.564009	0.362794	0.281231	0.281231	-0.270977	0.270977	-0.322007	0.432592	0.723432	1.26615	1.34468	0.783621
RUNX(Runt)/HPC7-Runx1-ChIP-Seq(GSE22178)/Homer_n	0.280053	-0.278979	0.33233	0.744588	2.02689	1.49837	1.14301	0.881794	2.23371	1.73051	1.68805	0.757632	0.979331	0.481702	0.414946	0.74333	1.06689	0.689423	0.411783	0.886439	1.47217	0.778987	0.293681	0.558283	0.830044	1.43221	0.856263	1.77809	1.11256	0.88396	0.479862	0.365208	0.352847	0.599201	0.993737	0.712651	0.506688	0.724133	1.31359	0.726694	0.776492	0.847241	1.46029	0.749435	1.33245	1.11256	1.86342	1.84369	3.22888
RUNX-AML(Runt)/CD4+-PolII-ChIP-Seq(Barski_et_al.)/Homer_p	0.280053	0.280048	0.270977	0.358819	0.693308	0.757632	0.766603	1.35306	1.85681	1.21645	0.594847	1.02041	0.795321	0.74333	0.409149	1.49122	0.993737	0.413666	-0.345854	-0.488644	-0.397175	-0.346868	-0.284007	1.53121	1.73513	2.18269	3.75943	4.88303	5.29902	1.06041	0.74333	0.644517	0.784361	1.2329	0.916856	0.58597	0.464326	0.791165	0.554403	0.41559	-0.270977	0.289533	0.270977	0.298232	0.644517	1.31177	2.06055	1.8936	1.16007
RUNX2(Runt)/PCa-RUNX2-ChIP-Seq(GSE33889)/Homer_n	-0.270977	0.270977	0.496698	1.03075	1.82652	1.06041	1.37268	1.68805	1.60003	0.822208	0.632059	0.526394	0.60593	0.464326	2.08941	1.19104	0.740966	0.270977	-0.270977	0.279234	0.270977	0.313451	1.29156	2.36355	1.95838	3.93794	5.2656	5.83999	1.85642	0.744588	0.939886	0.970003	1.77809	1.45424	0.881794	0.526394	0.618905	0.700335	0.481985	0.275586	0.303112	0.270977	0.270977	0.585645	0.698795	1.13501	0.771709	0.875182	0.651713
RUNX1(Runt)/Jurkat-RUNX1-ChIP-Seq(GSE29180)/Homer_n	0.275586	0.378666	0.783621	1.18586	1.23857	0.992128	0.9496	1.11243	1.34431	1.37192	2.32519	2.48699	2.00319	0.912447	0.993174	1.19874	1.32034	0.507218	1.19209	1.17101	1.16007	0.528614	0.749435	1.11149	1.24225	1.1426	2.09086	1.52064	1.4527	1.35726	1.12153	1.31807	2.10747	3.56104	2.67939	1.48077	1.33513	2.28603	0.798263	0.83785	0.536032	1.63245	0.880628	1.41221	1.57725	1.87599	2.71495	2.68934	3.42099
Rfx6(HTH)/Min6b1-Rfx6.HA-ChIP-Seq(GSE62844)/Homer_n	0.377188	0.755103	0.386074	0.55286	1.06245	1.47379	1.60409	0.77189	1.18297	1.29416	1.44889	1.06781	0.836107	0.659779	0.448418	0.270977	-0.286694	0.252707	-0.286478	0.30961	0.316845	0.632353	0.829922	0.599968	0.27764	-0.299744	-0.302698	0.757632	0.277995	0.371488	0.307271	0.860673	1.49461	1.55499	0.868861	0.5896	0.445709	1.58653	3.4551	1.91415	0.783157	0.460024	0.711359	1.55981	1.17514	1.33884	1.00412	0.744912	0.894416
PRDM10(Zf)/HEK293-PRDM10.eGFP-ChIP-Seq(Encode)/Homer_p	0.496698	0.792752	0.471364	-0.270977	0.352847	0.377874	0.913476	0.966695	0.931209	0.397175	-0.270977	-0.369343	-0.339946	0.334356	0.360765	0.314304	-0.270977	0.403492	0.521519	0.481702	0.58597	-0.319706	-0.42163	-0.644401	0.242721	0.401315	0.547527	0.848528	-0.280029	0.270977	0.438491	1.72105	2.2821	1.68872	1.00648	0.651513	0.353481	0.297496	-0.270977	-0.312248	0.471438	0.270977	0.244261	-0.527082	-0.319706	0.301005	0.32493	0.371729	0.515065
PAX6(Paired,Homeobox)/Forebrain-Pax6-ChIP-Seq(GSE66961)/Homer_p	0.270977	0.166254	0.339202	0.270977	0.187203	-0.270977	0.302698	0.30961	0.302698	0.297496	0.471364	0.639581	0.383916	0.302698	0.302698	0.383916	-0.270977	0.302698	0.471364	1.30583	0.366032	-0.443489	-0.421425	0.198962	0.471364	0.58597	0.386074	0.383916	0.366032	0.270977	0.366032	0.443489	0.479736	0.270977	-0.392723	-0.639581	-0.270977	0.536032	1.2907	0.576378	0.471364	0.639581	0.702829	0.887981	0.887981	1.10859	0.780242	0.450589	0.515434
ZNF410(Zf)/CD34-ZNF410-ChIP-Seq(GSE154960)/Homer_p	0.270977	0.270977	0.270977	0	0	0.386074	0.270977	0.339202	0.11103	0.270977	0	0.270977	0.270977	0.270977	0	0	0	0	0	0	0	0	0.270977	0.270977	0.270977	0	0.270977	0.270977	0.270977	0	0	0	-0.270977	-0.270977	-0.270977	0	0	0	-0.270977	-0.270977	-0.270977	0	0	0	0.270977	0.270977	0.270977	0	0
ZNF528(Zf)/HEK293-ZNF528.GFP-ChIP-Seq(GSE58341)/Homer_n	0.270977	0	0	0	-0.270977	-0.386074	-0.386074	-0.270977	0	0.270977	0.270977	0.270977	0.11103	0.11103	0	-0.386074	-0.386074	-0.386074	0	0	0	0	0	0	-0.270977	-0.386074	-0.552367	-0.386074	0.11103	0.270977	0.270977	0	0	0	0	0	0	0	0	0	0	0	0.270977	0.270977	0.386074	0.270977	0.270977	0	0
TR4(NR),DR1/Hela-TR4-ChIP-Seq(GSE24685)/Homer_p	0.270977	0.946449	0.445709	-0.432592	-0.432592	-0.421425	0.331945	0.331945	0.376861	0.270977	0.270977	0.384772	1.4898	1.8733	1.232	0.499722	0.322007	0.270977	-0.29059	-0.756866	-0.479736	-0.392723	-0.288062	-0.331945	-0.270977	-0.331945	0.326522	0.376861	0.748174	0.376861	0.392723	0.366032	0.343977	0.293681	0.270977	-0.338712	-0.687554	-0.460024	0.384772	0.946449	0.829181	0.285835	-0.270977	-0.288062	0.326522	0.504369	0.288062	0.206783	0.270977
NFAT:AP1(RHD,bZIP)/Jurkat-NFATC1-ChIP-Seq(Jolma_et_al.)/Homer_n	-0.384772	-0.376861	-0.338712	-0.343977	-0.293681	0.293681	0.203217	-0.270977	-0.343977	0.392723	0.376861	0.516637	0.338712	0.639581	0.338712	0.288062	-0.392723	-0.285835	-0.326522	0.270977	-0.29059	0.392723	0.326522	0.764641	0.270977	0.338712	-0.284031	0.284031	0.384772	0.564009	0.338712	-0.288062	-0.392723	-0.270977	0.203217	0.270977	0.293681	0.297496	0.639581	0.421425	0.516637	0.421425	0.270977	0.285835	0.270977	0.443489	0.421425	-0.331945	-0.658517
OCT:OCT(POU,Homeobox,IR1)/NPC-Brn2-ChIP-Seq(GSE35496)/Homer_n	-0.270977	0.166254	0.270977	0.450589	0.744006	0.744006	0.386074	0.386074	0.339202	0.32	0.32	0.339202	0.744006	0.744006	1.41702	1.41702	1.41702	1.17754	0.744006	0.744006	0.552367	0.744006	0.552367	0.147179	-0.270977	-0.270977	0.270977	0.386074	0.270977	0.386074	0.58597	0.58597	0.32	0.11103	0.147179	0.270977	0.11103	-0.386074	-0.552367	-0.339202	0.270977	0.744006	0.339202	0.270977	-0.270977	-0.270977	-0.386074	-0.270977	0.11103
OCT:OCT(POU,Homeobox,IR1)/NPC-Brn2-ChIP-Seq(GSE35496)/Homer_p	0.744006	0.339202	0.32	0.30961	0.30961	0.32	0.450589	0.744006	0.386074	0.147179	0.166254	0.178466	0.32	0.32	0.744006	0.744006	1.91942	2.44424	2.17962	1.66525	0.552367	0.744006	0.744006	0.744006	0.744006	0.270977	0.339202	0.11103	0.386074	0.386074	0.270977	0.270977	0.270977	0.339202	0.147179	-0.270977	-0.270977	0.270977	0.270977	0.11103	-0.552367	-0.270977	0.147179	0.951561	0.951561	0.744006	0.32	0.166254	0.147179
OCT:OCT-short(POU,Homeobox)/NPC-OCT6-ChIP-Seq(GSE43916)/Homer_p	2.58758	1.96425	0.460024	0.368194	0.343977	1.10021	0.831627	1.2731	0.539785	1.01022	0.42019	0.712651	0.44596	0.589569	0.554549	0.554549	1.00648	1.67611	2.45171	1.73051	1.2329	0.580621	1.02041	1.2329	1.37519	0.784361	0.270977	0.346868	0.300424	0.521519	-0.281528	-0.284031	-0.467614	0.308727	0.494002	1.0395	1.18209	0.44702	0.358463	0.286478	0.287232	0.270977	0.35219	0.499151	0.380141	0.270977	-0.270977	-0.284526	-0.475391
OCT:OCT-short(POU,Homeobox)/NPC-OCT6-ChIP-Seq(GSE43916)/Homer_n	0.397175	0.517158	0.339946	0.270977	0.360765	0.792752	0.618905	0.417841	0.318586	-0.270977	0.357435	0.410155	1.47215	0.604902	0.996285	1.25715	2.027	2.02528	1.92638	1.35838	1.62886	1.10021	0.776492	0.322241	-0.28345	0.332702	0.458554	0.881857	0.510179	0.302698	0.375979	0.635546	1.49122	1.69054	1.15971	0.306726	-0.38417	0.238382	0.353481	0.419109	0.303799	0.519008	0.363553	0.270977	0.240845	0.377509	-0.285163	-0.285835	-0.509288
PAX3:FKHR-fusion(Paired,Homeobox)/Rh4-PAX3:FKHR-ChIP-Seq(GSE19063)/Homer_p	0.285835	0.405871	-0.564009	-0.595539	-0.384772	-0.270977	0.343977	0.353481	0.270977	-0.293681	-0.405871	0.285835	0.288062	-0.270977	-0.504369	0.203217	0.29059	0.288062	-0.384772	-0.285835	0.212481	0.270977	0.270977	0.331945	0.270977	0.270977	-0.723432	-0.499722	-0.658517	-0.338712	-0.29059	0.270977	-0.270977	0.432592	0.421425	1.2907	-0.288062	-0.319905	-0.362794	0.362794	0.432592	0.656474	0.564009	0.723432	0.538692	0.376861	-0.284031	0.214751	-0.270977
PRDM10(Zf)/HEK293-PRDM10.eGFP-ChIP-Seq(Encode)/Homer_n	0.311452	0.345927	0.776492	0.931209	0.905325	0.531384	0.424482	0.282522	0.464326	0.457638	0.672599	0.363553	0.39079	0.301005	0.299072	-0.315328	0.294071	0.24409	0.70505	0.357435	0.707479	-0.270977	0.32	0.270977	0.644924	0.48867	0.241842	-0.531384	-0.425285	0.47486	0.658517	0.580182	0.644517	0.907398	1.21645	0.338712	0.24313	-0.295082	0.30961	0.517158	0.464326	0.327006	0.240291	-0.284007	-0.867426	-0.681369	-0.621614	-0.270977	-0.390757
Gfi1b(Zf)/HPC7-Gfi1b-ChIP-Seq(GSE22178)/Homer_n	0.270977	0.295767	0.279629	0.310579	0.244796	-0.270977	0.270977	0.425397	0.270977	0.270977	-0.471364	-0.545427	0.241113	0.32	0.385811	0.30961	0.30578	0.611249	0.539785	0.30961	-0.343977	-0.372179	0.270977	1.27992	1.09716	1.16133	0.350491	0.856263	0.686685	0.923387	0.516108	0.783308	0.566904	0.658517	0.338272	-0.352807	-0.30961	-0.270977	0.411783	0.281231	0.448987	0.460024	0.450589	0.460024	0.450589	0.292685	-0.310368	0.32	0.499722
Meis1(Homeobox)/MastCells-Meis1-ChIP-Seq(GSE48085)/Homer_n	0.273409	0.299551	0.342672	0.302698	0.302595	0.330655	0.299134	0.270977	-0.339257	-0.31798	-0.458796	-0.408517	-0.272399	0.858031	1.1085	1.19416	0.376861	0.73864	0.456276	0.366032	-0.32	-0.439338	-0.621253	-0.671417	-0.455069	-0.932373	-1.2543	-1.513	-0.583955	0.29059	0.532282	1.24963	0.494288	0.270977	-0.387361	0.254877	0.319905	-0.29186	0.270977	0.404263	0.818538	0.408787	0.270977	0.270977	0.35233	0.435968	0.418914	0.484897	0.498839
Meis1(Homeobox)/MastCells-Meis1-ChIP-Seq(GSE48085)/Homer_p	-0.469202	-0.37938	-0.339657	-0.270977	-0.270977	0.272623	0.28119	0.338712	-0.365208	0.270977	-0.561665	-0.307404	-0.375722	0.30961	0.319905	0.417812	0.298232	0.418332	0.281231	-0.405189	-0.418219	-0.560124	0.270977	-0.272399	0.339202	-0.386074	-0.589988	-0.884601	-0.630839	-0.451161	-0.318614	0.329187	0.386074	-0.281315	-0.361417	0.281987	0.373193	0.484897	0.370462	0.58597	0.938297	1.16339	0.602139	0.282156	-0.270977	0.389083	0.281231	0.270977	0.3081
Tgif1(Homeobox)/mES-Tgif1-ChIP-Seq(GSE55404)/Homer_n	0.640819	0.375893	0.307109	0.36597	0.258712	0.372897	0.298988	0.508964	0.537043	0.439436	0.515091	0.491452	0.523962	0.417812	0.352361	0.326894	0.511547	0.530436	0.470866	0.472847	0.285727	0.327909	-0.272302	0.688048	0.850081	1.12132	1.11169	0.592304	1.07453	0.831627	2.22237	0.655972	0.280491	-0.308733	0.547653	0.861688	0.570986	0.744006	0.419109	0.811983	0.307271	0.515434	0.390231	0.505246	0.592868	0.703533	1.02929	1.89416	1.79945
Tgif2(Homeobox)/mES-Tgif2-ChIP-Seq(GSE55404)/Homer_n	0.879944	0.770046	1.5957	1.406	0.849588	0.625492	0.651513	0.527129	0.258612	0.373612	0.870286	1.06205	0.396129	-0.270977	-0.280116	0.270977	0.303128	0.270977	0.280053	-0.270977	0.270977	0.298191	0.469202	0.672599	0.471094	0.333086	-0.31742	0.270977	0.325586	0.658411	0.492901	0.482137	0.479736	1.12959	1.1288	0.72119	0.672599	0.273703	0.515065	0.322443	0.777407	0.612747	0.715281	0.853779	0.769814	0.467008	0.32	0.366032	0.505983
Tgif1(Homeobox)/mES-Tgif1-ChIP-Seq(GSE55404)/Homer_p	1.55764	2.05013	1.49837	1.13434	0.418178	0.396129	0.375893	0.555195	0.599166	0.794273	0.863287	0.524837	0.650428	0.886136	1.29659	0.619896	0.338272	0.298839	0.892582	1.11597	0.801504	0.515434	0.377577	0.3755	-0.297807	0.572571	0.667347	1.74363	1.54046	1.40017	1.37612	0.771558	1.47818	0.499722	0.389232	0.419574	1.05848	1.16595	0.828963	0.949716	0.919102	0.859339	0.394533	0.315617	0.404308	1.02239	1.00733	0.778464	0.845268
Tgif2(Homeobox)/mES-Tgif2-ChIP-Seq(GSE55404)/Homer_p	2.53213	1.26407	1.37943	0.827587	0.797796	-0.270977	0.270977	-0.693308	-0.377509	-0.422467	0.701395	1.50313	1.71599	0.85797	0.71537	0.971613	1.29341	0.522653	0.279224	0.552367	1.02205	0.632983	0.71911	0.588008	0.637827	-0.279226	-0.425499	-0.519047	-0.857556	-0.627159	-0.372802	0.639581	1.15358	2.3503	1.0917	0.848226	0.647853	1.38665	1.44808	0.667303	0.499021	0.326271	0.620332	0.598568	0.560369	0.494132	0.386074	0.433511	0.401216
Pdx1(Homeobox)/Islet-Pdx1-ChIP-Seq(SRA008281)/Homer_p	0.356417	0.44596	0.339202	0.632659	0.632659	0.580182	0.726694	1.07116	1.17646	1.00606	1.14301	0.471364	0.358819	0.270977	0.639581	0.712651	0.829718	0.993737	1.14746	1.53236	1.01869	0.769747	0.944344	0.591955	0.478491	-0.270977	0.270977	-0.270977	0.296186	0.311452	0.392723	-0.414946	0.239083	-0.281528	0.388895	0.353481	0.386299	0.270977	0.270977	0.270977	-0.270977	-0.394968	-1.25424	-0.956181	-1.04282	0.239404	0.380141	0.540627	0.510179
NF1(CTF)/LNCAP-NF1-ChIP-Seq(Unpublished)/Homer_n	0.276517	-0.405985	0.244951	0.363582	0.552691	0.52333	0.495219	0.540491	0.510017	1.12353	2.15516	2.07602	1.41116	0.742024	0.435749	0.715948	0.504369	0.578413	0.492995	0.411335	0.495709	0.295102	0.578413	0.5537	0.361635	0.563688	0.811443	1.77557	1.37192	1.17101	1.91697	2.40265	3.3735	1.35989	0.395593	-0.300653	0.351462	0.353481	0.481985	0.270977	0.41559	0.776225	1.67783	1.67783	1.06311	0.405985	-0.270977	0.553304	0.702829
NF1(CTF)/LNCAP-NF1-ChIP-Seq(Unpublished)/Homer_p	0.405985	-0.360549	0.325965	-0.270977	0.684031	0.377491	0.383916	0.309508	0.464817	1.22638	1.08981	0.764488	0.700335	1.19209	0.743232	1.17424	0.418231	0.405985	0.27573	0.289533	0.481985	-0.326938	-0.277074	-0.27797	-0.429392	-0.270977	-0.290813	0.673434	0.619897	0.40199	1.11638	1.19965	2.71251	0.868935	0.479736	0.246788	0.375722	0.452929	0.550971	0.275307	-0.356868	0.270977	0.818042	1.45655	1.12777	0.460024	0.460024	1.66071	1.18526
Tlx?(NR)/NPC-H3K4me1-ChIP-Seq(GSE16256)/Homer_n	0.375979	-0.479736	-0.270977	-0.471364	-0.270977	0.270977	0.752172	0.589569	0.60593	1.10021	3.57516	4.19699	3.57516	1.48466	0.65799	0.443489	0.580621	1.53567	1.49122	0.766603	0.510204	0.270977	0.517158	0.575146	0.665132	0.822208	1.2748	1.62475	0.278585	-0.432816	-0.279224	1.01869	1.49303	0.970003	0.460024	0.270977	0.538692	0.460024	0.585995	0.566732	0.81188	1.65719	1.93251	2.93764	3.17985	1.02041	0.411783	0.438491	0.658517
Tlx?(NR)/NPC-H3K4me1-ChIP-Seq(GSE16256)/Homer_p	0.270977	-0.961937	-0.724766	-0.270977	0.356417	0.279629	0.334356	0.401315	0.466243	0.559409	1.10021	2.35237	2.98495	1.90866	1.65109	1.14301	1.46029	1.19501	1.23581	0.931067	1.56282	1.25442	3.09871	3.58043	1.61143	0.689423	0.282041	0.433798	0.526394	0.515065	0.462428	0.903578	0.457638	0.720008	0.297496	0.407329	0.405985	0.334356	0.435365	0.671417	0.554549	0.812435	0.681455	0.653532	0.284526	-0.341309	-0.388895	0.438491	0.466243
ZNF652/HepG2-ZNF652.Flag-ChIP-Seq(Encode)/Homer_n	0.372271	0.434124	-0.27354	0.277115	0.270977	0.270977	-0.27354	0.228347	0.434124	0.441404	0.372271	0.31051	0.31051	0.336155	0.368194	0.521519	0.605266	0.974656	0.854487	1.02994	0.632353	0.299134	0.459295	0.332735	0.720104	0.581713	0.966049	1.32935	0.936091	0.723432	1.01022	1.29341	1.72551	1.17514	1.13434	0.904435	0.997869	1.22043	1.52998	1.08894	1.27212	1.66071	2.67818	2.2452	1.97276	1.66071	1.17514	0.35789	0.326055
ZSCAN22(Zf)/HEK293-ZSCAN22.GFP-ChIP-Seq(GSE58341)/Homer_n	0.278979	0.521519	0.449229	0.31051	-0.30961	-0.368392	-0.282522	0.20986	0.319905	0.376861	0.270977	-0.270977	-0.322007	0.368392	1.00742	2.55686	0.625492	0.282522	0.212481	0.270977	0.445709	0.589366	1.1387	0.913771	0.658517	0.331945	0.212481	0.214751	0.282522	0.384772	0.516637	0.499722	0.411012	0.362794	0.284031	0.432592	0.384772	0.270977	-0.362794	-0.537043	-0.368392	0.214751	0.516637	0.483368	0.368392	0.270977	0.270977	-0.288062	-0.270977
PAX6(Paired,Homeobox)/Forebrain-Pax6-ChIP-Seq(GSE66961)/Homer_n	0.270977	0.270977	0.270977	0.29059	0.536032	0.421425	0.187203	-0.270977	-0.366032	-0.353481	0.270977	0.270977	0.338712	-0.460024	-0.343977	-0.97841	-0.270977	-0.270977	0.58597	0.166254	0.178466	-0.576378	-0.830867	-0.818648	-0.479736	-0.343977	0.343977	0.504369	0.97841	0.830867	1.13862	0.764641	0.538692	0.483368	0.460024	0.460024	-0.270977	-0.353481	-0.639581	-0.302698	0.343977	0.764641	1.02929	1.2907	0.302698	0.270977	0.270977	0.443489	0.443489
MafF(bZIP)/HepG2-MafF-ChIP-Seq(GSE31477)/Homer_n	0.445709	0.470866	0.574019	0.470866	0.356868	0.386074	0.280053	0.270977	-0.316312	-0.356868	-0.421425	-0.282522	-0.352361	0.270977	-0.270977	-0.384772	-0.625492	-0.687554	-0.574019	-0.892856	-0.945203	-0.723432	-0.421425	-0.322007	0.352361	0.748174	0.749435	0.449229	0.270977	-0.411012	-0.499722	-1.13434	-0.552735	-0.368392	0.499722	0.595539	0.470866	0.270977	0.221647	-0.277995	0.338712	0.627159	1.61159	0.811443	0.313196	0.216762	0.218579	0.270977	-0.270977
PRDM1(Zf)/Hela-PRDM1-ChIP-Seq(GSE31477)/Homer_n	0.240008	0.346868	0.515434	0.270977	-0.320418	-0.42163	-0.377509	-0.341309	-0.281214	-0.316636	0.270977	0.380141	0.270977	0.302595	0.299072	0.987264	0.28345	0.354766	0.270977	-0.270977	-0.724049	-0.90616	-0.879944	-0.58597	-0.679823	0.239404	0.270977	0.375979	0.270977	0.270977	-0.35219	-0.341309	0.343135	0.60593	0.536032	0.270977	0.282891	0.368194	0.371729	-0.270977	0.299551	0.339946	0.380141	0.332702	0.338272	0.58597	0.867984	0.96515	0.755103
Oct11(POU,Homeobox)/NCIH1048-POU2F3-ChIP-seq(GSE115123)/Homer_n	0.504369	0.467614	0.41124	0.332735	0.270977	0.302595	0.382193	0.307271	0.270977	-0.441404	0.458796	0.386074	0.497306	0.424154	0.497306	0.840095	0.396129	0.725462	0.749435	0.906393	0.741035	0.546031	0.458796	0.411012	0.748174	0.30961	0.396129	0.270977	0.278979	0.270977	0.356868	1.00835	0.656474	1.32935	1.82068	1.52498	0.966049	0.581713	1.09719	0.441404	0.327871	0.226399	0.382193	1.00272	1.17514	1.22043	0.307271	0.313196	-0.277995
Oct2(POU,Homeobox)/Bcell-Oct2-ChIP-Seq(GSE21512)/Homer_p	0.270977	-0.270977	-0.270977	-0.270977	-0.441404	-0.665981	-0.404308	-0.313196	0.2202	-0.424154	0.225344	-0.274933	-0.302595	0.270977	0.339946	0.574019	0.31051	0.546031	0.535027	0.818648	0.60904	0.6316	0.282522	0.322007	0.319905	-0.270977	-0.396129	-0.508805	-0.319905	0.2202	0.483368	0.811443	1.13434	1.61159	2.41068	1.73513	1.22043	0.546031	0.759073	0.418332	0.574019	0.404308	0.574019	0.608268	0.939144	1.04282	0.589366	0.281231	-0.458796
Oct4(POU,Homeobox)/mES-Oct4-ChIP-Seq(GSE11431)/Homer_n	0.270977	0.293681	0.434124	-0.378063	-0.694517	-0.574019	-0.270977	-0.27354	-0.686165	-0.332735	0.270977	0.338712	0.270977	-0.29772	0.296071	0.297445	0.354876	0.354876	0.31666	0.50737	0.354876	0.581713	0.405985	0.618905	0.323672	0.270977	-0.27354	0.299134	0.388895	0.759073	0.594758	0.741035	0.915391	1.1281	0.792315	0.950433	1.22674	1.46911	0.450589	0.410747	0.429244	1.19104	1.80247	1.42837	0.758884	-0.270977	-0.29772	-0.29772	0.270977
Zfp809(Zf)/ES-Zfp809-ChIP-Seq(GSE70799)/Homer_p	-0.282024	0.302595	0.56017	-0.270977	-0.44702	-0.369343	0.338712	0.388895	0.424482	-0.270977	-0.28345	-0.30483	0.306726	0.344767	-0.318586	-0.50664	-0.510179	-0.298232	0.282522	0.344767	0.536032	0.776492	0.405985	0.542468	0.460024	0.435365	0.517158	0.599241	1.14301	0.744006	1.03441	0.545456	-0.270977	-0.270977	0.377874	1.45424	0.856263	0.399113	-0.295082	-0.315328	0.281231	0.432869	0.47486	0.297445	-0.311452	-0.50708	-0.323854	0.310579	0.457638
ZNF16(Zf)/HEK293-ZNF16.GFP-ChIP-Seq(GSE58341)/Homer_n	-0.270977	0.147179	0.270977	0.386074	0.270977	0.11103	0.339202	0.270977	0.270977	-0.386074	-0.270977	-0.386074	-0.270977	0.11103	0.270977	0.270977	-0.386074	-0.386074	-0.270977	0.270977	0.270977	-0.270977	-0.270977	0.11103	0.270977	0.270977	-0.270977	-0.270977	-0.386074	-0.270977	-0.270977	0	0	0	0	-0.270977	-0.270977	-0.270977	0.270977	0.11103	-0.270977	-0.386074	-0.270977	0	0	0	0	0	-0.270977
T1ISRE(IRF)/ThioMac-Ifnb-Expression/Homer_n	0.450589	0.32	0.58597	0.270977	0.270977	-0.270977	-0.270977	0	0	0.270977	0.270977	0.552367	0.552367	0.744006	0.552367	0.552367	0.386074	0.270977	0	0.270977	0.386074	0.744006	0.552367	0.552367	0.11103	0.270977	-0.339202	-0.270977	-0.270977	0.270977	0.270977	0	0.270977	0.270977	0.386074	0.386074	0.339202	0.270977	0.11103	0	0	0.270977	0.270977	0.386074	0.552367	0.744006	0.951561	0.552367	0.386074
ZNF7(Zf)/HepG2-ZNF7.Flag-ChIP-Seq(Encode)/Homer_n	0.552691	1.5549	0.540627	0.334356	-0.945203	-0.805337	-0.353481	0.238735	0.270977	-0.270977	0.578833	0.334356	0.429392	-0.334356	-0.270977	-0.270977	0.286478	0.238028	0.307454	-0.285835	0.421425	0.829479	1.88111	0.415387	-0.708066	-1.78769	-0.339202	-0.311452	0.671417	0.308727	0.708131	0.270977	0.356868	-0.270977	0.270977	-0.410747	-0.352649	-0.365297	0.270977	0.306726	-0.270977	-0.288817	-0.429392	-0.270977	-0.375722	0.270977	-0.437794	0.270977	0.234547
IRF4(IRF)/GM12878-IRF4-ChIP-Seq(GSE32465)/Homer_n	0.482137	0.68114	0.287232	0.504369	-0.270977	0.270977	0.270977	0.453656	0.661413	0.287232	0.270977	-0.270977	0.338272	0.289686	0.311452	0.404555	0.656474	0.619925	0.564573	0.450589	0.401216	0.540627	0.50737	0.434124	-0.322007	-1.15797	-0.394131	-0.270977	0.536032	0.4768	0.455069	0.434124	-0.434124	-0.322007	0.270977	0.235043	0.30961	-0.31666	0.270977	-0.322007	0.270977	-0.272399	-0.354876	-0.495709	-0.758884	-1.22277	-1.28922	-0.467393	-0.270977
IRF:BATF(IRF:bZIP)/pDC-Irf8-ChIP-Seq(GSE66899)/Homer_p	0.405871	0.343977	0.639581	0.193756	-0.270977	0.198962	0.270977	0.405985	0.30961	-0.297496	-0.353481	-0.297496	-0.293681	-0.366032	-0.270977	0.187203	0.297496	-0.576378	-0.536032	-0.818648	-0.331945	0.338712	0.576378	0.383916	-0.30961	-0.270977	-0.270977	0.270977	0.270977	0.297496	0.32	0.270977	-1.41702	-1.91942	-1.66525	0.166254	0.270977	0.270977	0.270977	0.32	0.30961	0.166254	0.147179	0.744006	0.471364	0.443489	-0.30961	0.166254	-0.30961
bZIP:IRF(bZIP,IRF)/Th17-BatF-ChIP-Seq(GSE39756)/Homer_p	0.50737	0.741035	0.831453	0.429244	0.450589	0.293681	0.361635	0.338712	0.30498	-0.486746	-0.35789	-0.323672	0.361635	0.402667	0.915391	1.03627	0.830648	0.233402	0.231497	-0.382115	-0.29059	0.234002	0.423577	1.35486	0.663637	0.424154	-0.339946	0.270977	-0.271806	-0.270977	-0.759073	-0.485311	-1.28841	-0.35789	-0.336155	0.589366	-0.277115	-0.30498	-0.546031	0.277115	0.558283	0.811298	1.10876	1.24115	0.686176	0.35789	-0.272399	0.386074	-0.270977
Zic(Zf)/Cerebellum-ZIC1.2-ChIP-Seq(GSE60731)/Homer_n	0.418332	-0.270977	-0.30856	-0.321845	-0.555557	-0.385475	-0.678707	0.270977	0.270977	0.744006	0.98666	0.858236	0.412073	-0.270977	-0.441404	-0.270977	0.27111	0.281528	-0.483368	-0.961185	-0.678011	0.249618	0.334356	0.270977	0.386074	0.385356	0.856646	0.645501	0.636984	0.270977	-0.656591	-0.518371	-0.34076	0.448162	0.42868	1.03736	0.569893	0.47582	-0.392723	-0.599665	-0.359268	-0.327621	-0.454319	-0.886276	-1.29858	-1.23189	-0.436978	0.343977	0.345927
p63(p53)/Keratinocyte-p63-ChIP-Seq(GSE17611)/Homer_n	-0.497459	-0.339202	-0.360744	-0.414946	-0.346868	-0.270977	0.322241	-0.282024	0.24161	-0.410155	-0.313421	-0.270977	0.339202	0.854487	0.564632	0.505409	0.284031	0.301926	0.280053	0.270977	0.33233	0.357435	-0.319975	-0.29772	-0.368194	0.611603	0.280347	-0.270977	-0.485803	0.242293	0.339946	0.795321	1.16007	0.405985	0.294071	-0.627159	-0.279224	-0.314275	0.270977	0.333086	0.368194	0.270977	-0.68928	-0.322241	0.270977	0.493552	-0.414946	-0.410155	-0.384338
p63(p53)/Keratinocyte-p63-ChIP-Seq(GSE17611)/Homer_p	-0.2803	-0.316636	-0.362276	-0.270977	0.270977	0.29772	-0.299051	-0.316636	-0.31758	0.280807	0.368194	0.392723	0.784361	0.48867	0.441404	0.239404	-0.270977	0.270977	0.294071	0.707479	0.448987	-0.343977	-0.411726	-0.468031	0.531384	0.319991	0.296902	-0.658517	-0.297496	-0.270977	0.892411	1.045	0.671417	0.527129	0.242066	0.385811	0.485071	0.478491	0.646135	0.338272	0.343135	-0.803791	-0.302595	0.240291	0.987264	0.270977	0.318586	0.31666	1.02041
ZNF675(Zf)/HEK293-ZNF675.GFP-ChIP-Seq(GSE58341)/Homer_n	-0.270977	0.218579	0.376861	-0.270977	0.285835	0.783621	1.44021	1.69381	0.285835	0.384772	0.212481	0.421425	-0.280053	-0.270977	-0.288062	0.270977	-0.343977	-0.564009	-0.764641	-0.270977	-0.288062	0.405871	0.288062	0.331945	0.206783	0.270977	0.421425	0.29059	-0.288062	-0.764641	-0.702829	-0.343977	0.343977	0.536032	0.343977	0.443489	0.270977	0.198962	-0.293681	-0.270977	-0.270977	0.270977	0.285835	0.29059	-0.338712	-0.405871	-0.293681	0.405871	0.405871
p53(p53)/mES-cMyc-ChIP-Seq(GSE11431)/Homer_p	-0.270977	0.147179	-0.270977	-0.639581	-0.576378	-0.471364	-0.30961	-0.270977	-0.58597	-0.744006	-1.73961	-1.96838	-1.96838	-1.17754	-0.58597	-0.270977	-0.32	0.270977	0.270977	0.450589	0.386074	0.11103	0.339202	0.270977	0.386074	-0.270977	-0.450589	-0.915448	-2.93775	-2.44424	-1.89416	-0.405985	-0.450589	-0.270977	-0.270977	-0.386074	-0.339202	-0.270977	0.147179	-1.10481	-0.939051	-0.576378	-0.270977	-0.515434	-1.66525	-1.66525	-0.951561	-0.552367	0.11103
HIF2a(bHLH)/785_O-HIF2a-ChIP-Seq(GSE34871)/Homer_n	-0.356417	-0.819823	0.432592	0.919782	3.14262	1.8182	1.02113	0.383916	-0.450589	-0.488919	-0.460024	0.313451	0.243332	0.243528	-0.847108	-0.547578	-1.07116	-1.5321	-0.993005	-0.686176	-0.319706	-0.420108	-0.319706	-0.315328	0.270977	-0.357384	-0.981015	-1.84345	-0.744444	-0.270977	-0.292289	-0.657416	-0.902357	-1.02395	-0.692765	-0.958701	-0.312248	-0.270977	0.382037	-0.293681	0.278585	-0.430937	-0.931067	-0.848528	0.270977	0.621646	0.599201	0.310579	0.270977
TCFL2(HMG)/K562-TCF7L2-ChIP-Seq(GSE29196)/Homer_n	0.270977	0.198962	0.193756	-0.297496	-0.270977	0.187203	0.366032	0.383916	0.366032	0.30961	0.515434	1.17754	0.58597	0.32	0.30961	0.383916	0.471364	0.270977	0.187203	0.187203	0.270977	0.178466	-0.30961	-0.270977	0.187203	-0.270977	-0.32	-0.270977	0.270977	0.639581	0.302698	0.30961	-0.405985	0.178466	-0.270977	-0.471364	-0.639581	-0.366032	0.443489	0.366032	0.270977	0.270977	0.405985	0.471364	0.32	0.32	0.405985	-0.302698	-0.366032
Tcf3(HMG)/mES-Tcf3-ChIP-Seq(GSE11724)/Homer_n	-0.421425	-0.280053	0.214751	0.356868	0.322007	0.516637	0.316312	0.362794	0.31051	0.214751	0.216762	0.270977	0.270977	-0.29059	-0.288062	-0.270977	-0.270977	-0.432592	-0.432592	-0.285835	-0.270977	-0.331945	-0.574019	-0.470866	-0.411012	-0.284031	0.285835	0.595539	0.783621	0.687554	-0.282522	-0.748174	-2.19473	-0.691235	-0.356868	-0.270977	-0.384772	-0.687554	0.319905	-0.270977	-0.285835	-0.764641	-0.326522	-0.270977	-0.270977	-0.277115	0.404308	0.2202	0.356868
PPARE(NR),DR1/3T3L1-Pparg-ChIP-Seq(GSE13511)/Homer_p	0.598283	0.270977	0.270977	-0.454175	-0.334811	-0.579503	0.281995	0.49783	0.579632	0.353162	0.270977	0.339202	0.270977	-0.386074	-0.441404	-0.435597	-0.880381	-0.285835	0.247948	0.765611	-0.27291	-0.421425	-0.940015	-0.3281	-0.316371	0.44017	-0.270977	0.445709	0.418332	0.592868	0.270977	-0.270977	0.312996	0.74333	0.98072	0.297496	-0.35834	-0.645571	-0.341332	0.296182	0.296071	-0.376053	-0.988102	-0.472496	0.299744	0.526019	-0.270977	0.248674	-0.270977
PPARa(NR),DR1/Liver-Ppara-ChIP-Seq(GSE47954)/Homer_n	0.62537	0.363564	0.323587	-0.424154	-0.270977	-0.495885	0.586241	0.499722	0.667051	0.270977	0.374147	0.419706	0.379916	0.270977	0.270977	-0.270977	-0.736357	-0.427637	-0.445709	-0.29772	-0.818801	-0.366642	-0.31155	0.462262	0.27354	0.879448	0.427784	0.867741	0.339202	0.407329	-0.368194	0.283852	0.270977	0.98072	0.500805	0.298232	-0.756566	-0.812408	-0.431338	0.272007	0.326318	-0.376861	-0.565604	-0.337371	0.339946	0.323874	-0.639581	-0.751646	-0.887981
RXR(NR),DR1/3T3L1-RXR-ChIP-Seq(GSE13511)/Homer_n	0.280053	0.25206	-0.299134	0.270977	0.278041	0.4979	0.744006	0.590582	0.270977	0.252119	-0.3266	0.270977	-0.270977	0.290862	0.250636	-1.07738	-0.391359	-0.386745	0.462157	-0.356868	-0.340065	-0.427315	0.386074	0.250484	0.441404	-0.281231	0.427459	0.368194	0.541839	0.311452	0.366184	0.326749	0.85557	0.964353	0.421425	-0.477503	-1.03342	-0.434658	0.313451	0.29059	-0.427315	-0.882554	-0.49974	-0.376952	0.342107	-0.270977	-0.280053	-0.810361	-0.680915
ZKSCAN1(Zf)/HepG2-ZKSCAN1-ChIP-Seq(Encode)/Homer_n	0.915448	1.17754	0.30961	0.166254	0.166254	0.270977	-0.270977	-0.270977	-0.32	-0.32	-0.32	0.32	0.32	0.270977	-0.383916	0.270977	0.270977	0.576378	0.383916	0.552367	0	0.270977	0.552367	0.744006	1.17754	0.744006	0.744006	0.58597	0.552367	0.147179	-0.270977	-0.339202	0.166254	-0.270977	0.270977	-0.270977	0.166254	0.147179	0.270977	0.339202	0.339202	0.339202	0.147179	-0.270977	0.270977	0.166254	0.166254	-0.270977	-0.339202
Foxh1(Forkhead)/hESC-FOXH1-ChIP-Seq(GSE29422)/Homer_n	-0.559368	-0.597295	-0.380125	-0.592458	-0.380125	0.377509	0.906309	1.56282	0.554403	0.905325	0.604902	0.58597	0.665132	0.757632	0.515065	0.362276	0.531384	0.566732	0.354876	0.320436	0.831627	0.705601	0.554403	0.462157	0.708131	0.735671	0.523865	0.44702	0.344767	0.457638	0.724133	1.65928	1.35838	1.19501	0.464326	0.270977	-0.330065	-0.505329	0.300424	0.435365	0.870603	0.531384	0.681455	0.806747	1.11719	1.19738	1.45424	1.52035	1.26169
ZNF528(Zf)/HEK293-ZNF528.GFP-ChIP-Seq(GSE58341)/Homer_p	0	0	0	0	0	0	0	0	0	0	0	0	0	0	0	0	0	0	0	0	0	0	0.270977	0.386074	0.386074	0.11103	0.11103	0.11103	0.386074	0.270977	0.386074	0.270977	0.270977	0	0	0	0	0	0	-0.270977	-0.270977	0.11103	0.270977	0.386074	0.270977	0.270977	0.270977	0.270977	0.552367
ZFP3(Zf)/HEK293-ZFP3.GFP-ChIP-Seq(GSE58341)/Homer_p	0.270977	0.270977	0.270977	0	0	-0.270977	-0.270977	-0.270977	0	0	0	0	0	0	0.270977	0.270977	0.270977	0	0	0	0	0	0	0	0	0	0	0	0	0	0	0	0	0	0	0	0	0	0	0	0	0	0	0	0	0	0	0	0
DUX(Homeobox)/C2C12-Dux-ChIP-Seq(GSE87279)/Homer_p	0.270977	0	0	0	0	0	-0.270977	-0.270977	-0.270977	0	0	0	0	0	0	0	0	0	0	0	0	0	0	0	0	0	0	0	0	0	0	0	0	0	0	0	0	0	0	0	0	0	0	0	0	0	0	0	0
ZNF317(Zf)/HEK293-ZNF317.GFP-ChIP-Seq(GSE58341)/Homer_n	0.830867	0.479736	0.343977	-0.343977	0.187203	-0.421425	-0.536032	-0.270977	0.270977	0.338712	0.29059	-0.285835	-0.270977	0.203217	0.343977	-0.285835	-0.764641	-0.764641	-0.343977	0.270977	-0.30961	-0.366032	-0.471364	0.187203	-0.297496	-0.536032	-0.756866	-0.698628	-0.504369	-0.29059	-0.29059	0.270977	-0.270977	0.20986	0.479736	0.881857	0.881857	0.405871	0.443489	0.471364	0.270977	-0.270977	-0.297496	-0.270977	0.293681	0.471364	0.383916	-0.639581	-0.756866
EBNA1(EBV-virus)/Raji-EBNA1-ChIP-Seq(GSE30709)/Homer_p	-0.386074	-0.339202	-0.339202	0.11103	0	0.270977	0.11103	-0.270977	-0.744006	-0.552367	-0.744006	-0.552367	-0.339202	0.147179	0.450589	0.405985	0.744006	0.639581	0.58597	0.339202	0.11103	0.11103	0.450589	0.450589	0.405985	0.405985	0.32	0.450589	0.11103	0.11103	-0.386074	-0.339202	-0.339202	-0.270977	-0.270977	0.11103	-0.270977	0.11103	0.147179	0.270977	-0.270977	-0.270977	-0.386074	-0.386074	-0.270977	-0.270977	0.450589	0.450589	0.744006
RBPJ:Ebox(?,bHLH)/Panc1-Rbpj1-ChIP-Seq(GSE47459)/Homer_n	0.509295	0.887841	0.347602	0.227399	-0.274173	0.270977	-0.384368	-0.608683	0.270977	0.404555	0.626696	0.235043	0.375722	0.41972	0.626696	0.52716	0.410747	0.479736	0.296071	0.270977	-0.292555	0.234002	0.270977	0.235043	0.291463	-0.354876	-0.270977	-0.467393	-0.293681	-0.296071	-0.272399	-0.495709	-1.44461	-3.63912	-1.86246	-1.02989	-0.318586	-0.352649	-0.392723	-0.521884	-0.831453	-0.686165	-0.272399	-0.299134	-0.297445	-0.352649	-0.270977	0.270977	-0.292555
STAT6(Stat)/CD4-Stat6-ChIP-Seq(GSE22104)/Homer_n	-0.270977	0.310579	0.599201	0.293279	-0.292289	-0.985999	-0.656474	-0.806116	0.270977	0.276517	0.52333	0.277995	-0.296898	-1.26295	-2.0631	-0.923245	0.295767	0.370462	-0.270977	-0.646135	-0.57544	-0.558283	-0.571605	-0.438423	-0.29772	-0.313421	-0.310558	-0.310558	-0.485803	-0.539785	-0.467614	0.27733	0.270977	-0.270977	-0.493149	-0.350443	-0.292289	0.270977	-0.390489	-0.652892	-0.326938	0.353481	0.599201	0.297445	-0.270977	-0.278979	0.401315	0.354876	0.405186
STAT6(Stat)/Macrophage-Stat6-ChIP-Seq(GSE38377)/Homer_p	-0.30961	0.270977	0.671417	0.428303	-0.270977	-1.10876	-1.00285	-0.911336	-0.292626	-0.277995	0.270977	-0.333086	-0.552143	-1.51561	-1.66407	-0.503538	0.481702	0.503611	0.293681	-0.445841	-0.344757	-0.483315	-0.469136	-0.485053	-0.297445	-0.270977	-0.270977	-0.277995	-0.421425	-0.477436	-0.59752	-0.270977	-0.293681	0.280807	-0.405186	-0.296898	0.270977	0.585645	0.31306	-0.280053	-0.295082	0.510204	0.441404	0.386074	0.356417	0.397175	0.698795	0.538692	0.639581
STAT6(Stat)/CD4-Stat6-ChIP-Seq(GSE22104)/Homer_p	-0.270977	0.393433	0.277653	-0.387131	-1.13493	-0.7501	-0.829922	-0.270977	0.270977	0.455271	0.32863	-0.270977	-1.07116	-1.49286	-0.621614	0.313451	0.393433	0.270977	-0.356417	-0.315328	-0.553578	-0.562589	-0.432816	0.297445	0.353481	0.310579	0.29475	-0.270977	-0.292626	-0.307121	0.362794	0.423562	0.313451	-0.399047	-0.421425	-0.270977	0.293681	-0.309436	-0.558283	-0.270977	0.432869	0.535864	0.242293	0.24313	-0.278947	0.430997	0.296902	0.336717	0.270977
STAT6(Stat)/Macrophage-Stat6-ChIP-Seq(GSE38377)/Homer_n	-0.477436	0.244619	-0.270977	-0.292626	-0.892856	-0.504369	-0.99749	-0.327871	-0.344757	0.309508	0.295767	-0.323672	-1.10522	-1.88984	-0.744006	0.339202	0.399113	0.243721	-0.615777	-0.639581	-0.811683	-0.896148	-0.604993	-0.297445	0.242923	0.279629	0.270977	0.270977	-0.326522	-0.270977	0.347258	0.407329	0.336717	-0.353481	-0.278168	0.270977	0.430997	0.278585	-0.332264	-0.270977	0.335823	0.270977	-0.542378	-0.896148	-0.547469	-0.270977	0.241113	0.241113	-0.335788
Gata2(Zf)/K562-GATA2-ChIP-Seq(GSE18829)/Homer_n	-0.362794	-0.661413	-0.617025	-0.555557	0.410747	0.343574	0.744006	-0.270977	0.313981	-0.270977	-0.270977	-1.08597	-1.42152	-1.60479	-0.455069	-0.384368	0.232795	0.270977	-0.27124	-0.472301	-0.744006	-0.31666	0.270977	0.372271	0.270977	-0.270977	-0.287232	-0.401216	-1.02402	-0.683281	-0.305591	0.499151	0.270977	-0.780604	-1.53633	-1.23281	-0.38889	0.285835	0.270977	-0.285835	-0.683281	-0.450589	-0.384368	-0.293681	-0.397175	-0.270977	0.297445	0.347602	-0.270977
Gata4(Zf)/Heart-Gata4-ChIP-Seq(GSE35151)/Homer_p	-0.358812	-0.535797	-0.876224	-0.931067	0.242293	0.270977	0.535864	-0.405186	0.278979	0.280053	0.515065	-0.298232	-0.757575	-0.812391	-0.594834	-0.445925	-0.411726	-0.281231	-0.281214	-0.552143	-0.9666	-0.510179	0.270977	0.280347	0.242721	-0.432816	-0.293681	-0.664992	-1.18209	-0.993556	-0.270977	0.838266	0.542468	-0.57544	-1.702	-1.43234	-0.680311	-0.443636	-0.523248	-0.421425	-0.454232	-0.466138	-0.535797	-0.679051	-0.806652	-0.346868	0.270977	0.39079	-0.270977
Gata6(Zf)/HUG1N-GATA6-ChIP-Seq(GSE51936)/Homer_n	-0.822153	-0.766496	-0.698392	0.321845	0.300424	0.611603	-0.298232	0.338712	-0.270977	0.270977	-1.04282	-1.75482	-1.78829	-0.631996	-0.377509	-0.405186	-0.547578	-0.912161	-1.55325	-1.7541	-0.431227	0.346868	0.301926	-0.318586	-0.552143	-0.296898	-0.570346	-1.37494	-1.19487	-0.356417	0.599241	0.343135	-1.01017	-1.96401	-1.99087	-0.693199	-0.315328	-0.279224	-0.29772	-0.570346	-0.604852	-0.591883	-0.471364	-0.493985	-0.270977	-0.288038	0.308727	-0.303799	-0.479736
GATA3(Zf)/iTreg-Gata3-ChIP-Seq(GSE20898)/Homer_p	-0.497402	-0.899996	-0.682714	-1.02087	-0.976638	-0.386074	-0.300653	0.405782	-0.405985	-0.270977	-0.386074	-0.333086	-0.497402	-1.19179	-0.87245	-1.02087	-0.433798	-0.411012	-0.288038	-0.466937	-1.24191	-2.48019	-1.91659	-0.892411	-1.21501	-1.0611	-1.68399	-0.424154	-0.468781	-0.698877	-0.704255	-0.383022	0.553578	0.270977	-1.17089	-2.71954	-2.62589	-1.25204	-1.12395	-0.920476	-0.9605	-0.792113	-0.502139	-0.492668	-0.331675	-0.689341	-0.339202	-0.270977	0.507218
Gata1(Zf)/K562-GATA1-ChIP-Seq(GSE18829)/Homer_p	0.270977	-0.311452	-0.471364	-0.520766	-0.41972	0.423577	0.293681	0.423577	-0.384368	-0.270977	-0.313981	-0.315617	-1.28922	-1.6283	-1.40087	-0.322007	-0.322007	-0.270977	-0.270977	-0.27354	-0.446085	-0.776056	-0.318586	0.270977	0.414946	-0.270977	-0.270977	0.270977	0.270977	-0.608683	-0.608683	-0.270977	0.626696	0.455069	-0.500806	-1.25738	-0.945161	-0.312998	0.362794	0.270977	0.270977	-0.450589	-0.386074	-0.434124	-0.27124	-0.299134	-0.275586	0.27354	0.323672
TRPS1(Zf)/MCF7-TRPS1-ChIP-Seq(GSE107013)/Homer_p	-0.316203	-0.484884	-0.91314	-0.916894	-1.4898	-1.93601	-0.991035	-0.391359	0.477436	-0.270977	-0.270977	-0.639581	-0.380695	-0.626742	-0.738018	-0.93475	-0.688464	-0.489815	-0.599665	-0.446364	-0.558594	-0.66539	-1.38483	-1.13371	-0.560837	-0.618403	-0.407807	-0.702106	-0.316812	-0.576378	-0.785153	-0.489815	0.270977	0.781494	0.270977	-1.3461	-2.47627	-1.89572	-0.642995	-0.719355	-0.659333	-0.84884	-0.582185	-0.624968	-0.32	-0.368194	-0.663367	-0.776061	-0.656474
OCT4-SOX2-TCF-NANOG(POU,Homeobox,HMG)/mES-Oct4-ChIP-Seq(GSE11431)/Homer_p	0.297496	-0.293681	-0.887981	-1.8733	-1.51612	-0.338712	-0.460024	0.206783	-0.285835	0.270977	0.293681	0.270977	0.270977	-0.384772	-0.288062	-0.343977	0.405871	0.293681	0.343977	-0.353481	-0.421425	-0.343977	0.198962	-0.29059	-0.343977	-0.887981	-0.536032	-0.471364	-0.32	-0.270977	0.30961	0.193756	-0.293681	-0.536032	-0.270977	0.270977	0.270977	-0.293681	-0.30961	-0.297496	-0.343977	-0.479736	-0.536032	-0.270977	0.353481	0.698628	0.366032	0.536032	0.203217
Tbox:Smad(T-box,MAD)/ESCd5-Smad2_3-ChIP-Seq(GSE29422)/Homer_p	0.368392	0.432592	0.326522	0.288062	-0.288062	-0.326522	-0.829181	-0.499722	-0.499722	-0.270977	-0.270977	-0.270977	0.216762	0.285835	0.288062	-0.270977	-0.29059	-0.270977	-0.270977	0.281231	0.270977	0.421425	0.326522	0.322007	0.270977	-0.270977	0.270977	-0.307271	0.275586	-0.405985	-0.30498	-0.389409	0.421425	0.284031	-0.270977	-0.282522	-0.270977	-0.280053	-0.404308	-0.725462	-0.749435	-0.558283	-0.278979	-0.281231	0.212481	-0.270977	-0.322007	-0.356868	-0.362794
Fox:Ebox(Forkhead,bHLH)/Panc1-Foxa2-ChIP-Seq(GSE47459)/Homer_p	0.376861	-0.350443	-0.270977	0.343742	0.700565	0.599201	0.37364	0.435365	0.376861	0.270977	-0.712651	-0.903429	-0.368888	0.312276	0.61675	0.621646	0.856933	0.585645	0.632659	0.510204	0.296186	-0.270977	-0.382037	0.270977	-0.334356	-0.460024	-0.538692	-0.428216	-0.278168	-0.312248	0.300424	0.284526	-0.344758	-0.671417	-0.848528	-0.294071	0.242066	0.270977	-0.379916	-0.315328	-0.281528	0.326173	0.539785	0.705601	0.270977	-0.400056	-0.270977	-0.270977	-0.388895
MafF(bZIP)/HepG2-MafF-ChIP-Seq(GSE31477)/Homer_p	0.216762	0.411012	0.362794	0.278979	0.362794	0.270977	0.216762	0.280053	0.212481	-0.280053	-0.411012	-0.281231	-0.270977	0.319905	0.404308	0.389409	-0.270977	-0.508805	-0.347602	0.270977	-0.270977	0.2202	0.2202	0.270977	0.270977	-0.319905	-0.277995	-0.411012	-0.470866	-0.280053	-0.30498	0.277115	0.316312	0.479736	-0.392723	-1.08597	-0.829181	-0.362794	-0.404308	-0.278979	-0.270977	0.460024	0.479736	1.232	0.881857	0.411012	0.214751	-0.270977	0.356868
IRF:BATF(IRF:bZIP)/pDC-Irf8-ChIP-Seq(GSE66899)/Homer_n	0.198962	-0.288062	-0.270977	-0.405871	0.338712	0.293681	0.353481	-0.30961	-0.30961	-0.30961	-0.32	-0.270977	0.405985	0.536032	0.270977	-0.293681	-0.353481	0.193756	-0.366032	-0.780242	-0.576378	-0.443489	-0.353481	-0.576378	-0.443489	-0.405985	-0.515434	-0.30961	0.193756	0.297496	0.198962	-0.270977	0.198962	-0.366032	-0.366032	-0.302698	0.471364	0.576378	0.443489	-0.421425	-0.576378	-0.471364	0.30961	0.270977	-0.270977	0.203217	0.270977	0.270977	0.30961
bZIP:IRF(bZIP,IRF)/Th17-BatF-ChIP-Seq(GSE39756)/Homer_n	-1.02138	-0.382492	-0.829479	-0.617025	-0.44244	0.270977	0.392723	-0.296071	-0.270977	0.232165	0.608683	0.6316	0.450589	-0.347602	0.234547	0.437794	0.857306	0.873767	0.482137	0.270977	0.270977	-0.270977	0.232795	0.234002	0.410747	0.405985	0.270977	-0.644517	-0.404555	0.270977	0.598283	0.515434	0.326055	0.270977	0.271806	-0.294796	0.392723	0.354876	0.655993	0.384368	0.891779	0.583758	0.656474	0.635906	0.850712	1.26627	0.294796	0.297445	0.322007
Tbx20(T-box)/Heart-Tbx20-ChIP-Seq(GSE29636)/Homer_n	-0.595539	-0.687554	-0.521519	-0.396129	-0.848528	-0.881857	-1.28833	-0.625492	-1.90332	-1.08597	-0.595539	0.270977	0.362794	0.362794	0.977105	0.497306	0.270977	-0.497306	-0.665981	-0.840095	-0.783621	-0.811443	-0.277995	-0.343977	0.277115	-0.270977	-0.343977	-0.778464	-0.347602	-0.352361	0.362794	-0.270977	0.270977	0.270977	0.20986	0.31051	-0.278979	-0.343977	-0.483368	0.212481	0.280053	0.2202	-0.458796	-0.280053	0.270977	0.280053	-0.270977	0.214751	0.445709
CEBP:CEBP(bZIP)/MEF-Chop-ChIP-Seq(GSE35681)/Homer_n	-0.326522	-0.338712	0.29059	0.203217	0.285835	0.270977	0.595539	0.270977	0.504369	0.384772	0.392723	-0.331945	-0.338712	0.203217	0.504369	0.405871	0.270977	-0.343977	-0.639581	-0.698628	-0.780242	-0.443489	-0.421425	-0.504369	-0.270977	-0.270977	0.193756	-0.302698	-0.366032	-0.29059	-0.421425	-0.536032	-1.30583	-1.10859	-0.698628	-0.639581	-1.4898	-0.946449	-0.595539	0.504369	0.270977	0.383916	-0.293681	-0.270977	-0.288062	-0.366032	-0.443489	-0.30961	-0.383916
Hand2(bHLH)/Mesoderm-Hand2-ChIP-Seq(GSE61475)/Homer_p	0.50737	0.29059	0.293681	-0.487652	-0.30961	-0.286478	0.354766	0.305591	-0.285163	-0.270977	-0.270977	0.552691	0.238382	-0.284526	-0.566588	-0.421425	-0.39155	-0.365297	-0.319905	0.270977	-0.270977	0.270977	0.234002	0.270977	-0.372271	-0.405985	-0.812115	-0.487652	-0.540627	0.235043	0.230805	0.402667	0.538692	0.334356	-0.419104	-1.11702	-0.857259	-0.493985	-0.367122	-0.41972	-0.574019	-0.891735	-1.9294	-2.26792	-1.93974	-0.455069	-0.555557	-0.405985	-0.582211
NFAT(RHD)/Jurkat-NFATC1-ChIP-Seq(Jolma_et_al.)/Homer_p	-0.338272	-0.322007	-0.460024	-0.347943	-0.270977	-0.270977	-0.602746	-1.38301	-1.59262	-0.840109	-0.876411	-1.01276	-2.3334	-1.81566	-0.818417	-0.270977	-0.292289	-0.344757	-0.57828	-0.276757	-0.479736	-0.394052	-0.270977	0.997645	0.970003	0.277995	-0.327871	-0.366642	0.24409	0.270977	0.903578	1.25625	1.10095	0.431582	0.432988	0.322282	0.383916	-0.275661	-0.270977	-0.322007	-0.387131	-0.607009	-0.276461	0.640973	1.55237	0.946476	0.744006	0.343977	0.325965
NFATC2(RHD)/Islets-NFATC2-ChIP-Seq(GSE158496)/Homer_p	0.59823	0.340611	0.342672	0.421609	0.30961	0.448879	0.270977	-0.386105	-0.536032	-0.931248	-0.483524	-1.13433	-0.879944	-1.63959	-0.75908	0.301005	0.498469	0.660193	-0.270977	0.254096	0.354766	-0.270977	0.282156	-0.32	0.431924	-0.270977	-0.270977	-0.338712	-0.302795	-0.54593	-0.574858	0.336984	0.772359	1.16923	0.383312	-0.283017	-0.43345	0.270977	0.274933	0.349576	-0.347943	-0.323932	-0.507345	-0.274173	0.358187	0.531884	0.468955	0.487172	0.611184
ZNF322(Zf)/HEK293-ZNF322.GFP-ChIP-Seq(GSE58341)/Homer_p	-0.270977	0.331665	-0.287232	0.307454	0.536032	0.559361	0.362794	-0.340968	0.270977	-0.293681	-0.315617	-0.386074	-0.49465	-0.340968	-0.339202	-0.500806	-0.41972	0.270977	-0.270977	-0.270977	-0.405985	0.270977	-0.270977	0.270977	-0.308727	-0.378063	-0.68114	-0.343574	-0.30961	-0.270977	-0.527155	-0.830648	-0.830648	-0.487652	-0.29059	0.270977	-0.270977	-0.31051	-0.429392	0.270977	0.270977	0.270977	0.235043	-0.372271	0.235043	0.31666	0.776061	0.270977	-0.39155
GATA(Zf),IR4/iTreg-Gata3-ChIP-Seq(GSE20898)/Homer_n	0.270977	0.178466	-0.270977	-0.297496	0.187203	0.297496	0.30961	0.166254	-0.270977	0.302698	0.830867	2.44424	2.71251	0.830867	0.302698	0.270977	0.471364	0.343977	0.421425	0.405871	1.02929	0.764641	0.756866	0.536032	0.639581	0.515434	0.58597	0.270977	0.193756	-0.270977	0.178466	-0.270977	-0.339202	-0.339202	-0.450589	-0.270977	-0.30961	-0.270977	-0.915448	-0.915448	-0.639581	-0.383916	-0.383916	-0.270977	-0.270977	-0.270977	-0.30961	0.270977	0.187203
GATA(Zf),IR4/iTreg-Gata3-ChIP-Seq(GSE20898)/Homer_p	-0.297496	-0.366032	-0.366032	-0.471364	-0.293681	-0.270977	0.187203	0.166254	0.166254	-0.270977	0.187203	0.353481	1.2907	2.44424	0.887981	0.353481	0.193756	0.471364	0.270977	0.479736	0.479736	1.4898	0.702829	0.756866	0.536032	0.639581	0.639581	0.405985	0.187203	-0.270977	0.187203	0.270977	-0.270977	-0.339202	-0.339202	-0.450589	-0.32	-0.405985	-0.32	-0.639581	-0.383916	-0.302698	0.178466	-0.270977	0.270977	0.187203	0.270977	0.270977	0.576378
ZNF189(Zf)/HEK293-ZNF189.GFP-ChIP-Seq(GSE58341)/Homer_p	0.479727	0.287778	0.331722	-0.272996	0.270977	-0.270977	0.73654	0.75908	0.438626	0.270977	-0.297496	0.649931	0.45812	0.780964	0.475413	-0.270977	0.319905	0.35219	1.86419	1.18526	0.906875	0.433798	0.24907	-0.270977	0.462262	0.765611	1.28263	0.322912	0.437171	-0.353727	0.298232	-0.325919	-0.284081	-0.338686	-0.386074	-0.338712	-0.683278	-0.606408	-0.951561	-0.34386	0.270977	0.431227	0.479727	0.499722	0.388	0.329786	0.248155	0.310311	0.297496
ZNF341(Zf)/EBV-ZNF341-ChIP-Seq(GSE113194)/Homer_p	-0.913361	-0.584558	-0.653219	-0.692336	-0.29772	0.312996	0.344385	0.27124	-0.355219	-0.73249	-0.795648	-0.392723	0.57141	0.435237	0.489815	0.42868	0.440658	0.424154	0.503629	0.831689	0.723903	0.372271	-0.270977	-0.270977	-0.270977	-0.270977	0.270977	-0.272399	-0.376053	-0.460024	-0.323784	0.644168	0.657306	0.545427	-0.322785	-0.712651	-0.614878	-0.469571	-0.338686	-0.376053	-0.612367	-0.49465	-0.40062	-0.273213	-0.270977	0.472621	0.756827	1.36363	0.843391
ETS:E-box(ETS,bHLH)/HPC7-Scl-ChIP-Seq(GSE22178)/Homer_p	0.212481	0.285835	0.818648	0.338712	0.270977	-0.29059	0.270977	0.203217	0.270977	-0.270977	0.595539	0.270977	0.405871	0.203217	0.504369	0.206783	0.198962	-0.293681	0.536032	0.29059	0.702829	0.392723	0.564009	0.198962	-0.270977	0.270977	0.564009	0.326522	0.282522	0.212481	0.343977	0.366032	0.302698	0.392723	0.288062	0.483368	0.445709	0.564009	-0.302698	0.270977	0.479736	1.1424	0.892856	0.432592	0.288062	-0.270977	0.288062	0.479736	0.504369
Isl1(Homeobox)/Neuron-Isl1-ChIP-Seq(GSE31456)/Homer_p	1.19104	0.624922	0.620352	0.30961	0.602532	0.781523	0.672496	0.408061	-0.307504	0.411545	0.780332	0.744006	0.447049	0.348535	0.720785	0.476219	0.288062	-0.27797	-0.479736	0.307454	0.452055	1.03082	0.735547	0.839952	1.35119	0.950638	0.564012	0.581713	0.675344	0.839117	1.22986	0.461942	0.552367	0.372271	1.06245	1.76803	1.4324	1.69997	1.62444	1.71952	1.69029	1.37912	1.95268	1.09771	1.02547	0.736629	1.33038	0.80316	0.613172
NFAT(RHD)/Jurkat-NFATC1-ChIP-Seq(Jolma_et_al.)/Homer_n	0.731174	1.14937	0.811443	0.32	0.246004	-0.270977	-0.40191	-0.340332	0.245556	0.750261	0.405985	0.302698	0.270977	0.334923	0.289533	-0.270977	-0.464743	-0.390489	-0.323854	0.38721	0.602247	0.61675	0.555701	0.405985	0.651713	0.547653	0.32493	0.275586	-0.303128	0.246266	-0.29059	-0.362794	0.270977	0.29059	0.400159	0.354901	0.339202	0.460024	0.307185	0.319905	0.583723	0.876614	0.771709	0.53113	0.32	0.273945	0.334203	0.736953	1.44745
NFATC2(RHD)/Islets-NFATC2-ChIP-Seq(GSE158496)/Homer_n	0.539785	-0.289938	-0.270977	-0.307271	0.31758	-0.384903	-0.349891	-0.281646	0.538692	0.557079	0.272404	-0.270977	0.303128	0.271367	-0.270977	-0.350868	0.489433	0.386074	0.89931	1.18961	2.41743	2.20849	1.4461	1.35252	0.721453	0.508452	0.528906	0.564535	0.831529	0.560243	1.64739	2.32716	1.83436	0.376861	0.270977	-0.270977	0.380139	0.32	0.30961	0.489433	0.912137	2.03063	1.79649	1.19954	0.690606	1.08959	1.04233	0.946812	0.32
Hoxa10(Homeobox)/ChickenMSG-Hoxa10.Flag-ChIP-Seq(GSE86088)/Homer_n	0.311452	0.467614	0.566732	1.07357	2.34523	2.12989	1.14507	0.744006	0.547578	0.720008	0.644517	0.446085	0.270977	0.270977	0.375722	0.344758	0.318586	0.270977	0.504369	0.441404	0.515434	0.429392	0.338272	0.270977	0.293681	0.319905	0.233402	-0.312998	-0.313981	-0.270977	-0.270977	0.270977	0.707479	0.655993	0.326055	-0.29772	-0.318586	0.29059	0.270977	0.766958	1.1281	2.19864	1.61067	1.09534	0.467393	0.27124	0.608683	1.1281	1.92958
Isl1(Homeobox)/Neuron-Isl1-ChIP-Seq(GSE31456)/Homer_n	0.25397	0.270977	0.384122	0.270977	0.394794	0.362794	-0.270977	-0.331945	-0.270977	2.05183	2.9215	1.61333	0.589029	0.723468	0.546031	0.297496	0.270977	0.45434	1.5892	1.75835	2.44496	1.32371	1.25961	1.28021	0.687849	0.354062	0.601505	1.10529	2.46173	0.912462	1.5892	1.31515	1.55178	1.1152	0.865186	1.13215	0.791546	0.764488	0.294796	0.531367	0.295694	0.874171	0.562589	1.02907	0.700636	0.448418	0.577634	0.504369	0.619925
Nkx6.1(Homeobox)/Islet-Nkx6.1-ChIP-Seq(GSE40975)/Homer_n	-0.375979	0.288202	-0.947134	-0.516637	-0.663941	0.352977	0.362276	0.25505	-0.441505	-0.558282	-0.270977	0.318786	0.272996	-0.510858	-0.430997	-0.748174	-0.927847	-0.830648	-0.339202	0.365284	-0.30961	0.273616	-0.536027	-0.274933	-0.71395	-0.270977	-0.755377	-0.344758	-0.60904	0.292626	0.270977	0.333639	0.253882	-0.483744	-0.741382	-0.754487	-0.366924	-0.319905	-0.282522	-1.02407	-0.454175	-0.391765	0.519008	0.603845	0.622545	0.443973	-0.421425	-0.761987	-1.14648
Nkx6.1(Homeobox)/Islet-Nkx6.1-ChIP-Seq(GSE40975)/Homer_p	0.25557	-0.288062	-0.288523	-0.307121	0.372128	0.470866	0.520743	-0.321751	-0.270977	0.463294	0.335823	-0.270977	-0.525782	0.25448	0.283541	-0.282825	-0.273895	-0.584326	-0.521884	-0.726607	-0.589008	-0.289326	-0.376861	0.27354	-0.357252	-0.31164	-0.373496	-0.548799	-0.432776	-0.323245	-0.275537	-0.397175	-0.455069	-0.356868	0.270977	-0.270977	0.282308	0.270977	-0.270977	0.404263	0.524475	0.94346	0.376861	0.58597	0.386916	0.471529	0.299551	-0.281646	0.281231
Smad2(MAD)/ES-SMAD2-ChIP-Seq(GSE29422)/Homer_n	0.270977	-0.408517	-0.440741	-0.443489	-0.270977	-0.592424	-0.30628	0.343977	0.270977	0.29659	-0.598649	-0.288701	-0.560452	0.323672	0.374178	0.752237	0.383978	-0.356868	-0.490527	-0.356868	0.296902	0.307066	-0.356868	0.32493	-0.270977	0.328491	-0.493126	-0.384772	-0.677569	0.332735	0.368392	0.602175	-0.29772	-0.281017	-0.272399	-0.281231	-0.338712	-0.402193	-0.386074	-0.326193	0.289107	0.270977	-0.386074	-0.411674	-0.579815	-0.671417	-0.872572	-0.485871	-0.34419
Smad4(MAD)/ESC-SMAD4-ChIP-Seq(GSE29422)/Homer_n	-0.270977	-0.32863	-0.270977	-0.294655	-0.270977	0.296812	-0.391736	-0.337731	0.255722	-0.304576	0.255785	-0.629407	-0.342166	-0.844008	0.270977	0.386074	1.1553	0.439271	-0.270977	-0.397503	0.270977	0.316203	0.3487	0.270977	0.422443	0.344758	0.385161	-0.308026	0.271279	-0.32405	0.599029	0.552737	0.610609	-0.335967	-0.487652	-0.405985	-0.371506	-0.36019	-0.481211	-0.471364	-0.381282	0.296812	0.502139	0.272399	0.288377	-0.443712	-0.371924	-0.559361	-0.313517
ZFP3(Zf)/HEK293-ZFP3.GFP-ChIP-Seq(GSE58341)/Homer_n	-0.270977	0.270977	0.270977	0.270977	0	0	0	0	0	0	-0.270977	-0.270977	-0.270977	0.270977	0.11103	0.11103	-0.270977	0	0	0.386074	0.386074	0.386074	0	0	0	0	0	0.270977	0.270977	0.270977	0	0.270977	0.270977	0.270977	0	0	0	0	0	0	0.270977	0.270977	0.270977	0	0	0	0	-0.270977	-0.270977
PRDM14(Zf)/H1-PRDM14-ChIP-Seq(GSE22767)/Homer_n	0.330594	0.479736	0.319905	0.460024	0.350147	0.270977	0.270977	0.434124	0.323672	0.27291	0.323672	0.632353	0.429244	-0.322007	-0.347602	-0.388895	-0.323672	-0.513734	-0.330594	0.228347	0.323672	-0.270977	-0.446085	0.274173	0.270977	0.302595	-0.41124	-0.759073	-0.424154	-0.270977	0.583758	0.232795	-0.424154	-0.441404	-0.424154	0.228347	-0.302595	0.274173	-0.663637	-0.655993	-0.486746	-0.270977	0.424154	0.270977	0.270977	-0.302595	0.274173	0.270977	0.230019
PRDM14(Zf)/H1-PRDM14-ChIP-Seq(GSE22767)/Homer_p	-0.29772	0.47582	0.720104	0.831453	0.344758	0.574019	0.27124	-0.27291	-0.302595	0.222977	0.30498	-0.30498	-0.274173	-0.41124	0.270977	0.27124	0.272399	-0.574019	-1.20427	-0.497306	0.226399	0.521884	0.270977	-0.270977	-0.446085	0.270977	-0.270977	0.332735	-0.299134	-0.293681	0.234002	-0.270977	0.27291	-0.275586	0.521884	0.759073	0.795321	1.17514	1.09719	1.85934	0.775533	0.521884	0.226399	-0.276332	0.27354	0.446085	0.343574	0.270977	0.297445
DMRT1(DM)/Testis-DMRT1-ChIP-Seq(GSE64892)/Homer_n	0.270977	0.316312	-0.270977	0.424154	0.389409	0.718942	0.595539	0.687554	0.537043	0.270977	-0.418332	-0.382193	0.222977	-0.31051	-0.30498	-0.270977	0.347602	0.470866	0.449229	0.691235	0.589366	0.356868	0.270977	0.537043	0.574019	1.27212	0.977105	0.449229	-0.282522	-0.783621	-0.270977	0.270977	0.293681	-0.270977	0.322007	0.316312	0.574019	0.276332	0.382193	0.411012	0.362794	0.691235	0.725462	0.683281	0.627159	0.977105	2.29731	2.67863	1.02227
DMRT6(DM)/Testis-DMRT6-ChIP-Seq(GSE60440)/Homer_n	0.285835	0.368392	-0.277995	0.30961	0.278979	0.656474	0.658517	0.639581	0.460024	0.270977	-0.270977	0.282522	0.376861	0.212481	-0.270977	-0.270977	0.356868	0.516637	0.656474	1.38967	0.687554	0.368392	-0.270977	0.537043	0.778464	2.02579	1.93673	0.829181	0.270977	-0.445709	0.270977	0.331945	0.270977	0.206783	0.270977	0.270977	0.356868	0.221647	0.30961	0.356868	0.281231	0.589366	0.558283	1.00272	0.939144	1.26366	1.406	1.44021	0.6316
DMRT1(DM)/Testis-DMRT1-ChIP-Seq(GSE64892)/Homer_p	0.382193	0.546031	0.459295	0.759073	1.02227	0.625492	0.829181	0.362794	0.516637	0.421425	0.313196	0.270977	0.276332	0.574019	0.644517	0.396129	0.278979	0.277995	0.307271	0.221647	0.270977	0.537043	0.449229	0.782898	1.04282	0.811298	0.404308	-0.848528	-0.384772	-0.538692	-0.270977	-0.284031	0.356868	0.441404	0.683281	0.418332	0.497306	0.352361	-0.270977	0.221647	0.275586	0.365208	0.646135	0.535027	0.644517	0.6316	1.04282	1.91708	0.966049
DMRT6(DM)/Testis-DMRT6-ChIP-Seq(GSE60440)/Homer_p	0.2202	0.31051	0.222977	0.441404	0.892856	0.887981	1.02929	0.445709	0.326522	0.326522	0.376861	0.322007	0.281231	0.376861	0.656474	0.432592	0.214751	0.282522	0.499722	0.421425	0.282522	0.362794	0.470866	0.748174	1.26615	0.552735	0.316312	-0.748174	-0.284031	-0.270977	0.270977	0.270977	0.322007	0.432592	0.537043	0.270977	0.270977	0.270977	0.285835	0.319905	0.30961	0.382193	0.778464	0.892856	1.1424	0.829181	0.537043	0.892856	0.574019
NFkB-p65-Rel(RHD)/ThioMac-LPS-Expression(GSE23622)/Homer_p	-1.08597	-0.392723	0.270977	0.639581	0.270977	-0.405871	-0.504369	-0.270977	0.270977	0.366032	0.270977	0.405985	0.30961	0.353481	0.270977	-0.270977	0.178466	-0.270977	-0.270977	-0.384772	-0.818648	-0.538692	-0.288062	0.293681	0.366032	0.198962	0.270977	0.331945	0.405871	0.443489	0.270977	0.479736	0.384772	0.723432	0.270977	-0.270977	-0.504369	-0.297496	-0.297496	0.198962	0.270977	0.270977	0.293681	0.29059	0.595539	0.887981	1.2907	2.44424	1.51891
PRDM15(Zf)/ESC-Prdm15-ChIP-Seq(GSE73694)/Homer_n	-0.270977	-1.29297	-0.689376	0.270977	0.470866	0.86197	0.365297	1.10021	0.518165	0.528411	-0.270977	-0.354576	-0.367565	-0.556852	-0.327621	-0.354576	-0.365225	0.270977	0.395615	0.558964	0.366184	0.299551	0.369244	0.279392	0.270977	0.31051	0.607719	0.671417	0.353481	0.338633	-0.31002	0.32128	0.309688	-0.270977	-0.690289	-0.802939	-0.270977	0.653185	0.500625	0.78071	0.810188	0.662327	0.270977	-0.270977	0.280311	0.582124	0.693043	0.299072	-0.310554
PRDM15(Zf)/ESC-Prdm15-ChIP-Seq(GSE73694)/Homer_p	-0.270977	0.29059	0.722903	0.402073	0.270977	-0.346699	0.30483	1.28211	0.663236	0.288062	0.251812	0.270977	0.368194	-0.270977	0.300969	0.270977	0.360456	-0.270977	0.270977	-0.405985	0.270977	0.389409	0.68549	0.250484	-0.344919	-0.619896	-0.483911	0.270977	0.485053	0.621253	0.32	0.281139	0.361057	0.314656	0.310579	0.270977	0.382334	0.339202	-0.316203	-0.554353	-0.756123	-0.432869	-0.776918	-1.18063	-0.968916	-0.638206	-0.460024	-0.407277	0.282522
GATA:SCL(Zf,bHLH)/Ter119-SCL-ChIP-Seq(GSE18720)/Homer_n	0.319905	0.595539	0.764641	0.887981	0.198962	0.405871	0.20986	0.338712	-0.270977	0.338712	0.270977	-0.270977	-0.293681	0.270977	0.193756	0.343977	0.376861	0.376861	0.368392	0.288062	0.206783	-0.293681	-0.536032	-0.270977	0.203217	0.338712	-0.29059	-0.270977	-0.270977	0.353481	0.297496	0.443489	0.443489	0.383916	0.30961	0.302698	-0.302698	-0.270977	-0.270977	0.421425	0.639581	0.756866	0.702829	0.297496	0.302698	-0.353481	-0.270977	-0.479736	-0.405871
HINFP(Zf)/K562-HINFP.eGFP-ChIP-Seq(Encode)/Homer_p	0.323517	0.288971	-0.367565	0.250856	-1.10553	-0.369049	-0.395513	0.366184	0.339202	0.278979	-0.270977	-0.298988	0.54939	0.851152	0.636984	-0.465015	-0.539761	-0.822153	0.522618	0.518165	0.477681	-0.482993	-0.500382	-0.289603	0.566976	0.958853	0.902988	0.290081	-0.565751	-0.686703	-0.590785	-0.740916	-1.90891	-1.49757	-0.654324	0.270977	0.50204	1.11074	1.99079	1.16725	0.643282	-0.35219	-0.778464	-0.966131	-0.510136	-0.278207	0.421425	0.675014	0.583384
GRHL2(CP2)/HBE-GRHL2-ChIP-Seq(GSE46194)/Homer_n	1.42152	0.509295	0.362794	1.00272	0.895902	0.604902	0.56017	1.02034	1.2329	0.617027	0.805344	0.540627	0.44244	0.369343	0.482137	0.582211	0.339202	0.270977	-0.353481	-0.386074	-0.308727	0.635906	1.56285	1.10018	1.01022	0.375722	0.270977	-0.499151	-0.415387	-0.419104	-0.270977	-0.419104	-0.358463	-0.520766	-0.312998	0.582211	0.780642	0.907312	0.354876	-0.296071	-0.270977	0.29772	0.741035	0.906393	1.0631	0.538692	0.686176	0.29772	0.326055
GRHL2(CP2)/HBE-GRHL2-ChIP-Seq(GSE46194)/Homer_p	1.6556	1.97561	3.54423	1.45636	1.00164	0.816441	0.881857	0.483524	0.608187	1.00272	1.71851	1.81681	2.89952	2.68746	1.63227	0.758884	0.446085	0.340968	0.365297	0.441404	0.400067	0.302595	0.377509	0.881857	1.45636	1.59262	1.66124	1.20667	0.671417	0.599166	0.388895	0.328337	0.285835	0.270977	0.331665	0.288062	0.566732	1.52473	2.12989	1.69621	0.583758	0.340968	0.49465	1.04767	1.42837	0.870329	0.792315	0.891779	0.848721
NF1-halfsite(CTF)/LNCaP-NF1-ChIP-Seq(Unpublished)/Homer_n	-0.389409	-0.591442	-0.299051	-0.749342	-0.450887	-0.586777	0.270977	-0.376861	-0.305591	0.270977	0.270977	-0.283944	0.257073	0.291455	-0.377272	-0.298538	0.596176	1.17462	0.723432	0.419662	0.916924	0.33385	0.42219	0.270977	0.637289	0.426351	0.740259	0.417857	0.332735	0.417857	1.12118	1.54467	0.86355	0.681775	0.479578	0.366569	0.270977	0.393159	0.27682	0.27692	-0.270977	0.526322	0.976758	1.1468	1.21049	1.19742	0.676004	0.767962	1.10472
NF1-halfsite(CTF)/LNCaP-NF1-ChIP-Seq(Unpublished)/Homer_p	0.47141	-0.277128	0.270977	-0.270977	0.342131	-0.270977	0.488237	0.613992	1.35704	0.535339	0.481062	0.562581	0.362276	0.405189	0.331945	0.400067	0.270977	0.339946	0.582487	0.916578	0.578045	0.493619	0.407362	0.270977	0.486746	0.564755	1.25217	0.397175	0.323959	0.305822	0.397175	1.05848	1.36069	2.46947	0.824714	0.533055	0.270977	0.32	0.427511	0.429244	0.383916	0.350657	0.537043	1.01974	1.15599	1.63242	1.57597	1.66525	0.916578
BMYB(HTH)/Hela-BMYB-ChIP-Seq(GSE27030)/Homer_p	2.07965	2.7378	2.62945	0.879733	1.7021	1.83045	2.97789	1.01439	0.960178	0.64069	2.35532	1.80111	1.86675	0.885202	0.664325	0.783308	0.762771	2.0817	1.60899	1.1424	0.992638	1.62336	2.26683	2.87883	1.85642	1.91924	0.940691	1.23006	1.76673	1.77182	1.65423	0.852656	1.52209	0.987264	2.1995	1.12828	1.42425	0.30483	0.404519	0.350362	0.801287	0.714308	0.699403	0.403449	0.739052	0.928161	0.971896	0.462719	0.471364
AMYB(HTH)/Testes-AMYB-ChIP-Seq(GSE44588)/Homer_n	4.60414	5.0192	3.28353	2.20729	2.14835	2.90895	1.53622	1.2632	1.35577	2.89074	2.29963	1.90485	2.4079	2.94802	4.21642	3.47972	3.66188	1.91648	1.41474	1.41844	2.96009	2.14056	2.89397	1.46902	2.19791	1.4023	2.15937	2.94802	2.01046	1.37417	0.895773	1.90383	1.59735	3.8619	2.94225	3.08688	0.949492	0.879098	1.0083	1.23051	1.81613	2.07951	1.32022	1.30213	0.757575	0.938683	0.405991	0.656474	0.599599
MYB(HTH)/ERMYB-Myb-ChIPSeq(GSE22095)/Homer_n	3.26213	3.17265	1.72458	1.09244	1.15811	1.79895	1.52349	1.32149	1.12078	1.75641	1.18371	1.14101	1.65999	1.63596	1.70964	1.33489	1.36105	1.76263	1.72777	2.27705	2.57355	1.75641	2.8029	1.55719	2.02427	1.44009	2.00112	2.21383	1.86334	1.49066	0.826101	1.38293	0.857127	3.60805	2.46888	2.67241	0.50737	0.448232	0.777407	0.778987	0.672351	1.07116	0.978902	1.66765	1.31252	2.18496	1.04182	0.925771	0.780242
Six2(Homeobox)/NephronProgenitor-Six2-ChIP-Seq(GSE39837)/Homer_n	0.993174	0.923168	0.40199	0.375722	0.783308	1.55511	0.689423	0.383916	-0.323308	0.277653	0.308727	0.344758	1.10095	2.12797	4.78633	3.70481	1.95838	0.533221	-0.270977	-0.287693	0.471043	0.97685	2.09086	1.35989	1.40674	1.40674	1.43156	0.731174	0.289059	0.288377	-0.270977	-0.270977	-0.276332	0.277115	0.405985	0.520786	0.770673	0.467614	0.470386	-0.405871	-0.270977	-0.349372	0.278979	-0.277995	-0.293681	-0.457638	-0.493149	-0.504369	-0.523248
IRF4(IRF)/GM12878-IRF4-ChIP-Seq(GSE32465)/Homer_p	0.343574	-0.270977	0.236866	-0.30961	0.312998	-0.270977	0.394131	0.270977	0.287232	0.270977	0.626696	0.589988	0.340968	-0.652157	-0.735657	-0.644877	0.305591	0.358463	0.334356	-0.270977	-0.311452	-0.29059	0.270977	0.30961	0.336155	0.429392	0.289686	0.388895	0.394131	0.589988	0.535114	0.405985	0.270977	0.236001	0.394131	0.432988	0.338272	0.270977	0.378063	0.831453	0.35789	0.270977	-0.29059	-0.312998	0.292555	0.382115	0.53113	0.41972	0.294796
BMYB(HTH)/Hela-BMYB-ChIP-Seq(GSE27030)/Homer_n	0.733389	0.586165	0.448987	0.552367	1.40052	2.43137	1.73856	0.969912	0.928117	0.780351	0.662263	0.513836	0.567324	0.634233	0.450589	0.413481	0.892743	1.6357	2.0384	1.78095	2.17694	0.668751	0.336152	-0.496698	0.413481	0.716776	1.10226	0.828478	0.384772	0.400862	0.451	0.585559	0.327813	-0.270977	-0.430937	0.270977	-0.51826	-0.283944	-0.293681	0.608727	0.442567	0.660193	0.270977	0.305746	0.270977	0.978171	0.519985	0.323734	-0.366032
AMYB(HTH)/Testes-AMYB-ChIP-Seq(GSE44588)/Homer_p	0.804614	0.962047	0.458631	0.654499	0.780332	2.61815	2.95187	1.84763	0.519201	0.611081	0.392723	0.37364	0.450589	0.569476	0.904615	0.446085	0.603624	1.51117	3.03926	2.82378	1.66796	1.30789	0.895424	0.475106	0.409907	0.766692	1.13387	0.388486	0.275537	-0.296805	0.386074	0.685728	1.10945	1.24225	0.630729	0.48443	0.486746	0.313564	0.3152	0.322241	0.475106	0.36576	0.304989	0.270977	0.270977	0.385364	0.915448	0.638921	0.705846
MYB(HTH)/ERMYB-Myb-ChIPSeq(GSE22095)/Homer_p	0.446085	0.659402	0.633688	1.13444	1.04233	2.60795	2.41387	1.54007	0.680434	0.53113	0.297849	0.270977	0.421425	1.14183	2.00356	0.971966	1.1773	2.37468	3.17146	2.20849	1.17374	1.22908	0.996787	0.570986	0.326373	0.617022	1.67418	1.4569	1.03451	0.281231	0.414071	0.58597	1.10507	0.922326	0.50737	0.777407	1.16339	0.916015	0.696002	0.790899	1.62037	1.42341	0.801427	0.412435	0.492192	1.24435	2.14835	1.04882	1.13584
HINFP(Zf)/K562-HINFP.eGFP-ChIP-Seq(Encode)/Homer_n	-0.450589	0.270977	-0.281231	-0.281231	-0.326055	-0.270977	-0.270977	0.432869	-0.270977	0.270977	-0.750629	-0.783621	-0.457638	-0.279629	0.278979	-0.270977	-0.300701	-0.386074	-0.444722	-0.607468	-0.757575	-0.634602	-0.517913	-0.338712	-0.457671	-0.421425	-0.448058	-0.432418	-0.377817	-0.270977	0.386074	0.422888	-0.270977	-0.522387	-0.289931	0.391527	0.407872	-0.325503	-0.405985	0.338712	0.515065	0.40193	0.300969	0.338272	0.466005	0.552367	0.608683	0.495219	0.332735
YY1(Zf)/Promoter/Homer_p	0.414946	0.521519	1.1281	0.940394	1.06545	1.22674	1.22674	0.759073	0.683281	0.429244	0.887841	0.683281	1.42158	1.69977	2.28809	2.14904	1.74165	1.26169	1.59262	2.14904	2.46987	1.69054	1.11713	1.24474	0.57416	0.397175	-0.270977	0.656474	1.88623	4.48247	4.1257	3.55733	1.32129	0.981019	1.10061	0.961963	1.32538	0.907312	1.10018	0.869408	0.683281	1.45773	1.69621	1.13501	0.450589	0.344758	0.776061	1.19104	1.06545
ZNF91(Zf)/HEK-ZNF91.HA-ChIP-Seq(GSE162571)/Homer_n	-0.326522	0.297445	0.396129	0.32493	0.255505	0.270977	-0.270977	0.27111	0.270977	0.370462	0.47002	0.530388	0.468043	0.484552	-0.354428	-0.271806	-1.06698	-0.746035	-1.41943	-0.611499	-0.457999	-0.443266	-1.24147	-1.3494	-0.846812	-0.270977	-0.302698	-0.386292	-0.33447	0.369415	-0.313367	-0.366721	-0.433798	-0.32216	-0.286897	-0.938078	-1.01479	-3.18536	-2.30604	-2.55293	-1.6134	-0.639392	-0.365297	0.294655	-0.419401	-0.362481	-0.553143	-0.293681	0.256384
Tcfcp2l1(CP2)/mES-Tcfcp2l1-ChIP-Seq(GSE11431)/Homer_n	0.792315	0.513734	0.459295	-0.274173	0.30498	0.227399	0.725462	0.302595	0.332735	-0.270977	0.352649	0.27291	0.361635	0.230019	0.405985	0.446085	0.368194	0.27291	0.274933	-0.270977	0.294796	-0.270977	-0.270977	-0.977105	-2.29188	-1.35478	-0.558283	0.228347	0.521884	0.594758	1.19874	0.299134	-0.32	-0.686165	-0.504369	-0.521884	-0.270977	0.228347	0.300775	-0.521884	-0.326055	-0.27291	0.327871	0.405985	-0.270977	-0.275586	-0.382193	0.546031	0.997869
Tcfcp2l1(CP2)/mES-Tcfcp2l1-ChIP-Seq(GSE11431)/Homer_p	0.646135	0.720104	0.326055	0.327871	0.230805	0.521884	0.270977	0.270977	0.271806	0.50737	0.441404	0.323672	0.303128	0.558283	0.558283	0.274933	-0.270977	0.300775	0.27291	0.270977	-0.632353	-0.60904	-1.39393	-1.59471	-0.843686	-0.327871	0.35789	0.293681	0.270977	0.434124	0.368194	0.300775	-0.485311	-0.432592	-0.368194	0.495709	0.441404	0.663637	-0.27354	-0.272399	-0.272399	-0.270977	0.365208	-0.504369	-0.368194	-0.60904	0.702829	1.5921	0.879944
Zfp57(Zf)/H1-ZFP57.HA-ChIP-Seq(GSE115387)/Homer_n	2.06818	0.792589	0.770112	-0.318289	0.286832	0.421926	0.492276	0.830706	0.284031	0.52333	-0.274934	-0.324812	-0.574858	-0.390489	0.513734	-0.270977	-0.340332	-1.08744	-0.347602	-0.303078	0.546031	0.521884	0.742264	0.367758	0.252856	0.386074	0.353481	0.563281	-0.270977	0.388895	0.503839	0.913989	0.495709	0.436318	0.470151	0.36225	0.349576	0.458631	0.806953	0.584326	0.324073	-0.303128	0.28338	0.273929	0.282806	-0.270977	0.284824	0.253485	-0.327653
ZBTB12(Zf)/HEK293-ZBTB12.GFP-ChIP-Seq(GSE58341)/Homer_p	0.575146	0.242293	-0.270977	-0.441404	-0.270977	-0.301005	0.327006	0.270977	0.358463	-0.63549	-0.545427	-0.497459	0.31758	0.270977	-0.270977	-0.433798	0.270977	-0.270977	0.322241	0.28345	0.270977	0.239083	0.433798	0.892411	1.72439	0.515434	-0.282881	-0.510179	-0.338712	-0.358812	0.241113	0.270977	0.653532	-0.270977	-0.282881	-0.322241	-0.270977	0.327006	0.270977	-0.270977	-0.322241	-0.343977	-0.270977	-0.450589	-0.639581	-0.766072	-0.842716	-0.386074	-0.386074
ZNF264(Zf)/HEK293-ZNF264.GFP-ChIP-Seq(GSE58341)/Homer_n	0.305238	0.939398	0.47718	0.288377	-0.610465	-0.372802	0.313421	0.332702	0.285835	-0.270977	0.301005	0.270977	0.34712	-0.270977	-0.301926	-0.509869	-0.301387	-0.274933	-0.316371	-0.27461	0.270977	0.462114	0.316469	0.314518	-0.386292	-0.612274	-0.444588	0.270977	0.270977	0.351462	0.458796	0.518371	0.24715	-0.288038	0.270977	-0.27461	-0.35789	-0.884708	-0.270977	-0.270977	0.383916	0.270977	0.274173	0.270977	0.390489	0.632233	0.715948	-0.305178	-0.553128
Zfp57(Zf)/H1-ZFP57.HA-ChIP-Seq(GSE115387)/Homer_p	0.358444	0.369894	0.270977	0.270977	-0.270977	0.415991	0.39401	0.270977	-0.33174	-0.386074	-0.683176	-0.591333	0.270977	0.521519	0.362039	-0.482433	-0.550134	-0.420375	-0.277804	0.25259	0.277752	-0.307504	0.270977	0.276517	0.450589	0.665132	0.496935	1.05695	1.06545	1.55142	0.824714	0.304305	0.351497	-0.336155	-0.270977	-0.558283	0.253343	-0.353481	-0.270977	0.270977	0.354766	0.383102	-0.270977	0.326173	0.382115	0.270977	0.270977	-0.270977	0.455154
ZNF189(Zf)/HEK293-ZNF189.GFP-ChIP-Seq(GSE58341)/Homer_n	-0.302468	0.302698	-0.323854	-0.481842	-0.715948	-0.724876	-0.32	0.270977	0.709323	0.377491	0.318437	-0.499722	-0.270977	-0.392723	0.549353	0.429392	0.549353	0.270977	0.285835	0.383916	0.270977	-0.3152	-0.302468	0.270977	0.301936	0.247633	-0.270977	0.421425	0.285652	0.403449	0.270977	0.825769	0.553304	0.405985	-0.303128	0.270977	0.27733	0.88489	0.856933	0.975842	0.341338	0.270977	-0.458026	-0.619896	-0.935668	-0.639581	-0.745571	-0.639581	-1.09433
ZNF341(Zf)/EBV-ZNF341-ChIP-Seq(GSE113194)/Homer_n	0.510017	0.429392	0.246004	0.288062	-0.526561	-0.270977	-0.343977	0.450589	0.386074	0.275307	-0.350199	-0.489433	-0.299637	0.286478	0.586241	0.589659	0.344385	-0.347602	-0.272854	-0.31155	0.377509	0.270977	0.543481	0.460024	0.872685	0.653823	0.695046	0.388711	0.586241	0.297445	0.448987	-0.270977	-0.270977	-0.287232	0.246905	0.954862	0.785504	0.89269	0.47709	0.687236	0.528614	0.450589	0.785504	1.24758	0.9496	0.288062	0.299125	0.496935	0.994214
ZBTB12(Zf)/HEK293-ZBTB12.GFP-ChIP-Seq(GSE58341)/Homer_n	-0.270977	0.30961	-0.270977	0.394131	0.270977	0.356868	-0.44702	-0.566588	-0.307454	0.270977	0.744006	-0.270977	-0.30961	-0.515434	0.235532	0.386074	0.724858	0.987264	1.13625	0.744006	0.653532	0.285835	0.285163	-0.270977	0.397175	0.460024	0.611401	0.715948	1.23581	1.78851	1.11713	0.415387	-0.38889	-0.270977	0.361043	0.520766	-0.270977	-0.270977	-0.270977	-0.327006	-0.328337	-0.566732	0.288817	-0.270977	0.388895	0.238382	-0.467614	-0.44244	-0.270977
ZNF7(Zf)/HepG2-ZNF7.Flag-ChIP-Seq(Encode)/Homer_p	0.270977	0.552691	0.694517	0.52716	0.293681	0.232795	0.322007	-0.270977	0.350147	-0.270977	0.315617	0.31666	0.29059	-0.270977	0.28345	0.323672	0.386074	0.270977	0.521519	1.65103	1.53647	1.76844	0.58597	0.599166	0.404555	0.296071	-0.318586	-0.471364	-0.334356	0.311452	0.384368	0.292555	0.234002	0.270977	0.293681	-0.29772	0.231497	-0.388895	-0.270977	-0.292555	0.487652	0.598283	0.547578	0.397175	0.44244	0.354876	0.323672	0.326055	-0.270977
Foxh1(Forkhead)/hESC-FOXH1-ChIP-Seq(GSE29422)/Homer_p	-0.501335	-0.431227	-0.303128	0.431227	0.380141	0.443788	0.58597	0.44702	-0.566588	-1.38338	-1.49825	-0.488237	0.237279	0.405985	0.404555	0.236001	-0.361043	-0.409149	0.270977	0.388895	0.394131	0.303128	0.285835	-0.307454	-0.340968	0.270977	0.270977	-0.338272	-1.00266	-0.780604	-0.592458	-1.00412	-1.06145	-0.599138	-0.367122	-0.270977	-0.29059	0.344758	0.540627	0.776061	0.30961	0.331665	0.536032	0.869408	0.723432	-0.404555	0.237279	0.285163	1.29686
Sox10(HMG)/SciaticNerve-Sox3-ChIP-Seq(GSE35132)/Homer_n	0.251273	-0.29059	0.278188	-0.277995	0.270977	-0.322282	-0.270977	-0.392753	-0.339055	-0.270977	-0.289686	-0.302006	-0.485311	-0.328337	-0.420674	0.270977	0.270977	0.270977	-0.270977	0.623071	1.07894	0.490336	-0.270977	-0.289686	0.372271	0.37364	0.270977	-0.439976	-0.316312	-0.279841	0.55286	0.270977	0.44017	0.289481	0.877729	0.639581	0.709165	0.280491	0.270977	-0.435285	-0.747848	-0.615364	-0.29059	0.435365	0.270977	0.315857	-0.312358	-0.75493	-1.36611
Sox21(HMG)/ESC-SOX21-ChIP-Seq(GSE110505)/Homer_n	0.31666	0.270977	0.559361	0.270977	-0.339202	-0.678298	-0.778464	-0.952235	-0.41427	0.31666	0.450589	-0.270977	-0.697571	-0.86031	-0.527832	0.341332	0.307271	-0.270977	-0.493444	-0.453101	-0.38753	-0.898551	-0.407872	-0.471736	0.418792	-0.278979	-0.270977	-0.382193	0.288134	0.270977	0.308869	-0.433798	-0.270977	-0.297496	0.639581	0.46299	0.830014	0.30961	0.375911	-0.380904	-0.907013	-0.928826	-0.484897	0.436128	-0.391254	-0.277995	-0.27797	-0.416514	-0.448223
Sox4(HMG)/proB-Sox4-ChIP-Seq(GSE50066)/Homer_n	-0.270977	-0.347943	-0.385811	-0.458026	-0.386074	-0.270977	0.543852	0.700565	0.386074	0.270977	-0.343664	-0.293681	-0.27797	-0.270977	-0.307404	-0.327871	0.37364	0.451161	0.353481	1.04675	1.13556	0.499722	-0.322007	-0.290813	0.590757	0.519542	0.278196	-0.553578	-0.590635	-0.368888	0.52333	0.304372	0.868935	0.405985	1.2814	0.405985	0.684031	0.32863	0.27733	-0.352807	-0.821404	-0.471364	-0.334356	0.448987	0.295767	0.646135	-0.276461	-0.653075	-1.87832
Sox2(HMG)/mES-Sox2-ChIP-Seq(GSE11431)/Homer_n	0.576378	0.79795	0.418231	0.527129	0.246266	0.322007	-0.277268	0.278196	0.244446	-0.270977	0.306578	0.342711	0.399113	0.270977	-0.290813	-0.431483	0.244261	0.297445	0.407329	0.270977	0.33233	0.542468	-0.278947	-0.280053	-0.531384	0.278979	0.375519	0.33233	-0.297445	-0.471364	-0.362276	0.562702	0.423562	0.507148	0.293279	0.578413	0.514115	0.712741	0.329883	0.27733	0.33233	-0.270977	0.352847	0.279234	0.503611	0.375519	0.930636	0.611249	0.270977
Sox3(HMG)/NPC-Sox3-ChIP-Seq(GSE33059)/Homer_n	0.443489	0.408061	-0.270977	0.442244	0.297445	0.347998	-0.349785	-0.270977	0.270977	0.471967	0.806066	0.377188	0.270977	-0.497679	-0.547578	-0.873829	-0.54584	-0.383916	-0.353481	-0.372251	0.417921	0.674305	0.338712	-0.327621	-0.302457	0.356868	0.315857	-0.270977	-0.796125	-0.907281	-0.958102	0.278979	0.299348	0.54939	0.336155	0.828478	0.522618	0.709165	-0.339278	-0.421425	-0.58597	-0.569626	-0.270977	0.29059	0.806066	0.316312	0.450589	0.279062	-0.386074
Sox17(HMG)/Endoderm-Sox17-ChIP-Seq(GSE61475)/Homer_n	-0.371713	-0.270977	0.362276	0.270977	0.240008	-0.270977	0.394998	0.318586	0.299551	-0.28345	0.303799	0.462157	0.353481	-0.305591	-0.464283	-0.344758	-0.302698	-0.284526	0.306726	0.592458	0.450589	-0.483524	-0.518928	-0.270977	0.627159	0.928718	0.57416	0.236866	-0.286478	-0.270977	0.510179	0.365297	0.365297	0.346868	0.302595	0.270977	-0.270977	-0.441404	-0.270977	-0.323672	0.301926	0.270977	0.402853	0.270977	-0.37364	0.321845	0.323672	0.301005	-0.281528
Sox6(HMG)/Myotubes-Sox6-ChIP-Seq(GSE32627)/Homer_n	0.58597	0.3936	0.313196	-0.350147	0.29059	0.279626	0.406669	0.312998	0.270977	0.313451	-0.280235	0.366032	-0.270977	-0.30638	-1.05007	-0.668358	-0.477205	0.293304	0.433798	0.466729	0.270977	-1.02123	-0.685255	-0.473371	0.487698	0.438626	0.311297	-0.552367	-0.759041	-0.477083	0.488237	0.475413	0.546031	-0.282522	0.514648	0.441404	0.691901	-0.307486	-0.36431	-0.387131	-0.270977	0.438626	0.388711	0.282881	-0.32	0.39839	0.293304	-0.651523	-1.35458
Sox7(HMG)/ESC-Sox7-ChIP-Seq(GSE133899)/Homer_p	0.274173	0.339946	0.274173	-0.299134	-0.513734	-0.274173	0.270977	0.405985	0.226399	-0.274933	-0.376861	0.270977	-0.276332	-0.535027	-0.686165	-0.270977	0.302595	0.226399	-0.368194	0.60904	1.22043	0.513734	0.274173	0.338712	0.441404	0.424154	-0.270977	-0.372271	-0.459295	-0.418332	0.361635	0.270977	0.392723	0.365208	0.570145	0.332735	0.270977	-0.508805	-0.338712	-0.30961	0.270977	0.347602	0.60904	0.513734	0.299134	0.451161	0.270977	-0.300775	-1.39575
ZNF416(Zf)/HEK293-ZNF416.GFP-ChIP-Seq(GSE58341)/Homer_p	-1.41433	-0.408268	0.282891	1.50025	0.479862	0.253882	-1.03326	-0.315331	0.305746	0.964475	0.411012	0.299551	-0.407443	-0.610753	-0.951561	-0.663941	-0.270977	0.536503	0.376588	0.36576	0.479736	0.792024	0.334798	-0.270977	-0.292555	0.270977	0.27488	-0.36869	-0.30961	-1.08728	-0.776993	-0.92718	-0.3026	-0.379153	-0.313196	-0.325481	0.36576	0.274944	0.377509	0.702106	0.30357	0.571064	-0.302237	1.0928	0.301743	0.41308	-0.593012	-0.499214	-0.834189
Smad2(MAD)/ES-SMAD2-ChIP-Seq(GSE29422)/Homer_p	-0.41755	-0.270977	0.339813	0.430936	0.318786	-0.289481	-0.386074	-0.399691	0.31758	0.404263	1.19416	1.10848	1.51664	0.516637	0.30961	0.384772	0.928826	0.745952	0.376861	-0.270977	0.441505	0.28247	0.270977	-0.475524	-0.455069	-0.407443	0.255324	-0.270977	0.323672	0.326522	0.493187	0.328795	-0.541825	-0.951561	-0.811298	0.349576	0.566787	0.330594	-0.291316	0.300008	0.594758	0.391972	-0.273997	-0.405189	-0.719509	-0.561665	-0.394131	0.568416	0.497607
Smad4(MAD)/ESC-SMAD4-ChIP-Seq(GSE29422)/Homer_p	-0.272043	0.309304	0.3487	0.25505	-0.290488	-0.389409	-0.432592	-0.326522	0.318786	1.2027	1.16314	1.44072	0.401216	0.270977	-0.296928	0.338405	0.27291	-0.282522	-0.429244	0.343542	0.300008	0.327901	-0.329447	-0.493126	-0.688038	-0.447753	-0.466893	-0.270977	-0.270977	0.270977	-0.270977	-0.512267	-0.60904	-0.347602	0.375722	0.590188	-0.29981	-0.29059	0.401216	0.919462	0.633592	-0.270977	-0.307271	-0.526394	-0.288062	0.272813	0.784093	0.782749	0.438423
ZNF322(Zf)/HEK293-ZNF322.GFP-ChIP-Seq(GSE58341)/Homer_n	-0.312998	0.232795	-0.270977	-0.291463	-0.287232	0.356868	0.499151	0.397175	0.237662	0.358463	0.467614	0.805344	0.778478	0.44702	0.328337	-0.270977	-0.358463	-0.353481	0.270977	0.330069	0.270977	-0.552686	-0.419104	-0.286478	0.288817	-0.270977	-0.369343	0.270977	0.29059	0.270977	-0.410747	-0.318586	-0.339202	-0.362794	-0.467614	-0.361043	-0.386074	-0.766072	-0.912161	-0.816368	-1.17624	-0.857259	-0.566732	-0.270977	-0.270977	-0.303128	0.386074	0.328337	0.458554
LEF1(HMG)/H1-LEF1-ChIP-Seq(GSE64758)/Homer_p	0.270977	0.238735	0.539785	0.501383	0.705601	0.356868	0.338272	0.306726	0.509295	0.578833	0.559361	0.499151	-0.270977	-0.671417	-0.766931	0.270977	0.540627	0.471364	-0.270977	-0.303799	0.239404	0.331665	0.334356	0.270977	0.270977	-0.270977	-0.382492	-0.353481	-0.306726	-0.287232	0.284007	-0.270977	0.240574	-0.653494	-0.270977	0.270977	0.30961	-0.334356	-0.520766	-0.270977	0.233402	0.270977	-0.270977	0.336155	0.270977	0.285163	-0.308727	0.369343	0.29059
Tcf7(HMG)/GM12878-TCF7-ChIP-Seq(Encode)/Homer_p	-0.29772	-0.270977	0.270977	-0.302595	-0.270977	-0.388895	-0.270977	0.418332	0.441404	0.725462	0.485311	0.467614	0.343977	0.278979	0.270977	-0.316312	-0.483368	-0.281231	0.319905	0.278979	0.347602	0.275586	0.432592	0.352361	0.218579	-0.270977	-0.281231	0.212481	-0.368392	-0.552735	-0.6316	-0.432592	-0.338712	-0.432592	-0.277115	-0.347602	0.224223	-0.347602	-0.389409	-0.313196	0.270977	0.778464	0.404308	0.445709	0.285835	0.445709	-0.270977	-0.31051	-0.316312
Sox15(HMG)/CPA-Sox15-ChIP-Seq(GSE62909)/Homer_n	0.247028	0.347602	0.405985	0.616918	0.515065	0.62537	0.32	0.29059	0.276517	-0.270977	-0.624819	-0.700436	-0.661854	-0.368888	-0.40191	0.298744	-0.270977	0.248155	-0.411866	-0.345961	-0.741815	-0.991888	-0.873299	-0.440204	-0.304305	0.338346	0.487372	0.471043	0.288062	-0.32	0.244951	-0.350443	-0.291361	-0.441404	-0.349433	-0.270977	0.270977	0.479736	0.275586	0.290299	-0.403492	-0.450271	-0.879207	-0.411866	-0.785352	-0.639581	-2.20499	-1.33149	-3.09529
SOX1(HMG)/NPC-SOX1-ChIP-Seq(GSE138215)/Homer_p	-0.509562	-0.360744	0.426045	0.552784	0.30498	0.503839	0.664551	0.804199	0.270977	-0.293681	0.3152	0.293275	-0.293681	-0.303128	-0.270977	0.277115	-0.270977	1.4023	0.753456	1.21552	0.609232	1.67425	0.656474	-0.685417	-1.29182	-0.933766	-0.339257	0.253525	0.270977	-0.275586	-0.38364	-0.450774	0.270977	0.374538	0.536027	0.323387	0.314403	0.270977	0.30498	0.377509	0.270977	0.270977	-0.367559	0.270977	0.282806	0.372228	-0.270977	-0.576378	-1.94174
Sox10(HMG)/SciaticNerve-Sox3-ChIP-Seq(GSE35132)/Homer_p	0.452976	0.270977	0.470866	1.31859	1.84164	2.27861	1.99079	1.36138	0.462157	-0.270977	-0.270977	-0.32493	-0.29059	-0.405985	-0.44414	-0.270977	0.729943	4.02972	2.63386	3.72939	3.32995	4.47429	1.57531	-0.270977	0.270977	0.331086	0.481985	0.431227	0.54167	0.479469	0.395637	-0.270977	0.372271	0.270977	0.742303	0.448162	1.134	0.388895	0.479469	-0.270977	0.331945	0.467941	0.702131	1.68143	1.81734	1.68986	1.4721	0.395637	-0.387131
Sox4(HMG)/proB-Sox4-ChIP-Seq(GSE50066)/Homer_p	0.270977	-0.478414	0.313451	0.383607	0.489031	0.776492	1.13501	1.4348	0.719509	0.646135	0.829718	0.270977	-0.488919	-0.652892	-0.298232	0.270977	0.33233	0.721336	0.594758	0.607063	0.806262	1.30246	0.712651	-0.405186	-0.432816	-0.299051	0.384368	0.327871	0.366695	0.566732	0.441404	0.31666	0.240845	-0.270977	0.559409	0.686685	1.3518	0.571704	0.503611	0.270977	0.243907	0.270977	0.357435	1.00606	0.692901	0.732858	0.466243	0.24313	-0.417812
Sox6(HMG)/Myotubes-Sox6-ChIP-Seq(GSE32627)/Homer_p	0.293681	0.382037	0.496086	0.599898	0.424154	0.535027	1.18547	1.34766	0.450589	0.249259	-0.271894	0.294495	-0.294071	0.386074	0.418332	0.504415	0.500805	1.00197	0.76428	0.471364	0.270977	0.270977	0.361417	0.310597	0.42868	0.395637	0.627159	0.81256	0.967089	0.780964	0.538287	0.397611	0.422963	0.421425	0.592334	0.738277	1.54965	1.34497	0.79631	0.396513	-0.270977	0.270977	-0.282941	0.42868	1.17918	1.82224	1.69917	0.822662	0.479727
Sox3(HMG)/NPC-Sox3-ChIP-Seq(GSE33059)/Homer_p	0.291223	0.362794	0.756393	0.675014	1.38425	2.00401	2.50605	0.709165	0.342835	0.409149	0.369759	0.279392	-0.357369	-0.421553	-0.283277	0.405871	3.20265	2.7229	3.33552	2.96343	3.34998	1.30886	-0.270977	-0.29059	0.380881	0.642375	0.702137	0.49241	0.315617	0.270977	-0.345854	-0.270977	-0.293681	0.365208	0.339423	0.736703	0.622811	0.856646	0.518581	0.456106	0.708356	0.744006	1.94002	1.56705	2.07585	1.22753	0.504479	-0.270977	0.292682
Sox2(HMG)/mES-Sox2-ChIP-Seq(GSE11431)/Homer_p	0.270977	0.783621	0.886439	1.03117	0.665032	0.558283	0.993737	0.353481	0.363553	0.270977	0.270977	-0.270977	-0.270977	0.270977	0.350147	0.377509	0.270977	-0.282522	-0.526322	-0.424428	0.298232	0.31758	0.438491	-0.270977	0.318586	0.443489	0.896309	0.489031	0.460024	0.295767	0.405186	0.517158	0.443489	0.599241	0.401315	0.665032	0.585995	0.60507	0.31306	0.270977	0.319991	0.319706	0.547527	0.347258	0.516108	0.471364	0.594847	0.270977	-0.281214
Sox21(HMG)/ESC-SOX21-ChIP-Seq(GSE110505)/Homer_p	0.315617	0.29059	0.405985	0.796876	0.537043	1.07471	1.07296	0.747471	-0.375722	-0.458796	-0.270977	0.386074	-0.270977	-0.338712	-0.601967	0.281231	0.31666	0.386074	-0.290237	-0.475966	-0.536881	-0.462093	0.270977	0.270977	-0.35219	-0.371512	-0.270977	0.369244	0.312515	0.353481	0.539785	0.270977	0.316312	-0.302595	0.46955	0.432592	0.598142	0.515324	0.522618	0.939916	0.566976	0.639581	0.356868	0.557127	0.432869	0.395615	0.341332	0.270977	-0.796125
Sox17(HMG)/Endoderm-Sox17-ChIP-Seq(GSE61475)/Homer_p	0.469202	0.338272	0.60593	1.19501	1.38358	1.49122	1.55605	2.95185	1.1553	0.573816	0.284031	0.339202	0.365297	0.539785	0.58597	0.520766	0.394131	0.270977	0.238028	-0.270977	-0.288062	-0.313981	-0.270977	0.270977	0.300424	0.270977	0.392723	0.48867	0.700335	0.464326	0.348006	0.353481	0.536032	0.386074	0.305591	0.240008	0.270977	0.308727	0.362794	0.388895	0.270977	0.30961	0.377509	0.724133	0.733389	0.906309	0.780242	0.468043	-0.35219
Sox7(HMG)/ESC-Sox7-ChIP-Seq(GSE133899)/Homer_n	0.27124	0.368194	0.581713	0.915391	0.702137	0.759073	0.424154	1.03042	0.365208	-0.270977	-0.424154	-0.336155	-0.339946	-0.336155	-0.275586	0.30498	0.307271	0.277115	0.277995	-0.275586	-0.389409	-0.396129	-0.396129	-0.270977	-0.30961	0.432592	0.558283	0.558283	0.384368	0.272399	0.330594	0.432592	0.811443	0.537043	0.558283	0.581713	0.47582	0.274933	-0.302595	0.275586	0.278979	0.218579	-0.343977	-0.274933	0.30498	0.276332	-0.30498	-0.336155	-0.485311
Sox9(HMG)/Limb-SOX9-ChIP-Seq(GSE73225)/Homer_p	0.382037	0.847241	1.00829	1.21545	0.413666	-0.29059	-0.337467	-0.380141	0.307185	0.277653	0.350491	0.244261	0.405985	5.29041	4.57715	8.8843	5.86487	8.27836	3.23404	0.39052	-0.293681	0.357435	-0.270977	0.686242	0.506688	0.945203	1.00606	0.671417	1.07471	0.462428	0.496698	0.270977	0.270977	0.30961	0.395491	0.276517	0.342711	0.326522	0.469202	0.547527	0.60507	0.347998	-0.405186	-0.843168	-0.829432	0.270977	0.358819	0.993113	0.362276
Hand2(bHLH)/Mesoderm-Hand2-ChIP-Seq(GSE61475)/Homer_n	0.354766	0.592458	0.285835	0.270977	0.291463	0.270977	0.270977	-0.336155	-0.471364	-0.424945	-0.270977	-0.270977	-0.307454	-0.411674	0.323672	0.671417	0.833957	0.887841	0.340968	0.270977	0.315617	1.76534	3.13687	1.76844	1.0631	1.19104	1.79377	1.26627	0.270977	0.293681	0.270977	0.285835	-0.270977	-0.305591	0.432988	0.388895	0.656474	0.334356	0.236442	-0.270977	0.288038	0.288038	0.287232	-0.365297	-0.270977	-0.270977	0.391556	0.344758	1.10876
ZNF692(Zf)/HEK293-ZNF692.GFP-ChIP-Seq(GSE58341)/Homer_n	0.499151	0.441404	-0.285163	-0.330065	0.236001	0.361043	0.270977	0.288062	-1.28922	-1.38777	-2.1488	-0.656474	-0.831453	-0.293681	0.343574	0.70505	1.07357	0.694517	0.549249	-0.344758	-0.288038	-0.270977	0.382037	0.478491	0.611603	0.404555	0.270977	-0.270977	-0.270977	0.757632	0.644517	0.776492	2.27532	3.19922	3.57394	0.350147	-0.32	-0.270977	0.344758	0.619925	0.350147	-0.270977	-0.29059	0.313981	0.552691	1.45424	0.454319	0.503611	-0.504369
ZNF692(Zf)/HEK293-ZNF692.GFP-ChIP-Seq(GSE58341)/Homer_p	0.96515	1.32538	0.361043	0.437794	0.270977	0.907276	0.635906	1.19104	0.472301	0.343574	-0.311452	-0.386074	-0.358463	-0.39155	-0.30961	-0.270977	0.313981	0.515434	0.945194	0.394131	0.627159	0.286478	0.409149	0.58597	0.895902	0.829479	0.236442	-0.405985	-0.31666	0.270977	0.515434	0.315617	0.31051	-0.306726	0.339202	-0.347602	-0.270977	-0.515434	0.326055	0.388895	0.350147	-0.312998	-0.552686	-0.386074	-0.286478	0.270977	-0.339202	0.270977	0.30961
ZNF675(Zf)/HEK293-ZNF675.GFP-ChIP-Seq(GSE58341)/Homer_p	0.326522	0.460024	0.270977	-0.536032	-0.353481	-0.293681	0.206783	-0.331945	-1.18108	-0.97841	-1.10859	-0.343977	-0.479736	-0.538692	-0.343977	-0.270977	-0.322007	-0.516637	-1.13862	-0.698628	-1.4898	-1.13862	-0.702829	-0.343977	-0.368392	-0.281231	0.278979	0.432592	0.658517	0.338712	0.322007	0.270977	0.284031	-0.285835	-0.284031	0.284031	0.783621	0.552735	0.499722	0.516637	0.764641	0.516637	0.282522	0.356868	0.368392	0.538692	0.288062	0.270977	-0.384772
HNF4a(NR),DR1/HepG2-HNF4a-ChIP-Seq(GSE25021)/Homer_n	0.236866	0.270977	0.391556	0.270977	-0.270977	-0.842716	-0.362794	-0.270977	0.270977	0.332702	0.415387	0.744006	0.270977	0.293681	0.339202	-0.336155	-1.26156	-1.29669	-0.270977	0.388895	-0.270977	-0.375722	-0.68114	0.340968	0.340968	1.16133	0.830648	1.32129	0.549249	0.388895	-0.394131	-0.286478	-0.270977	0.744006	0.582211	-0.270977	-0.467614	-0.288817	0.707479	0.354876	0.31666	-0.315617	-0.270977	-0.270977	0.405985	0.230805	-0.486746	-0.619925	-0.293681
ZNF264(Zf)/HEK293-ZNF264.GFP-ChIP-Seq(GSE58341)/Homer_p	0.755377	0.405985	0.270977	-0.33089	-0.409491	0.24715	0.879448	1.12777	2.04414	1.029	0.725462	0.744029	1.00215	1.85726	1.01	0.359054	-0.288038	-0.741815	-0.399113	0.538596	1.18727	1.21984	0.691265	1.03803	0.333111	0.333111	0.31758	0.700335	0.549353	0.313421	0.270977	-0.288062	0.455271	0.740966	0.550971	0.32	0.391854	1.21984	1.20819	0.744029	0.246657	-0.302698	-0.290231	-0.340332	0.378666	0.798263	1.54718	1.02929	0.608829
DUX(Homeobox)/C2C12-Dux-ChIP-Seq(GSE87279)/Homer_n	0	0	0	0	0	0	0	0	0	0	-0.270977	-0.270977	-0.270977	0	0	0	0	-0.270977	-0.270977	-0.270977	0	0	0	0	0	0	0	0	0	0	0	0	0	0	0	0	0	0	0	0	0.270977	0.270977	0.270977	0	0	0	0	0	0.270977
Barx1(Homeobox)/Stomach-Barx1.3xFlag-ChIP-Seq(GSE69483)/Homer_n	-0.41124	-0.558283	0.226399	0.336155	0.35789	-0.694517	-0.754159	-0.30961	0.270977	0.270977	-0.270977	-0.27124	0.319905	0.388895	0.315617	-0.270977	-0.405985	0.270977	0.340968	0.386074	0.343574	0.378063	0.467393	0.879944	1.32935	1.97276	0.904435	1.06912	1.22043	1.79187	0.818648	0.558283	0.336155	0.229202	0.227399	0.296071	0.936091	0.720104	0.843686	0.270977	-0.441404	-0.755768	-0.332735	-0.272399	0.322007	0.382115	0.446085	0.270977	-0.29772
p53(p53)/mES-cMyc-ChIP-Seq(GSE11431)/Homer_n	-0.270977	-0.270977	0.756866	1.13862	1.30846	0.405985	0.383916	0.383916	0.383916	0.32	0.552367	0.270977	0.270977	0.147179	0.178466	0.270977	0.32	0.339202	0.270977	0.270977	0.405985	0.339202	0.270977	0.32	0.515434	0.915448	0.744006	0.951561	0.339202	0.270977	0.339202	0.552367	0.32	0.147179	0.270977	0.386074	0.744006	0.339202	0.58597	0.166254	-0.270977	-0.405985	-0.30961	0.32	0.30961	0.32	0.270977	0.32	0.744006
Brachyury(T-box)/Mesoendoderm-Brachyury-ChIP-exo(GSE54963)/Homer_n	-0.495709	-0.429244	-0.270977	-0.270977	0.323672	-0.297445	0.365208	0.27124	0.323672	0.271806	0.429244	0.441404	0.702137	0.368194	0.376861	-0.41124	0.270977	-0.274933	0.338712	-0.397175	-0.32	-0.319905	-0.299134	-0.332735	-0.605266	-1.00194	-1.09526	-0.570145	-0.378063	0.234002	0.270977	0.521884	0.504369	0.966049	1.09719	0.558283	0.293681	-0.49465	0.270977	-0.270977	0.830648	0.429244	0.831453	0.906393	1.30841	0.720104	0.434124	0.296071	-0.293681
Brachyury(T-box)/Mesoendoderm-Brachyury-ChIP-exo(GSE54963)/Homer_p	-0.594032	-0.467393	-0.318586	0.323672	-0.397175	0.27291	0.230805	0.271806	0.230805	-0.32	0.270977	0.270977	0.307271	-0.277995	-0.497306	-0.683281	-0.741035	-0.504369	-0.446085	-0.361635	-0.326055	-0.275586	-0.338712	-0.368194	-0.451161	-0.27354	0.376861	0.583758	0.619925	0.555557	0.327871	0.271806	0.327871	0.702137	1.13434	0.686176	0.434124	0.384368	0.270977	0.50737	0.271806	0.632353	0.336155	0.627159	0.270977	0.270977	0.293681	0.270977	0.294796
MYNN(Zf)/HEK293-MYNN.eGFP-ChIP-Seq(Encode)/Homer_n	-0.392723	-0.881857	-0.319905	-0.270977	0.281231	0.316312	0.441404	0.725462	0.441404	0.356868	-0.31051	0.270977	-0.382193	-0.270977	-0.589366	0.338712	0.270977	2.08695	0.723432	0.386074	-0.336155	0.226399	0.389409	0.319905	-0.362794	-0.470866	-0.589366	-0.470866	-0.656474	-0.421425	-0.656474	-0.608268	-0.313196	0.356868	0.764641	0.764641	0.384772	0.319905	0.319905	0.411012	0.499722	0.218579	0.282522	0.319905	0.639581	0.516637	0.376861	0.218579	0.281231
RORa(NR)/Liver-Rora-ChIP-Seq(GSE101115)/Homer_p	-0.302698	0.187203	-0.30961	-0.270977	0.178466	0.270977	0.187203	-0.383916	-0.780242	-1.66525	-0.443489	-0.297496	0.270977	-0.443489	-0.504369	-0.887981	-0.756866	-0.353481	-0.343977	-0.285835	-0.595539	-0.499722	-0.538692	0.288062	0.384772	0.384772	-0.288062	-0.270977	0.297496	1.10859	0.421425	0.288062	-0.432592	-0.284031	0.20986	0.504369	0.887981	0.479736	0.206783	-0.282522	0.376861	0.499722	0.343977	-0.270977	0.366032	0.639581	0.639581	-0.270977	0.270977
RORg(NR)/Liver-Rorc-ChIP-Seq(GSE101115)/Homer_p	0.302698	0.30961	0.270977	0.270977	0.30961	0.366032	0.270977	0.270977	-0.270977	0.187203	0.187203	0.366032	0.302698	0.187203	-0.366032	-0.421425	0.193756	0.198962	0.198962	-0.338712	-0.288062	-0.338712	0.284031	0.445709	0.421425	0.270977	-0.29059	0.193756	0.353481	-0.331945	0.203217	-0.29059	0.293681	0.338712	0.405871	0.702829	0.338712	-0.288062	-0.29059	-0.288062	0.203217	0.193756	-0.270977	0.206783	0.206783	0.366032	0.270977	0.270977	0.193756
RORgt(NR)/EL4-RORgt.Flag-ChIP-Seq(GSE56019)/Homer_p	-0.270977	-0.30961	-0.30961	-0.297496	0.187203	0.536032	0.443489	0.29059	-0.353481	-0.536032	-0.366032	-0.270977	0.270977	0.270977	-0.343977	-0.595539	-0.405871	-0.343977	0.270977	-0.338712	-0.285835	-0.338712	0.20986	0.288062	-0.270977	-0.270977	-0.338712	0.366032	0.366032	0.366032	0.270977	0.293681	0.353481	0.479736	0.639581	1.02929	0.595539	-0.270977	-0.574019	-0.322007	0.285835	0.58597	0.383916	0.343977	0.460024	0.405871	0.443489	0.536032	0.756866
Bcl11a(Zf)/HSPC-BCL11A-ChIP-Seq(GSE104676)/Homer_n	0.425397	0.590757	0.448162	-0.331712	-0.698664	-0.395429	0.32863	0.243721	-0.558283	-0.325919	0.270977	0.35219	-0.358812	-0.297445	-0.496569	-0.375493	0.270977	0.282041	0.411783	0.280347	0.466243	0.353481	0.428303	0.442244	0.709323	0.576378	0.354126	-0.270977	-0.433798	-0.315617	-0.274339	0.306578	0.392468	0.621646	0.311452	0.243332	-0.330622	-0.270977	0.270977	-0.270977	-0.333086	-0.382037	-0.329814	0.270977	0.270977	0.24161	-0.279626	-0.350443	-0.680311
PSE(SNAPc)/K562-mStart-Seq/Homer_p	-0.617025	-0.424945	-0.462157	-0.38889	-0.619925	-0.460024	-0.583758	-0.338272	-0.339202	0.270977	0.429392	0.84278	0.504369	0.270977	-0.270977	-0.311452	-0.270977	-0.30961	0.270977	0.236001	0.311452	0.234547	0.270977	0.232795	0.319905	0.500815	0.270977	-0.270977	0.270977	0.292555	0.270977	-0.270977	0.414946	0.392723	0.323672	0.32	0.289686	-0.29059	0.234547	0.230805	0.495709	-0.326055	-0.27291	-0.854487	-0.479736	-0.347602	0.32	0.354876	0.441404
ZKSCAN1(Zf)/HepG2-ZKSCAN1-ChIP-Seq(Encode)/Homer_p	0.552367	0.270977	0.147179	-0.339202	-0.270977	-0.339202	-0.339202	-0.30961	0.178466	0.383916	0.744006	0.405985	0.32	0.405985	0.450589	0.450589	0.450589	0.270977	0.405985	0.270977	0.32	-0.30961	-0.270977	-0.270977	0.147179	0.147179	0.270977	0.339202	0.339202	0.32	0.147179	-0.270977	-0.270977	0.270977	-0.270977	-0.405985	-0.383916	-0.270977	-0.270977	-0.339202	-0.386074	0.270977	0.339202	0.58597	0.405985	0.58597	0.270977	0.515434	0.178466
GLI3(Zf)/Limb-GLI3-ChIP-Chip(GSE11077)/Homer_n	-0.275586	-0.270977	-0.741035	0.278979	-0.270977	-0.322007	-0.811443	-0.644517	-0.424154	-0.376861	-0.277115	0.424154	0.389409	0.497306	-0.270977	0.537043	0.625492	0.783621	-0.322007	-0.595539	-0.783621	-0.281231	0.589366	0.6316	1.13434	0.319905	0.356868	-0.313196	-0.30961	-0.449229	-0.270977	-0.278979	0.30961	0.30961	0.224223	-0.386074	-0.627159	-0.270977	-0.270977	-0.396129	-0.449229	-0.347602	-0.449229	-0.589366	-0.718942	0.214751	-0.270977	-0.521519	-0.441404
Gli2(Zf)/GM2-Gli2-ChIP-Chip(GSE112702)/Homer_n	-0.419104	-0.305591	-0.560124	-0.270977	-0.857259	-1.7415	-1.56282	-0.780604	-0.311452	-0.367122	-0.437794	-0.405985	-0.487652	0.235043	-0.401216	0.270977	-0.535107	-0.340968	-1.19104	-0.378063	-0.313981	0.432988	0.559361	0.288817	-0.270977	-0.372271	-0.270977	0.31666	0.378063	0.405985	0.347602	-0.315617	0.311452	0.487652	0.582211	-0.288817	-0.790849	-0.362794	0.270977	0.367122	0.270977	0.270977	-0.313981	-0.291463	0.233402	-0.270977	-0.270977	-0.540627	0.332702
Gli3(Zf)/E11.5-Gli3-ChIP-Chip(GSE151646)/Homer_p	0.632059	-0.410155	-0.432816	-0.640685	-0.443489	-1.45404	-2.96678	-2.34567	-0.735657	-0.270977	0.240291	-0.270977	0.270977	0.270977	0.305591	-0.307454	-0.270977	-0.326173	-0.30483	-1.18198	-0.547578	-0.326173	0.573816	0.523865	0.285835	-0.369343	-0.505329	-0.375951	0.239404	0.270977	-0.319706	-0.346868	-0.735657	-0.284031	0.350147	0.369343	-0.320418	-0.733354	-0.284526	0.285835	0.323672	-0.386292	-0.354825	-0.707432	-0.322241	-0.39155	-0.288062	-0.401216	-0.627159
Barx1(Homeobox)/Stomach-Barx1.3xFlag-ChIP-Seq(GSE69483)/Homer_p	0.27354	-0.300775	-0.270977	0.386074	0.811298	0.570145	0.297445	0.296071	0.32	0.495709	0.386074	0.558283	0.270977	-0.521884	-0.904435	-0.513734	-0.472301	-0.68114	-0.723432	-0.361635	0.271806	-0.41972	-0.397175	-0.376861	-0.270977	-0.376861	-0.741035	-0.41124	-0.388895	0.270977	0.235043	0.270977	-0.495709	-0.397175	-0.583758	-0.423577	-0.41972	0.231497	-0.446085	-0.549249	-0.831453	-0.441404	-0.274173	0.275586	-0.275586	-0.775533	-2.15413	-0.879944	-0.339946
ZNF519(Zf)/HEK293-ZNF519.GFP-ChIP-Seq(GSE58341)/Homer_n	-0.279626	-0.399047	-0.395429	-0.353481	-0.294071	-0.270977	0.277653	0.310579	0.562702	0.312276	0.270977	0.244261	0.293681	0.278979	0.270977	0.270977	0.385811	-0.339202	-0.526322	-1.35282	-1.37494	-1.11713	-0.892286	-0.38417	-0.365284	-0.280762	0.295102	0.575551	0.759104	0.562702	-0.332264	-0.543751	-0.673316	-0.270977	-0.270977	-0.278536	-0.778825	-0.646135	-0.993556	-0.280029	-0.281231	0.296186	-0.383574	-0.519456	-0.632578	-0.410155	-0.280762	-0.407278	-0.585559
CUX1(Homeobox)/K562-CUX1-ChIP-Seq(GSE92882)/Homer_n	-0.366038	-0.431227	-0.339946	0.464326	0.591955	0.402853	-0.341309	-0.362276	-0.547469	-0.441404	-0.448909	-0.270977	0.375979	0.322241	-0.282881	0.240845	0.24136	0.424482	-0.282522	-0.350147	-0.536032	-0.536032	-0.382492	-0.68928	-0.32493	-0.302698	-0.339202	-0.564573	-0.526322	-0.368194	0.284031	0.270977	0.270977	-0.566588	-0.689423	-0.453656	-0.270977	-0.338248	-0.521519	-0.784275	-0.554358	-0.597295	-0.284526	0.515434	0.604902	0.471364	-0.829432	-0.816368	-0.400056
Cux2(Homeobox)/Liver-Cux2-ChIP-Seq(GSE35985)/Homer_p	0.467393	0.594032	0.429244	0.388895	0.323672	0.230805	-0.368194	-1.13434	-0.755768	-0.549249	-0.368194	-0.307271	0.382193	0.339946	0.330594	-0.31666	-0.270977	-0.270977	-0.350147	-0.608683	-1.06541	-0.974626	-1.54185	-1.33308	-0.723432	-0.326055	-0.472301	-0.997842	-1.94291	-1.06911	-0.397175	0.472301	0.775533	0.632353	-0.270977	-0.354876	-0.472301	-0.460024	-0.467393	-0.270977	0.594758	0.873299	0.840095	0.270977	0.270977	-0.300775	-0.361635	-0.327871	-0.270977
HNF6(Homeobox)/Liver-Hnf6-ChIP-Seq(ERP000394)/Homer_n	0.895902	0.731371	0.644517	0.744006	0.617027	0.683281	0.270977	0.313981	-0.446085	-0.270977	-0.311452	-0.270977	-0.319905	0.378063	0.270977	0.30961	-0.303799	0.302595	0.328337	0.270977	-0.334356	-0.437794	-0.44244	-0.582211	-0.635877	-0.429392	-0.29059	-0.397175	-0.619925	-1.29336	-0.655993	-0.378063	0.405985	0.31666	0.293681	-0.343574	-0.315617	-0.520766	-0.559361	-0.635877	-0.313981	0.467393	0.414946	0.429244	-0.515434	-0.322007	-0.31666	0.270977	0.270977
Hnf6b(Homeobox)/LNCaP-Hnf6b-ChIP-Seq(GSE106305)/Homer_n	0.766603	0.625665	0.618905	0.559409	0.783621	1.65109	1.16007	1.99467	0.632059	0.471364	0.242518	0.31306	0.570438	0.783621	1.08367	0.517158	0.357435	-0.270977	-0.270977	0.30483	0.270977	0.320436	-0.32	-0.301926	-0.493482	0.270977	0.282522	-0.339202	-0.545427	-0.539733	0.270977	0.382495	0.627159	0.504369	0.270977	0.270977	0.29772	0.358819	0.315349	0.297445	0.405186	0.644517	0.421639	0.441404	-0.523829	-0.32493	-0.879944	-0.433798	0.239404
CUX1(Homeobox)/K562-CUX1-ChIP-Seq(GSE92882)/Homer_p	-0.270977	0.386074	0.386074	0.365297	0.240845	0.539785	0.497481	0.570438	0.270977	0.322241	-0.431227	-0.749435	-1.07462	-0.42163	0.300424	0.698501	0.394998	0.339202	0.280807	0.485071	0.339946	-0.453656	-1.27294	-1.13855	-0.784275	-0.392723	-0.402841	-0.394968	-0.343102	-0.386074	-0.299551	-0.639581	-0.829432	-0.458551	-0.270977	0.28345	-0.299551	-0.457638	-0.905187	-1.79639	-1.82204	-0.853621	0.38417	0.592458	0.471364	0.350147	0.724858	0.744006	0.652211
Cux2(Homeobox)/Liver-Cux2-ChIP-Seq(GSE35985)/Homer_n	-0.472301	-0.318586	-0.549249	-0.775533	-0.570145	-0.296071	-0.270977	-0.29772	-0.270977	0.231497	-0.326055	-0.402667	-0.720104	-0.558283	0.230805	1.03042	0.879944	0.296071	-0.423577	0.270977	0.231497	-0.29772	-0.795321	-0.581713	-0.327871	-0.299134	-0.41124	-0.451161	-0.397175	-0.296071	-0.495709	-0.388895	-0.382115	0.233402	-0.6316	-0.686165	-1.02989	-0.441404	-0.818648	-0.372271	-0.574019	0.497306	0.644517	0.485311	-0.795321	-1.79895	-0.446085	0.270977	0.276332
HNF6(Homeobox)/Liver-Hnf6-ChIP-Seq(ERP000394)/Homer_p	-0.30961	-0.338272	-0.44244	-0.455069	-0.29059	-0.270977	-0.270977	-0.270977	0.236442	-0.315617	-0.270977	-0.780604	-0.719922	-0.285835	0.869408	0.780642	0.270977	-0.471364	-0.311452	-0.476796	-0.818983	-1.53633	-1.01017	-0.467393	-0.50737	-0.723432	-0.694517	-0.656474	-0.520766	-1.22549	-0.589973	-0.566732	0.270977	-0.805337	-0.813149	-1.88604	-0.555557	-1.09526	-0.642026	-1.1608	0.271806	0.297445	0.397175	-0.830648	-1.191	-0.49465	0.270977	0.382115	-0.564573
Hnf6b(Homeobox)/LNCaP-Hnf6b-ChIP-Seq(GSE106305)/Homer_p	0.322241	0.37364	0.619896	0.949435	1.32042	0.457638	0.453656	0.368194	0.37364	0.240008	-0.343977	-0.388895	-0.388895	0.270977	0.536032	0.360765	-0.299051	0.242066	0.566619	0.397175	-0.346868	-0.769646	-0.343102	-0.270977	0.323672	-0.286478	0.270977	-0.392723	-0.2803	-0.410155	0.270977	0.270977	0.37364	-0.303128	0.237662	-0.536032	0.270977	-0.504369	0.285163	-0.284031	0.510179	0.411716	0.467614	-0.330065	-0.386074	0.348006	0.44702	0.428008	-0.580558
GLI3(Zf)/Limb-GLI3-ChIP-Chip(GSE11077)/Homer_p	0.20986	0.20986	-0.499722	-0.313196	0.270977	0.280053	0.281231	0.270977	0.270977	-0.319905	-0.552735	-0.384772	-0.479736	-0.723432	-0.778464	-0.725462	-0.347602	-0.278979	0.537043	0.356868	0.368392	-0.270977	-0.270977	-0.270977	-0.270977	0.432592	0.29059	0.270977	-0.284031	-0.449229	-0.508805	-0.848528	-0.384772	-0.702829	-0.504369	0.203217	0.504369	0.595539	0.288062	0.214751	-0.411012	-0.352361	-0.470866	-0.977105	-1.32935	-1.32935	-0.316312	0.313196	0.656474
Gli2(Zf)/GM2-Gli2-ChIP-Chip(GSE112702)/Homer_p	-0.270977	-0.515434	-0.929006	-0.527155	0.270977	0.315617	0.29059	0.372271	0.520766	0.656474	-0.270977	0.229202	-0.632353	-0.521519	-0.540627	-0.270977	-0.292555	0.235532	0.270977	0.500815	0.429244	0.434124	0.354876	0.270977	0.233402	0.270977	-0.397175	-0.271806	-0.386074	-0.401216	-1.38777	-1.35428	-0.515434	0.229202	-0.270977	-0.296071	-0.270977	0.365208	0.35789	0.270977	-0.293681	-0.455069	-0.343574	-0.635877	-0.833894	-1.65087	-0.68114	-0.318586	0.270977
Gli3(Zf)/E11.5-Gli3-ChIP-Chip(GSE151646)/Homer_n	-0.462157	-0.499151	-0.523829	0.238028	-0.303799	-0.270977	0.319991	0.428008	0.377509	-0.483524	-0.334356	-0.626693	-0.661413	-0.560124	-0.405186	-0.411674	-0.627159	-0.282881	0.270977	0.285835	0.235043	0.31666	0.340968	0.270977	-0.287232	-0.401216	-0.404555	-0.270977	-0.443758	-0.780242	-1.52131	-0.661413	-0.467614	-0.626693	-0.476796	-0.437794	-0.270977	-0.331665	-0.639581	-0.597295	-0.464283	0.30483	-0.375951	-0.769646	-1.06145	-0.483524	0.285835	0.238735	-0.375951
EBF(EBF)/proBcell-EBF-ChIP-Seq(GSE21978)/Homer_n	-0.270977	0.270977	-0.318586	-0.300389	-0.302698	-0.270977	-0.270977	-0.302698	0.241113	-0.431227	-0.545427	-0.433798	0.343977	0.319991	0.270977	-0.319706	0.24136	0.368194	0.443788	0.330069	0.239083	-0.431227	-0.400056	-0.44702	-0.467614	-0.965048	-0.791061	-0.35219	0.239083	-0.284031	-0.657901	-0.47486	-0.360744	-0.270977	-0.270977	-0.343977	-0.336685	-0.298232	-0.270977	-0.270977	-0.430937	-0.535797	-0.542378	-0.707432	-0.707432	-0.554487	-0.357384	-0.639581	-0.485053
EBF(EBF)/proBcell-EBF-ChIP-Seq(GSE21978)/Homer_p	0.302595	-0.366038	-0.270977	-0.270977	0.240008	-0.270977	0.270977	0.270977	-0.270977	-0.510179	-0.270977	0.326173	0.441404	0.270977	0.270977	0.299551	0.570438	0.780242	0.635546	0.471364	-0.300389	-0.397175	-0.744006	-1.02033	-0.744006	-0.715948	-0.377509	-0.32493	0.238735	-0.270977	0.386299	0.536032	0.56017	0.375979	-0.386292	-0.407278	-0.441404	-0.281214	-0.270977	-0.2803	0.270977	0.32	0.270977	-0.369343	-0.386292	-0.47486	-0.749435	-0.478414	-0.397175
EBF1(EBF)/Near-E2A-ChIP-Seq(GSE21512)/Homer_n	0.30498	-0.282634	0.30856	0.344822	0.432869	-0.270977	0.365297	0.270977	0.422916	-0.283195	-0.270977	0.283758	0.498736	0.724501	0.96417	0.758706	0.432625	0.646429	0.617594	0.459295	-0.621028	-1.0374	-0.782836	-0.350372	-0.302698	0.277995	0.270977	0.278084	-0.509136	-0.734196	-1.21347	-0.383916	0.322912	0.538692	0.307271	0.270977	0.348838	1.08894	1.08597	1.87432	0.98073	0.613482	0.270977	-0.312747	-0.330551	-0.305692	-0.283562	-0.313196	-0.487686
EBF1(EBF)/Near-E2A-ChIP-Seq(GSE21512)/Homer_p	0.546815	-0.270977	-0.270977	-0.291787	0.339202	-0.270977	0.277995	-0.270977	0.831181	0.482137	0.571704	0.520766	0.795321	1.78268	0.710616	0.536032	-0.361635	-0.270977	0.290884	0.410155	0.270977	-0.277995	-0.363038	-0.409149	-0.535826	-0.366032	-0.270977	-0.270977	-0.504369	-0.791165	-0.565734	-0.283944	0.375722	1.02752	0.614822	0.36946	0.276332	0.447482	0.383916	0.674906	0.396442	0.521519	0.33385	0.270977	-0.270977	0.257143	0.471364	0.418634	-0.315203
EBF2(EBF)/BrownAdipose-EBF2-ChIP-Seq(GSE97114)/Homer_n	0.461129	0.536026	-0.281231	-0.339202	0.270977	0.30961	0.757575	0.291035	0.270977	-0.38889	-0.446836	-0.270977	0.437794	0.355436	0.386074	0.379632	0.329664	0.386074	0.340968	0.270977	-0.507696	-0.717001	-0.498153	-0.432592	0.254096	0.320125	0.437794	0.327571	-0.27291	0.25505	-0.64454	-0.474566	-0.360651	0.270977	0.386916	0.55286	0.570986	1.31836	0.962265	0.715948	0.255865	0.270977	0.475453	0.339158	-0.318586	-0.806066	-0.499214	-0.647221	-0.452279
EBF2(EBF)/BrownAdipose-EBF2-ChIP-Seq(GSE97114)/Homer_p	0.603895	0.272907	0.270977	0.319991	0.31075	0.498469	-0.32	-0.462047	-0.401473	-0.396852	0.362729	0.490721	0.584639	0.598277	0.723432	0.29059	0.338712	-0.270977	-0.281017	-0.496729	-0.512267	0.270977	0.270977	-0.27488	-0.666327	-0.356417	0.254801	0.527129	0.664839	0.323672	-0.270977	-0.289109	0.273087	0.431463	0.461129	0.361081	0.607009	0.692377	1.4952	0.589366	0.308698	0.404263	0.270977	-0.270977	-0.550987	-0.368392	-0.599215	-0.524148	-0.873299
Otx2(Homeobox)/EpiLC-Otx2-ChIP-Seq(GSE56098)/Homer_p	0.349433	0.270977	0.278979	0.293681	-0.270977	0.243332	-0.270977	0.270977	0.29475	0.428303	0.47486	0.626784	0.514115	1.31899	0.945203	0.632659	-0.295735	-0.35219	-0.297445	-0.432816	-0.848528	-0.913361	-0.478414	-0.471364	-0.297496	-0.589466	0.270977	-0.597295	-0.270977	-0.594834	-0.280029	-0.362276	-0.281214	-0.29772	-0.270977	0.522712	0.580182	0.510204	0.270977	0.296186	0.310437	0.310579	-0.277995	-0.270977	0.270977	-0.301005	-0.441404	-0.497459	-0.270977
ZNF652/HepG2-ZNF652.Flag-ChIP-Seq(Encode)/Homer_p	-0.459295	-0.513734	-0.303128	-0.558283	-0.404308	-0.362794	-0.270977	-0.352361	-0.313196	-0.411012	-0.326522	-0.322007	-0.432592	-0.343977	-0.338712	0.275586	0.224223	0.270977	-0.277995	-0.396129	-0.411012	-0.352361	-0.352361	-1.07471	-1.81181	-1.93668	-0.875182	-0.30961	-0.546031	-0.702829	-2.15144	-1.5991	-0.956181	-0.347602	-0.270977	-0.270977	0.20986	-0.338712	0.270977	0.222977	0.307271	0.31051	0.307271	-0.372271	-1.15383	-1.72517	-0.384772	0.216762	0.278979
HNF1b(Homeobox)/PDAC-HNF1B-ChIP-Seq(GSE64557)/Homer_n	0.285835	0.516637	0.432592	0.421425	0.319905	-0.31051	-0.339946	-0.339946	0.270977	0.270977	0.293681	0.702829	0.384772	0.270977	-0.288062	0.293681	0.421425	-0.270977	-0.625492	-1.1424	-0.946449	-0.504369	-0.536032	-0.471364	-0.479736	0.198962	-0.270977	0.30961	0.187203	-0.343977	-0.421425	-0.504369	-0.564009	-0.702829	-0.595539	-0.405871	-0.702829	-1.02929	-0.939051	-0.443489	0.187203	0.443489	0.780242	0.515434	0.178466	-0.270977	-0.504369	-0.405871	-0.293681
HNF1b(Homeobox)/PDAC-HNF1B-ChIP-Seq(GSE64557)/Homer_p	-0.288062	-0.288062	0.270977	-0.564009	-0.445709	-1.07116	-0.537043	-0.552735	0.20986	0.203217	0.504369	0.764641	0.319905	-0.284031	-0.384772	0.366032	0.270977	-0.443489	-1.68494	-0.830867	-0.536032	-0.366032	-1.10859	-1.2907	-1.02929	-0.639581	-0.576378	-0.515434	-0.471364	-0.302698	0.187203	0.270977	-0.338712	-0.343977	-0.536032	-0.443489	-0.536032	-0.421425	0.198962	-0.270977	0.198962	0.302698	0.297496	0.270977	-0.302698	-0.515434	-0.780242	-1.73961	-0.576378
Hnf1(Homeobox)/Liver-Foxa2-Chip-Seq(GSE25694)/Homer_n	-0.421425	-0.384772	-0.384772	0.212481	-0.384772	0.270977	-0.702829	-0.338712	-0.756866	0.193756	-0.515434	-0.270977	0.187203	0.297496	0.293681	-0.270977	0.297496	-0.270977	0.187203	-0.471364	-0.939051	-1.2907	-1.73961	-1.10481	-0.515434	-0.443489	-0.270977	-0.302698	0.270977	0.178466	-0.270977	-0.297496	-0.343977	-0.443489	-0.366032	-0.443489	-0.479736	-0.658517	-0.504369	-0.270977	0.405985	0.58597	0.30961	0.405985	0.30961	0.405985	0.147179	0.166254	0.270977
Hnf1(Homeobox)/Liver-Foxa2-Chip-Seq(GSE25694)/Homer_p	-0.595539	-0.353481	-0.698628	-0.293681	-0.818648	-0.538692	-0.946449	-0.887981	-0.536032	0.405871	1.4898	0.818648	0.203217	-0.270977	0.270977	0.297496	-0.293681	-0.443489	-0.288062	-0.270977	-0.270977	-0.515434	-0.30961	-0.576378	-0.297496	0.270977	0.443489	0.270977	-0.293681	0.270977	0.698628	0.270977	-0.343977	-1.30846	-0.887981	-0.702829	-0.504369	-0.297496	-0.366032	0.421425	0.536032	0.780242	0.270977	0.270977	0.187203	-0.270977	-0.366032	0.270977	0.270977
FOXA1:AR(Forkhead,NR)/LNCAP-AR-ChIP-Seq(GSE27824)/Homer_n	0.270977	-0.450589	-0.450589	-0.450589	-0.270977	-0.270977	0.270977	0.339202	0.339202	-0.270977	-0.270977	0.270977	0.270977	0.147179	-0.270977	-0.270977	-0.386074	-0.552367	-0.386074	-0.552367	-0.552367	-0.744006	-0.744006	-0.951561	-1.17754	-0.951561	-0.951561	-1.17754	-1.30583	-1.10481	-0.915448	-0.951561	-0.951561	-0.552367	-0.270977	0.11103	0.11103	-0.270977	-0.386074	-0.339202	-0.339202	-0.270977	-0.270977	0	0.11103	0.339202	0.270977	0.147179	-0.386074
MYNN(Zf)/HEK293-MYNN.eGFP-ChIP-Seq(Encode)/Homer_p	-0.31051	-0.552735	-0.316312	-0.546031	-0.386074	-0.546031	0.404308	0.656474	0.404308	-0.30498	-0.372271	0.299134	0.424154	0.449229	0.460024	0.376861	-0.270977	-0.356868	-0.396129	0.277115	0.339946	0.316312	-0.319905	-0.331945	-0.362794	-0.574019	-1.34468	-2.55683	-1.4898	-0.658517	-0.946449	-0.432592	-0.574019	-0.313196	-0.31051	-0.343977	-0.31051	-0.396129	-0.362794	-0.270977	0.222977	0.396129	0.313196	-0.282522	-0.595539	-0.658517	-0.331945	0.270977	-0.322007
ERRg(NR)/Kidney-ESRRG-ChIP-Seq(GSE104905)/Homer_n	-0.912252	-1.17653	-1.33149	-0.448162	-0.383009	0.277115	-0.517158	-0.274977	-0.605382	0.333111	-0.45662	-0.302698	-0.352807	0.270977	0.270977	-0.689341	-0.857625	-1.23828	-0.293236	-0.425285	-0.499722	-0.821404	-0.733389	-0.513255	-1.22674	-1.11617	-1.48785	-1.56019	-1.47167	-1.59577	-0.672351	-0.276461	0.645689	1.14712	0.452929	0.538157	0.320606	0.342711	-0.35789	-0.289481	0.417841	0.576378	0.455271	-0.270977	-0.270977	0.403527	0.440312	0.293681	-0.539785
Esrrb(NR)/mES-Esrrb-ChIP-Seq(GSE11431)/Homer_n	0.270977	-0.297445	-0.295082	-0.58008	-0.358812	-0.515012	-0.299551	-1.03431	-0.554487	-0.752015	-0.295735	-0.589466	-1.03431	-0.916729	-0.743253	-0.318586	-0.339202	-0.360744	-0.505329	0.284031	0.285835	-0.270977	-0.853621	-1.29686	-0.776441	-1.41447	-1.15998	-1.33221	-1.06669	-1.41447	-1.99087	-1.00634	-0.284526	0.669704	1.00423	0.428008	0.299551	-0.270977	0.240574	-0.460024	-0.431227	0.270977	0.348006	0.270977	-0.302698	-0.282522	0.270977	0.240008	-0.285163
Nr5a2(NR)/Pancreas-LRH1-ChIP-Seq(GSE34295)/Homer_p	0.329883	-0.270977	-0.308026	-0.543751	0.397175	-0.331712	0.516108	-0.27764	0.344758	-0.322241	-0.276332	-0.343977	-0.599166	-1.03053	-1.51561	-1.49286	-1.45212	-0.969809	-0.892856	-0.311452	0.242518	0.281231	-0.562589	-0.621614	-0.420011	-0.538692	-1.21625	-1.92886	-1.49825	-1.09918	-1.29278	-1.83355	-0.858816	-0.314275	0.42019	-0.280762	-0.270977	-0.270977	-0.278979	-0.664992	-0.993005	-0.481626	-0.454232	-0.562589	-0.661854	-0.858816	-0.420108	-0.758984	-1.27294
Nr5a2(NR)/mES-Nr5a2-ChIP-Seq(GSE19019)/Homer_p	0.282891	0.31758	0.280807	0.270977	0.536032	-0.270977	0.365297	-0.384338	0.241842	-0.497459	-0.377509	-0.597295	-0.37364	-0.471364	-0.679823	-1.10018	-0.930907	-0.384338	-0.270977	0.369343	0.388895	0.30961	0.270977	0.240574	0.270977	-0.285835	-0.504369	-0.652157	-0.493985	-0.303128	-0.353481	-0.397175	-0.270977	0.344767	0.441404	-0.270977	0.281528	-0.270977	-0.270977	-0.475391	-0.791061	-0.488237	-0.784275	-0.323672	-0.386074	-0.285835	-0.306726	-0.589973	-1.29669
FXR(NR),ER2/Liver-FXR-ChIP-Seq(GSE133700)/Homer_n	-0.780242	-2.09997	-1.53041	-0.673025	-0.421425	-0.270977	-0.515434	-0.380141	-0.585995	-0.452279	-0.795648	-0.720008	-0.500625	-0.716724	-0.589141	-0.576378	-0.315617	-0.350199	-0.892582	-1.53627	-3.03046	-2.8322	-2.27486	-1.7403	-2.60192	-1.89534	-2.15477	-0.8308	-1.33253	-1.45241	-0.906309	-0.427379	0.304372	-0.526561	-1.37065	-2.18795	-0.857625	-0.300226	-0.319689	-0.550971	-1.10069	-0.533031	-0.857625	-0.396972	-0.892582	-0.731125	-1.33253	-0.503054	-0.297616
FXR(NR),ER2/Liver-FXR-ChIP-Seq(GSE133700)/Homer_p	-1.95937	-1.38777	-0.540261	-0.383022	0.247403	-0.455154	-0.290231	-0.403492	-0.363553	-0.552367	-0.536032	-0.378371	-0.534526	-0.409491	-0.431152	-0.274173	-0.316371	-0.792113	-1.27016	-2.31473	-1.53181	-1.38438	-1.00197	-2.12471	-1.30583	-1.79572	-0.59846	-0.952881	-1.12282	-0.87245	-0.483911	0.270977	-0.559409	-0.942465	-1.10378	-0.556467	0.247403	-0.302698	-0.339202	-0.790264	-0.415547	-0.75516	-0.354014	-0.825629	-0.536032	-0.980427	-0.343135	-0.270977	-0.270977
Bapx1(Homeobox)/VertebralCol-Bapx1-ChIP-Seq(GSE36672)/Homer_p	-2.31094	-1.11564	-0.477491	-0.353966	-1.11614	-1.45746	-2.34462	-1.79665	-3.29293	-2.20658	-2.47139	-1.27613	-1.59958	-1.52802	-0.583452	-0.828128	-0.627159	-3.17171	-2.28739	-1.97821	-0.644614	-1.13006	-0.886758	-1.87099	-1.86314	-2.23449	-2.22136	-2.99954	-2.66363	-0.942662	-0.386074	-0.281231	-0.967913	-0.961937	-1.80402	-1.35887	-1.34769	-1.19416	-1.15467	-1.28719	-0.50737	-0.461428	0.270977	-0.815754	-0.3936	-0.552735	0.255838	-0.421425	-0.738497
Nkx2.1(Homeobox)/LungAC-Nkx2.1-ChIP-Seq(GSE43252)/Homer_n	-0.323747	-0.41297	-0.847691	-1.07631	-1.54814	-1.43247	-2.58684	-1.31592	-0.916285	0.290124	-0.335366	-0.30961	-0.547578	-0.32717	-0.511068	-0.858088	-1.56156	-1.26791	-0.809736	-0.656181	-0.673452	-0.6104	-0.604859	-0.556968	-0.923508	-1.90131	-1.62778	-0.765217	-0.345093	0.376861	0.326522	0.738193	0.338235	-0.397175	-0.97841	-1.60485	-1.13823	-1.57663	-1.15547	-0.567768	0.275952	0.314304	0.276332	-0.503277	-0.510179	-0.725462	-0.628076	-0.843647	-0.450194
Nkx2.2(Homeobox)/NPC-Nkx2.2-ChIP-Seq(GSE61673)/Homer_p	0.33098	0.270977	-0.437131	-1.07116	-1.32995	-1.89881	-1.65534	-2.77462	-1.31464	-1.30055	-0.289686	-0.61508	-0.464777	-0.537047	0.270977	-0.270977	-0.662653	-2.03107	-1.78547	-0.748174	-0.460024	-0.287642	-0.270977	-0.270977	-0.366032	-0.929385	-1.90118	-1.75988	-0.450589	-0.278979	0.610609	0.279104	0.466138	-0.287232	-0.405039	-0.84059	-1.43453	-1.33018	-1.1395	-0.831964	-0.551775	-0.296613	0.270977	-0.270977	-0.341332	-0.29427	-0.442642	-0.558406	-0.901141
Nkx2.5(Homeobox)/HL1-Nkx2.5.biotin-ChIP-Seq(GSE21529)/Homer_n	-0.443489	-0.471364	-0.47582	-0.970007	-0.744006	-1.38981	-1.19738	-1.86314	-0.808482	-0.955538	-0.327758	-0.521328	-0.605039	-0.392392	-0.409149	-0.326522	-1.40066	-2.38546	-2.2018	-1.30834	-1.14293	-0.947134	-1.14293	-1.04821	-0.740966	-1.19781	-1.4643	-1.82288	-0.423312	-0.303128	0.353481	-0.295102	0.42056	0.270977	-0.288817	-0.523786	-0.793331	-0.580776	-0.576496	-0.279302	0.272205	0.507983	0.30961	-0.270977	-0.467501	-0.376861	-0.626698	-0.686087	-0.770481
ERE(NR),IR3/MCF7-ERa-ChIP-Seq(Unpublished)/Homer_n	0.270977	0.300775	-0.27291	-0.467614	-0.485311	-0.782898	-1.33859	-2.51986	-1.19867	-0.605266	0.336155	0.270977	-0.332735	-0.521519	-0.583758	-0.326055	0.307271	-0.299134	-0.338712	-0.646135	-0.702829	-1.1269	-1.85915	-0.854487	-0.831453	-0.795321	-2.40247	-2.41059	-1.66056	-0.741035	-0.936091	-0.434124	-1.09526	-0.707479	-1.55889	-0.564573	-0.369343	-0.347602	0.323672	0.27354	0.231497	-0.343574	-0.6316	0.270977	-0.402667	-0.29772	-0.936091	-1.17514	-2.13043
ERE(NR),IR3/MCF7-ERa-ChIP-Seq(Unpublished)/Homer_p	-0.441404	-0.811298	-0.347602	-0.274173	0.227399	-0.583758	-0.467393	-0.434124	-0.270977	0.338712	0.270977	-0.402667	-0.795321	-0.966049	0.270977	-0.270977	0.274933	-0.27354	-0.521884	-0.459295	-0.627159	-0.307271	-0.581713	-1.59763	-2.72739	-2.34571	-0.594758	-0.581713	-0.594758	-0.795321	-0.755768	-0.723432	-1.37618	-1.1269	-1.12803	-1.42823	-0.813149	-0.293681	0.233402	0.32	-0.495709	-0.270977	-0.574019	-0.424154	-0.665981	-1.28841	-2.18738	-0.775533	-0.60904
ERRg(NR)/Kidney-ESRRG-ChIP-Seq(GSE104905)/Homer_p	-0.550971	-0.452838	-0.421079	-0.489183	-0.764488	-1.07116	-0.431483	-0.303128	-0.318786	-0.462048	-0.432954	0.276332	0.270977	-0.275586	-0.270977	0.270977	-0.270977	-0.558283	-1.39262	-1.191	-1.35155	-1.93601	-1.35155	-1.1671	-0.870444	-2.032	-1.16127	-0.744006	-0.415547	-1.0595	-0.840109	-0.616672	-0.270977	-0.6316	-1.02395	-1.35006	-1.39934	-0.847108	-0.652892	-0.270977	-0.485803	-0.764488	-1.55389	-1.91979	-1.37244	-1.35835	-1.20026	-1.09771	-0.794049
Esrrb(NR)/mES-Esrrb-ChIP-Seq(GSE11431)/Homer_p	-0.726606	-0.478414	-0.323672	-0.270977	-0.419104	0.270977	0.31666	0.270977	-0.414946	-0.47486	0.270977	0.270977	-0.388895	-0.388895	0.29772	0.366048	0.24136	-0.63549	-0.515434	-0.829479	-0.895818	-1.32521	-1.14492	-1.55325	-0.867864	-0.284007	0.284007	0.394998	-0.270977	-0.280053	-0.316172	-0.339202	-0.521519	-0.707432	-0.812391	-0.784275	-0.631996	-0.566588	-0.270977	-0.510179	-0.366038	-0.323672	-0.37364	-0.405985	-0.758984	-0.545427	-0.539733	-0.554358	0.311452
Hoxd12(Homeobox)/ChickenMSG-Hoxd12.Flag-ChIP-Seq(GSE86088)/Homer_p	0.288667	-0.277653	-0.343742	-0.86487	-1.69959	-1.56775	-1.49695	-0.776423	-1.31465	-0.725462	-0.493555	-0.338712	-0.629553	-0.671259	-0.778478	-0.486768	-0.99799	-0.517913	-0.299744	0.463796	-0.270977	-0.836557	-1.09467	-0.630643	-0.299551	-0.634602	-1.10886	-2.18605	-0.621852	-0.375722	0.286597	-0.270977	-0.365225	-0.855846	-3.01642	-4.07824	-4.98963	-2.41925	-0.725462	-0.363244	-0.423654	-0.695867	-0.639581	-0.757632	-1.09633	-1.45354	-1.14674	-1.6137	-1.59387
CRX(Homeobox)/Retina-Crx-ChIP-Seq(GSE20012)/Homer_p	-1.27308	-1.50025	-0.853883	-2.1059	-2.72561	-3.67968	-1.97185	-1.26878	-0.516955	-0.431227	-0.698066	-0.976758	-1.03431	-0.450589	-0.594834	-0.908985	-1.98598	-3.64983	-3.82591	-3.32403	-2.67617	-2.02513	-1.33701	-0.694139	-0.581391	-0.761987	-1.22445	-1.71851	-2.08042	-1.9339	-0.785045	-0.347767	-0.287778	-0.698737	-1.94961	-2.55646	-1.03777	-0.425163	-0.336918	-0.569553	-0.690245	-0.315441	0.287778	-0.313367	-0.686871	-2.47853	-1.1454	-1.9896	-2.20444
GSC(Homeobox)/FrogEmbryos-GSC-ChIP-Seq(DRA000576)/Homer_n	-3.31643	-3.22255	-2.43161	-4.64728	-5.02339	-6.93626	-4.35691	-3.50283	-0.928826	-0.976653	-1.61055	-2.66101	-2.44003	-1.27087	-1.98639	-2.74589	-5.28195	-7.45495	-7.54859	-6.01418	-5.31143	-4.18784	-4.20521	-3.2699	-4.09239	-2.93089	-3.37584	-2.65301	-3.48584	-1.69185	-1.54571	-1.44269	-2.1631	-1.9699	-1.98061	-2.00233	-2.34764	-1.44269	-0.736953	-0.504369	-0.599336	-0.603137	-0.7067	-0.973488	-2.96787	-5.82109	-5.9724	-8.37	-7.78833
Pitx1(Homeobox)/Chicken-Pitx1-ChIP-Seq(GSE38910)/Homer_p	-0.270977	-0.450893	-0.635233	-0.955688	-0.607124	-1.84231	-1.53647	-2.01821	-0.708834	-0.702137	0.260481	-0.270977	0.608962	0.347641	0.369324	-0.284439	-0.313421	-0.95814	-1.74032	-1.69626	-0.767615	-0.479736	-0.70882	-0.430937	-0.270977	0.275661	0.270977	-0.270977	-0.443489	-1.01743	-2.44604	-0.935761	-0.582211	0.625492	-0.331588	-0.270977	-1.02211	-0.35219	-0.627717	0.368392	0.577482	1.31358	0.724699	0.663064	0.47698	-0.270977	-0.473953	-0.779715	-0.658093
AP-2alpha(AP2)/Hela-AP2alpha-ChIP-Seq(GSE31477)/Homer_p	-0.517124	-0.324607	-0.270977	0.280029	0.48781	0.76936	0.433814	0.284456	0.349433	0.367122	0.285413	-0.545578	-0.423312	-0.431483	-0.690642	-1.49495	-1.09192	-0.909186	-0.386074	-0.432592	0.42219	0.440312	0.536032	0.270977	-0.530147	-0.770979	-0.845038	-0.99484	-0.557925	-0.953122	-0.319905	-0.637632	-0.270977	-0.464997	-0.338712	-0.298538	0.317934	-0.336565	-0.873452	-1.19965	-0.853255	-0.443332	-0.729297	-0.812408	-1.19314	-1.40127	-1.23247	-2.17898	-1.36682
AP-2gamma(AP2)/MCF7-TFAP2C-ChIP-Seq(GSE21234)/Homer_n	-0.386482	0.376861	0.53788	0.598283	0.29059	-0.480917	-0.812247	-0.500482	-0.434153	-0.564009	-1.23964	-0.829857	-1.0266	-0.905939	-1.51612	-1.00947	-1.49124	-1.03163	-1.33319	-0.460024	-0.345075	-0.404833	-0.785999	-1.23564	-1.52498	-0.950137	-1.78243	-1.17934	-1.94426	-0.99749	-1.37514	-0.855369	-1.00669	-0.696022	-0.506842	-0.474109	-0.692328	-1.67568	-2.67598	-3.03486	-2.21807	-2.85109	-2.54517	-4.44554	-2.60981	-3.17521	-2.19964	-2.01027	-3.19138
AP-2alpha(AP2)/Hela-AP2alpha-ChIP-Seq(GSE31477)/Homer_n	-0.341717	-1.35216	-1.19682	-0.511812	-0.278661	0.270977	0.303128	0.30155	-0.344718	-0.818676	-1.02316	-0.424154	-0.571035	-0.724122	-0.543421	-0.403177	-0.441404	-0.806356	-0.720342	-1.32295	-1.46901	-1.32756	-0.343977	0.270977	0.484284	0.455069	0.278602	-0.44702	-0.432252	-0.951561	-0.621028	-1.10002	-0.660871	-1.11155	-1.41557	-1.59356	-0.649338	-0.396758	-0.2926	-0.326522	-0.674091	-0.977105	-1.37014	-0.877845	-0.6343	-0.576344	-1.40115	-1.55135	-2.40072
AP-2gamma(AP2)/MCF7-TFAP2C-ChIP-Seq(GSE21234)/Homer_p	-0.278165	-0.465407	-1.61356	-1.40855	-0.684166	-0.284031	-0.336155	0.297496	-0.296342	-0.455462	-1.00947	-0.841308	-0.608991	-0.924067	-1.36652	-0.735457	-0.649875	-0.998149	-1.5921	-1.45125	-2.82508	-2.68546	-2.41862	-0.927672	-0.521141	-0.271648	-0.325033	-0.617101	-1.46341	-1.1314	-1.62626	-1.33787	-1.96498	-1.91263	-2.41862	-2.34989	-1.83898	-1.0049	-0.80586	-0.601725	-0.574019	-0.834071	-1.29008	-1.14932	-1.10021	-1.80437	-2.28463	-2.3485	-1.46972
AR-halfsite(NR)/LNCaP-AR-ChIP-Seq(GSE27824)/Homer_n	-0.840229	-0.622163	-0.636471	-1.19758	-0.987683	-1.51342	-0.338596	-0.844679	-0.444008	-1.1269	-0.732935	-1.52317	-1.62719	-0.718942	-0.270977	-0.403025	-0.778464	-1.12702	-0.964244	-1.00634	-0.723037	-0.841305	-1.71318	-1.50136	-1.30294	-0.340871	-0.334082	-0.318586	-0.50652	-0.931064	-0.639581	-0.764898	-1.44366	-1.02029	-0.822202	-0.433723	-0.666965	-1.31507	-0.576378	-0.379854	0.278749	-0.405782	-1.34156	-2.2401	-1.60061	-0.536305	-0.405985	-0.663338	-1.4299
CRX(Homeobox)/Retina-Crx-ChIP-Seq(GSE20012)/Homer_n	-0.684031	-0.279574	-0.550394	-1.09902	-1.6586	-0.865493	-1.01042	-1.01479	-1.51542	-0.682187	-0.795321	-0.271742	-0.288038	0.270977	-1.02585	-2.04577	-3.0159	-0.766075	-0.462965	-0.441404	-0.929385	-1.24185	-1.16016	-1.08112	-0.380141	-0.27124	0.270977	-0.498869	-1.23764	-1.64532	-0.76825	-0.646135	-0.811443	-3.76438	-3.20331	-4.24809	-1.8841	-1.36168	-0.717143	-0.384772	-0.471364	-0.382388	-0.554799	-0.35578	-0.297445	0.338712	0.339202	-0.281231	-0.63538
GSC(Homeobox)/FrogEmbryos-GSC-ChIP-Seq(DRA000576)/Homer_p	-2.42999	-1.97723	-3.34783	-4.45038	-4.68647	-3.03739	-3.59827	-4.16372	-3.88888	-1.8756	-1.39766	-0.691014	-1.09709	-1.7592	-3.40158	-3.54728	-2.17825	-1.03444	-0.88093	-0.895902	-1.27294	-1.69588	-2.21904	-2.74589	-1.9699	-2.3468	-2.49206	-3.07804	-3.12905	-2.91697	-2.24386	-2.28444	-3.0097	-4.35566	-3.14337	-3.47971	-3.28892	-3.39534	-2.20735	-2.08004	-1.78101	-1.84359	-1.21551	-1.13563	-0.817855	-0.524588	-0.372935	-0.578413	-1.0753
COUP-TFII(NR)/K562-NR2F1-ChIP-Seq(Encode)/Homer_n	-1.61745	-1.70908	-1.42158	-1.34996	-0.744006	-1.06741	-0.500805	-0.760406	-0.476626	-1.01976	-2.14233	-3.67135	-1.92891	-2.11257	-1.46079	-0.95634	-0.366048	-0.278207	-1.18096	-2.80658	-3.18469	-2.96275	-3.01642	-1.58438	-1.71903	-0.744006	-0.761642	-0.30961	-0.277115	-0.421425	-0.468175	-0.59147	-0.899023	-3.04786	-3.6299	-3.39116	-2.10143	-2.9578	-3.48728	-3.1622	-4.54069	-4.83358	-7.01889	-6.29781	-6.08507	-6.01364	-3.92215	-4.08841	-4.72355
EAR2(NR)/K562-NR2F6-ChIP-Seq(Encode)/Homer_n	-1.83895	-2.15477	-1.22395	-1.73885	-1.09467	-2.26567	-1.23682	-1.12108	-0.646986	-0.894195	-1.72418	-3.13923	-1.26533	-1.966	-1.30161	-1.02924	-0.302698	0.340908	-0.596804	-1.88551	-3.63687	-3.4947	-3.1194	-1.66204	-1.92601	-1.64637	-1.82592	-0.944916	-0.386074	-0.443275	-0.715148	-1.06244	-1.67132	-2.79365	-3.74319	-3.03452	-2.68649	-2.93024	-4.60542	-4.31715	-6.04863	-4.50163	-5.55261	-6.05245	-7.32441	-7.69121	-5.41195	-4.42822	-4.82324
COUP-TFII(NR)/Artia-Nr2f2-ChIP-Seq(GSE46497)/Homer_n	-0.840605	-1.56564	-1.35526	-1.70449	-0.785784	-0.848807	-0.647221	-0.952881	-1.50966	-2.25947	-1.31052	-1.50526	-1.13433	-0.670426	0.270977	0.451161	-0.270977	-0.827342	-1.17754	-1.29462	-1.22959	-0.792074	-1.29462	-1.1387	-1.50049	-0.741035	-0.31306	-0.270977	0.254292	-0.421425	-0.873299	-2.38427	-3.2905	-2.2012	-1.97082	-2.32136	-5.4887	-5.26472	-6.40358	-4.56124	-5.11754	-5.46254	-4.93572	-4.85845	-3.25551	-3.95545	-3.54348	-2.77567	-3.45097
THRb(NR)/Liver-NR1A2-ChIP-Seq(GSE52613)/Homer_n	-0.393834	-0.574019	-0.820432	-1.49124	-1.00742	-0.558283	-0.349372	-0.319975	-0.37657	-0.639581	-0.597295	-1.32814	-2.16294	-1.81189	-0.656474	-0.376861	-0.313196	-0.883601	-0.552043	-0.778463	-0.612953	-0.441169	-0.639581	-0.599166	-1.31	-0.726571	-0.640189	-0.508611	-0.555557	-0.892725	-0.987959	-2.37516	-2.49146	-3.69529	-3.85222	-4.10551	-4.69453	-4.04475	-6.53512	-5.31866	-5.71021	-5.03212	-5.97986	-7.51563	-6.90143	-7.06201	-5.42044	-4.17563	-3.34595
Erra(NR)/HepG2-Erra-ChIP-Seq(GSE31477)/Homer_n	-0.917976	-1.15505	-0.783908	-1.35201	-0.302698	-0.277361	-0.270977	-0.466836	-0.44648	-0.475163	-0.387414	-1.2907	-1.26864	-0.684031	0.435303	0.85924	0.432275	-0.456388	-1.3494	-2.01092	-0.86473	-0.366032	-0.552367	-0.531612	-1.28195	-0.611365	-1.3174	-0.978432	-1.08243	-0.691733	-0.624553	-1.13006	-2.35877	-2.74735	-4.32109	-4.13677	-4.66731	-2.29912	-2.02367	-1.7111	-3.23239	-5.4479	-5.27569	-3.80461	-3.43201	-3.81718	-3.64823	-2.23097	-2.67846
RARa(NR)/K562-RARa-ChIP-Seq(Encode)/Homer_p	-1.89529	-0.484616	-0.360529	-0.37312	-0.593811	-0.376861	-0.322007	-0.331945	-0.665833	-0.774588	-0.683281	0.270977	-0.452506	-0.651022	-0.879632	-0.576378	-0.507019	-1.31177	-3.05181	-4.94083	-4.84719	-2.90422	-2.24283	-2.14844	-1.94851	-1.61152	-2.02724	-3.17146	-4.08043	-2.3272	-1.79528	-1.8789	-3.50219	-4.24403	-4.74567	-7.97041	-7.07411	-6.02002	-5.0781	-5.67091	-7.4361	-5.26784	-6.38481	-7.13086	-5.14665	-5.37869	-4.52421	-6.79029	-4.2417
GLIS3(Zf)/Thyroid-Glis3.GFP-ChIP-Seq(GSE103297)/Homer_n	-1.83797	-1.70393	-0.441975	-0.523829	-0.330959	-0.845503	-2.02525	-2.60569	-1.07506	-0.485053	-0.303493	-0.719867	-0.679	-0.477143	-0.580558	-1.31455	-0.933088	-0.737844	-0.491164	-3.14157	-3.35299	-3.50833	-2.24864	-3.08901	-2.63666	-2.2294	-2.13344	-2.24665	-2.8642	-0.940702	-0.666751	-0.718942	-2.43588	-4.19155	-2.80908	-3.30988	-2.31465	-2.68094	-4.19243	-3.90001	-4.68897	-0.982315	-2.08922	-1.55756	-2.46415	-0.901404	-1.77186	-2.84231	-3.15855
Mef2b(MADS)/HEK293-Mef2b.V5-ChIP-Seq(GSE67450)/Homer_n	-1.8562	-2.47025	-1.60105	-1.77303	-1.3178	-1.17653	-1.29127	-1.57792	-2.34867	-1.97616	-2.28346	-2.18233	-2.33234	-1.39408	-1.18635	-0.744006	-1.12311	-0.70021	-1.00595	-1.21242	-3.02858	-3.69425	-3.08013	-2.87507	-2.19344	-3.06707	-1.04038	-1.11116	-0.887953	-3.40129	-4.84687	-4.51169	-1.25279	-0.637694	-0.582747	-2.13007	-5.5426	-7.2269	-8.8005	-7.79519	-5.66974	-3.43079	-1.91629	-2.57829	-3.55777	-3.42444	-4.55214	-4.21568	-5.25308
Mef2a(MADS)/HL1-Mef2a.biotin-ChIP-Seq(GSE21529)/Homer_p	-2.12968	-3.39269	-2.4293	-1.54725	-0.879944	-1.12828	-1.92617	-2.27134	-2.13281	-1.73961	-1.06021	-2.13281	-3.02188	-5.40334	-2.13644	-1.80227	-1.46902	-3.05622	-1.58068	-1.92601	-2.13533	-4.07125	-3.88283	-2.67822	-3.02247	-2.58729	-4.38866	-2.25511	-2.06423	-2.20223	-4.75964	-5.6069	-3.69718	-2.67595	-3.41661	-4.79087	-5.97823	-11.4414	-11.2012	-10.537	-6.66249	-4.75964	-2.53655	-2.39509	-2.88768	-3.73886	-2.11378	-2.88203	-3.73886
Mef2c(MADS)/GM12878-Mef2c-ChIP-Seq(GSE32465)/Homer_p	-3.72906	-3.65802	-3.30173	-2.84196	-2.60765	-2.60765	-2.29912	-3.57417	-3.85415	-6.89959	-4.20134	-5.01765	-3.36706	-3.76028	-1.58731	-0.778464	-0.462157	-1.22549	-2.12897	-3.93757	-3.59078	-4.10624	-4.21526	-4.32656	-4.87942	-3.05141	-3.92847	-2.03306	-2.71168	-3.31046	-5.77468	-8.52543	-5.37934	-3.80511	-3.67381	-5.84187	-7.6053	-9.18149	-9.31775	-10.9073	-10.4831	-7.91978	-4.63345	-3.01969	-3.39269	-5.18997	-3.5103	-5.06538	-4.93939
Ascl1(bHLH)/NeuralTubes-Ascl1-ChIP-Seq(GSE55840)/Homer_p	-1.19692	-0.966951	-0.580066	0.294841	-0.270977	-0.334888	-1.39769	-1.45241	-1.0266	-1.27782	-1.77561	-1.33378	-0.739769	-0.527549	-0.568895	-0.764995	-0.646774	-0.671248	-0.778248	-2.10443	-2.81132	-2.28279	-0.674091	-0.368194	-0.416739	-0.979282	-0.996979	-1.27381	-1.68547	-3.24523	-1.86929	-1.15653	-1.20369	-1.23247	-1.04961	-1.23247	-1.21836	-1.44249	-0.637632	-0.464997	-0.366591	-0.413453	-0.578925	-0.644517	-1.17915	-0.869162	-0.412769	-0.328075	-0.757632
Ascl2(bHLH)/ESC-Ascl2-ChIP-Seq(GSE97712)/Homer_n	-1.98663	-3.12117	-3.23239	-0.725462	-0.40849	-0.382037	-1.92601	-3.34524	-4.2484	-2.9071	-2.36597	-2.61678	-2.42709	-1.88135	-1.56134	-1.81041	-1.8002	-2.99139	-1.78198	-1.66525	-2.61971	-3.9736	-4.87703	-2.76117	-2.2296	-3.78279	-4.68655	-4.98594	-4.07129	-2.39608	-3.14489	-1.86929	-2.03192	-1.92032	-1.76969	-1.81734	-1.9452	-2.65301	-4.08385	-4.50038	-5.08413	-2.91821	-3.73233	-2.86389	-4.26475	-4.88892	-4.72919	-2.58822	-1.58665
E2A(bHLH)/proBcell-E2A-ChIP-Seq(GSE21978)/Homer_n	-2.80694	-3.71897	-3.63679	-1.88006	-1.54197	-2.14097	-3.4044	-4.96494	-4.98763	-3.38494	-3.61897	-4.35635	-4.04508	-2.59569	-2.31412	-3.08885	-2.75835	-2.92681	-2.00956	-2.53512	-3.90574	-5.35742	-6.12519	-4.05117	-3.5043	-4.21137	-5.12236	-4.78257	-5.39631	-4.81588	-4.70863	-3.34366	-3.29212	-5.04942	-3.5844	-2.51215	-1.9745	-3.19198	-5.46473	-5.93433	-4.91087	-2.54215	-2.26968	-2.14793	-3.7897	-5.01158	-5.65433	-3.0364	-2.89886
Ascl2(bHLH)/ESC-Ascl2-ChIP-Seq(GSE97712)/Homer_p	-2.16724	-2.06895	-0.441404	-0.31051	-0.432252	-2.06776	-3.66471	-4.48785	-3.32882	-3.64847	-3.43598	-3.02247	-1.94775	-1.94675	-2.05183	-1.86706	-1.99893	-1.24018	-0.931226	-1.71496	-3.35113	-4.08644	-2.1555	-1.60377	-3.06195	-5.6437	-4.86572	-4.01222	-2.00041	-3.38167	-3.15185	-2.68576	-3.9736	-3.08583	-3.83097	-3.34021	-3.81794	-5.2969	-3.85323	-3.34457	-1.29289	-1.8161	-1.49149	-3.0045	-3.59	-4.55769	-2.37081	-1.61947	-1.75305
E2A(bHLH)/proBcell-E2A-ChIP-Seq(GSE21978)/Homer_p	-3.71501	-4.42625	-1.40323	-0.919346	-0.603233	-2.29231	-3.43493	-5.31951	-4.10486	-3.89102	-4.85006	-4.17595	-4.05649	-2.32043	-2.78073	-2.92393	-4.16926	-2.55688	-1.90416	-2.36355	-3.17417	-3.57495	-2.61701	-2.18214	-2.76624	-3.38505	-4.28817	-4.79512	-3.91246	-3.5885	-2.6907	-2.88629	-3.20867	-1.88969	-1.7692	-2.40582	-3.20337	-5.85335	-6.36319	-7.75376	-4.33315	-5.02234	-4.62353	-5.90896	-5.64517	-5.35066	-2.976	-2.55638	-3.51564
HEB(bHLH)/mES-Heb-ChIP-Seq(GSE53233)/Homer_n	-3.03289	-2.5077	-1.89987	-2.37717	-3.50221	-4.73558	-4.70292	-3.46932	-3.93088	-6.44059	-6.41276	-7.16193	-4.9166	-5.20581	-4.45156	-5.57013	-3.72455	-2.91314	-2.66721	-3.35946	-3.54957	-2.57466	-2.22002	-3.62756	-5.85013	-7.75977	-8.41588	-6.16261	-8.07171	-5.67044	-6.38311	-4.49125	-2.60847	-1.55027	-2.43297	-3.40018	-5.1562	-4.03077	-4.67809	-4.49657	-6.15931	-6.97602	-8.31762	-8.49198	-7.73904	-4.30204	-4.1849	-5.01618	-9.33136
Ptf1a(bHLH)/Panc1-Ptf1a-ChIP-Seq(GSE47459)/Homer_n	-2.40073	-1.51548	-1.54559	-1.60556	-2.262	-3.69613	-3.20756	-2.12982	-2.4099	-4.82083	-6.28872	-7.81219	-5.99016	-7.87858	-4.76105	-5.20396	-2.2555	-3.09045	-3.05082	-3.12796	-2.45147	-2.05906	-2.25886	-3.00707	-4.73388	-6.88586	-8.28702	-6.0215	-7.7732	-6.01265	-6.50755	-5.32781	-4.30834	-3.27418	-3.33708	-2.99196	-3.83487	-3.41406	-4.26079	-4.44951	-5.54594	-5.88052	-6.62785	-6.60597	-5.49733	-3.29092	-3.87608	-4.48136	-7.13087
HEB(bHLH)/mES-Heb-ChIP-Seq(GSE53233)/Homer_p	-1.1995	-4.07927	-4.38662	-4.66807	-2.49425	-2.18547	-2.65873	-3.99854	-4.84199	-4.24088	-2.88971	-3.82293	-6.4806	-6.77953	-6.97499	-4.84572	-5.77455	-4.08328	-4.5573	-2.76428	-2.61633	-3.62625	-4.08225	-4.42886	-2.93063	-2.96524	-4.684	-6.49667	-8.46464	-8.46464	-7.01889	-7.14164	-6.7185	-7.07699	-6.8495	-3.99196	-2.56096	-3.13002	-4.31048	-6.0382	-5.40161	-5.57396	-4.83984	-4.99256	-5.24133	-7.65217	-7.74993	-7.35833	-3.90714
Ptf1a(bHLH)/Panc1-Ptf1a-ChIP-Seq(GSE47459)/Homer_p	-0.829217	-2.49408	-3.22888	-3.01509	-1.6866	-1.28519	-1.33714	-2.11941	-3.909	-3.39238	-2.11408	-2.4685	-4.82083	-6.79	-8.06751	-6.83101	-8.7642	-5.53186	-6.344	-3.07746	-3.64341	-3.29714	-3.0316	-2.26839	-1.69798	-1.99644	-2.94673	-4.86634	-7.08367	-8.54116	-6.47616	-7.9636	-7.29181	-7.04743	-6.384	-4.46203	-3.33431	-3.74908	-4.13664	-5.45559	-4.50767	-4.89206	-4.61623	-5.49358	-5.87121	-7.88258	-7.93496	-7.91762	-4.58876
E2A(bHLH),near_PU.1/Bcell-PU.1-ChIP-Seq(GSE21512)/Homer_p	-1.54309	-1.49286	-1.85631	-1.24856	-2.3278	-1.97105	-4.3666	-4.56463	-4.85266	-3.86898	-2.8055	-4.60164	-5.49175	-6.18281	-5.66401	-6.51576	-5.78108	-5.28914	-4.28454	-3.4004	-3.39148	-2.87831	-4.56106	-5.809	-4.89175	-5.8047	-4.22809	-6.42215	-5.55273	-4.48427	-4.77507	-3.58128	-5.07273	-2.99225	-2.47556	-1.48641	-2.38975	-2.43074	-2.90918	-3.39204	-3.73566	-5.80088	-7.72053	-12.3434	-11.6872	-12.2579	-12.544	-8.03028	-7.66855
Slug(Zf)/Mesoderm-Snai2-ChIP-Seq(GSE61475)/Homer_p	-1.34418	-1.56019	-1.63402	-0.403449	-0.797796	-0.651584	-1.8562	-1.20026	-1.28112	-1.7528	-0.939051	-1.8562	-1.65687	-2.53705	-2.14377	-2.05041	-1.98655	-2.79224	-1.69246	-1.00285	-1.07923	-1.63227	-3.3919	-3.46434	-2.65299	-3.29982	-2.5434	-3.22843	-2.0268	-1.4368	-2.55767	-2.58209	-3.15915	-1.69246	-1.01276	-0.946449	-1.03451	-1.88135	-2.67863	-3.22764	-3.17946	-1.97322	-3.50962	-4.14382	-7.57319	-5.41514	-4.82951	-1.07116	-1.31358
Snail1(Zf)/LS174T-SNAIL1.HA-ChIP-Seq(GSE127183)/Homer_p	-2.89818	-4.00382	-3.51292	-1.61772	-1.70908	-1.55677	-2.94713	-2.91905	-2.98284	-2.66112	-0.95255	-1.82985	-1.90536	-3.06015	-2.43222	-4.11628	-3.76713	-4.80969	-1.85577	-1.11241	-1.02123	-1.77587	-4.05231	-6.23382	-5.33911	-4.64902	-2.28458	-2.75715	-2.73055	-3.77602	-6.51961	-5.00867	-4.6661	-1.63852	-1.57112	-1.35795	-2.06545	-2.94713	-2.9251	-3.70424	-2.93089	-3.54844	-4.4411	-6.44611	-7.45743	-7.9595	-6.73129	-2.89122	-2.12471
ZEB1(Zf)/PDAC-ZEB1-ChIP-Seq(GSE64557)/Homer_n	-2.65357	-2.57168	-3.2506	-2.09943	-4.30009	-4.49119	-5.17971	-3.10016	-1.57469	-2.76406	-3.35807	-5.52733	-6.72672	-7.51045	-6.63128	-3.21951	-2.68566	-1.80576	-2.79244	-3.02953	-3.82604	-5.26472	-4.7567	-6.06716	-3.62195	-5.28835	-5.07273	-5.07273	-5.88337	-6.23385	-9.24903	-5.42188	-3.94269	-2.41364	-4.47462	-4.82975	-6.33926	-6.52642	-7.80289	-8.43093	-10.8194	-15.1245	-14.9552	-15.3784	-15.3643	-12.4589	-8.74325	-6.12916	-6.1957
ZEB2(Zf)/SNU398-ZEB2-ChIP-Seq(GSE103048)/Homer_n	-0.783621	-1.36541	-1.43293	-2.31394	-1.36435	-2.91606	-2.41596	-2.32743	-1.01956	-0.615364	-1.34484	-2.66112	-4.25936	-3.19564	-3.66698	-1.64166	-1.27042	-0.848528	-1.22284	-2.10235	-2.1066	-4.09239	-6.87905	-5.00066	-4.32209	-1.91072	-3.89876	-3.35472	-2.91697	-3.06442	-2.99698	-5.50637	-3.5764	-3.70503	-1.44346	-2.14803	-1.57112	-1.96404	-2.37259	-2.49527	-4.51187	-4.2877	-6.94571	-6.25117	-6.80228	-7.3604	-4.83669	-4.45041	-3.30331
E2A(bHLH),near_PU.1/Bcell-PU.1-ChIP-Seq(GSE21512)/Homer_n	-4.21859	-4.12734	-4.47462	-4.80245	-8.54205	-4.68262	-5.25787	-1.95206	-1.38953	-1.71043	-3.0045	-3.52838	-3.94948	-3.04475	-3.75214	-2.20997	-2.50013	-1.53647	-2.51505	-2.26812	-3.0351	-2.97611	-2.28619	-3.78864	-3.5192	-6.79696	-5.02086	-5.63556	-5.16609	-7.78831	-7.58485	-6.1909	-7.5478	-8.42023	-8.42918	-6.04971	-6.48249	-7.4556	-6.69951	-5.15778	-6.12111	-6.29895	-5.0889	-4.17706	-5.15025	-6.15874	-5.4274	-6.1909	-6.08434
Snail1(Zf)/LS174T-SNAIL1.HA-ChIP-Seq(GSE127183)/Homer_n	-3.62605	-1.8412	-1.65503	-2.3551	-4.61428	-3.1989	-3.37338	-1.86461	-1.50413	-1.61136	-2.66522	-2.65941	-2.69999	-2.82842	-3.28646	-2.24386	-1.3806	-0.574019	-0.828204	-1.10481	-2.52457	-3.7588	-1.80629	-2.61716	-2.13604	-5.55568	-2.81266	-3.8786	-3.69162	-5.26734	-4.71196	-3.4434	-6.30492	-4.87891	-5.96375	-3.10478	-3.40833	-4.19538	-3.65482	-3.04439	-1.99432	-2.72785	-1.49767	-3.01521	-3.61851	-6.79588	-3.61851	-4.45041	-3.90392
Slug(Zf)/Mesoderm-Snai2-ChIP-Seq(GSE61475)/Homer_n	-3.35292	-2.73265	-2.87507	-2.91362	-4.48424	-2.45136	-3.37161	-1.432	-0.985999	-0.783119	-1.9005	-2.78778	-3.23524	-3.16505	-2.74606	-1.67418	-0.825656	-0.326522	-0.559361	-1.18635	-3.46365	-5.11369	-2.71507	-3.09529	-1.85591	-2.78139	-1.09771	-1.18635	-2.21973	-3.67825	-3.44457	-2.64358	-4.28669	-5.39502	-4.82951	-1.86907	-0.813469	-0.77052	-0.876411	-0.709205	-0.805111	-0.824146	-0.547527	-0.813469	-1.63227	-3.65885	-2.30634	-2.60949	-1.90789
ZEB1(Zf)/PDAC-ZEB1-ChIP-Seq(GSE64557)/Homer_p	-4.4296	-7.25805	-5.09285	-4.40752	-3.99705	-3.33099	-8.01842	-5.76377	-6.83129	-3.18857	-3.20044	-3.26799	-3.50792	-4.4808	-5.36639	-6.85496	-6.75189	-5.42188	-4.60315	-2.76406	-3.37794	-3.27311	-5.00177	-4.82177	-3.57126	-3.96386	-4.49677	-9.15012	-8.15584	-10.1421	-8.88764	-11.403	-9.10654	-7.5147	-9.15103	-9.54199	-9.30619	-5.93362	-6.65238	-7.00695	-6.58111	-5.30448	-6.5189	-8.86458	-6.83129	-5.2081	-4.68831	-6.20066	-6.18039
ZEB2(Zf)/SNU398-ZEB2-ChIP-Seq(GSE103048)/Homer_p	-5.28987	-2.29052	-2.13604	-1.72112	-2.53784	-3.81144	-3.10347	-2.47094	-1.38386	-0.624483	-0.979965	-1.12553	-2.82754	-2.88837	-4.01207	-3.50833	-2.55574	-1.85642	-0.891735	-1.67892	-1.14712	-1.71917	-1.60479	-1.57688	-1.68483	-1.70614	-4.91834	-4.90989	-5.34169	-2.93149	-7.15998	-7.14847	-6.48801	-4.78359	-4.72056	-5.55156	-3.83859	-6.30889	-7.4306	-9.7467	-7.14847	-7.29226	-6.62074	-5.15285	-4.59262	-3.82949	-3.96908	-2.60654	-3.48584
LRF(Zf)/Erythroblasts-ZBTB7A-ChIP-Seq(GSE74977)/Homer_p	-0.351554	-0.337181	-0.402841	-0.340065	-0.446085	-1.05251	-2.25717	-3.25563	-3.2145	-1.58875	-0.62299	-0.446085	-0.77629	-1.424	-2.70872	-2.53125	-2.54882	-2.09468	-2.81518	-3.51836	-2.24226	-1.0049	-0.552043	-1.30019	-2.74321	-5.49948	-3.67955	-2.51466	-2.13314	-1.92885	-2.27684	-1.49933	-1.5873	-2.37473	-3.24831	-4.3438	-4.2436	-3.4089	-1.479	-0.480225	-0.329814	-0.877445	-1.44658	-3.14527	-1.58586	-1.43696	-0.644517	-0.939778	-2.07558
Zac1(Zf)/Neuro2A-Plagl1-ChIP-Seq(GSE75942)/Homer_n	-1.13658	-0.687143	-0.699141	-0.703909	-0.902178	-0.632934	-0.49434	-0.289686	-0.339202	-0.48345	-0.366032	-1.03056	-1.10555	-1.551	-0.873745	-0.521043	-1.90465	-1.12351	-1.33346	-0.741035	-0.787837	-0.510082	0.261013	-0.580147	-1.14492	-1.64737	-0.725462	-0.879805	-1.09018	-0.95035	-0.486459	-0.339205	-0.683457	-1.56799	-2.65343	-3.01754	-3.09771	-2.74751	-2.69773	-2.56541	-4.2349	-3.37771	-2.98544	-1.17677	-1.12311	-0.974948	-1.32197	-2.62958	-2.31097
Zac1(Zf)/Neuro2A-Plagl1-ChIP-Seq(GSE75942)/Homer_p	-0.685761	-1.49839	-1.58081	-5.25969	-5.79898	-6.42077	-2.64201	-0.982434	-1.03968	-0.858668	-1.8913	-2.40819	-2.53436	-1.84246	-0.70971	-0.483368	-1.02926	-2.18347	-3.07839	-2.00337	-1.41564	-2.05557	-2.55631	-3.86221	-3.2059	-4.42644	-3.93784	-6.67127	-3.34147	-2.37885	-1.7221	-2.2844	-4.33287	-4.97147	-6.14964	-5.94631	-3.83691	-1.86138	-1.10702	-2.04067	-4.51574	-2.72007	-1.89207	-0.754407	-1.41295	-1.19433	-0.703783	-0.383802	-1.13825
SF1(NR)/H295R-Nr5a1-ChIP-Seq(GSE44220)/Homer_n	0.272399	0.300775	-0.361635	-0.270977	-0.270977	0.386074	-0.495709	-0.515434	-1.00266	-0.429392	-0.889519	-0.981015	-0.925623	-0.410747	-0.347602	-0.352649	-0.594032	-0.854487	-0.940394	-0.906381	-0.405985	-0.467614	-0.272399	-0.405985	-0.915351	-0.974626	-0.667423	-0.619925	-0.755768	-0.402667	-0.296071	-0.350147	-0.929006	-1.79362	-3.11545	-3.63912	-1.73343	-1.42319	-0.702137	-0.966049	-0.795321	-0.336155	-0.486746	-0.549249	-1.16129	-1.10015	-0.485311	-0.741035	-1.30832
Nr5a2(NR)/Pancreas-LRH1-ChIP-Seq(GSE34295)/Homer_n	-0.485803	0.270977	0.270977	-0.31758	-1.03053	-0.558283	0.278196	0.432869	-0.270977	-0.538692	-0.519456	-0.331712	-0.552143	-0.358812	-0.417812	0.31666	0.280053	-0.297496	-0.414946	-0.523829	-0.326173	-1.00412	-1.07923	-0.795321	0.356417	0.278979	0.292685	-0.582747	-0.34265	-0.661854	-0.646135	-0.312248	-0.278168	0.421425	-0.278168	-0.403449	-0.757575	-0.881711	-0.515434	-0.681369	-0.817966	-0.892286	-0.672505	-0.284031	-0.411726	-0.510179	-1.12311	-0.471364	-0.42163
Nr5a2(NR)/mES-Nr5a2-ChIP-Seq(GSE19019)/Homer_n	-0.270977	0.405186	0.375979	0.377509	-0.323672	-0.28345	0.386299	0.58597	0.343135	-0.344758	-0.488644	0.270977	-0.284031	0.479736	0.270977	0.619896	0.479736	0.44702	0.415387	0.289686	0.598283	-0.29059	-0.338272	-0.419104	0.759073	0.392723	0.335823	-0.644401	-0.315328	-0.341309	-0.323672	0.344767	0.453656	1.08972	0.450589	0.300424	-0.344758	-0.375951	-0.30961	-0.467614	-0.429392	-0.515434	-0.305591	0.237279	-0.270977	-0.323672	-0.531384	-0.284007	-0.303128
LXRE(NR),DR4/RAW-LXRb.biotin-ChIP-Seq(GSE21512)/Homer_n	-2.07479	-1.10859	-1.51891	-1.30583	-1.34431	-1.67783	-1.13862	-1.51891	-1.13862	-0.887981	-0.504369	-0.366032	-0.405871	-0.639581	-0.830867	-1.30583	-0.443489	-0.270977	0.193756	0.193756	-0.479736	-0.343977	-0.639581	-0.297496	-1.02929	-0.818648	-1.1424	-0.687554	-0.432592	-0.538692	-0.343977	-1.88009	-1.38967	-1.34468	-0.764641	-0.881857	-1.69381	-1.34431	-1.8733	-1.30846	-1.4898	-1.68494	-3.50343	-2.67863	-1.93668	-1.28833	-2.27586	-3.32319	-2.07169
THRa(NR)/C17.2-THRa-ChIP-Seq(GSE38347)/Homer_n	-2.68526	-2.23449	-0.743253	-0.580558	-0.510179	-0.892655	-1.29278	-1.04996	-0.996139	-0.457638	-0.98173	-0.719922	-0.928631	-0.724766	-0.328337	-0.288817	0.270977	-0.308727	-0.35219	-0.554358	-0.892286	-0.597295	-0.302698	-0.402841	-0.930907	-2.20506	-2.3245	-1.13607	-0.573757	-0.505329	-0.554358	-1.33253	-0.870444	-0.88633	-0.580558	-0.427961	-0.523829	-0.457638	-1.10522	-1.48441	-1.27518	-1.52668	-2.06043	-1.95793	-0.744006	-0.966695	-1.95684	-3.86022	-1.89552
THRb(NR)/HepG2-THRb.Flag-ChIP-Seq(Encode)/Homer_n	-0.612274	-0.689341	-0.411866	-0.370462	-0.312895	-0.582879	-1.28211	-1.56775	-1.22674	-0.275248	-0.368888	-0.32493	-0.543751	-0.382023	-0.460024	-0.467614	-0.292289	0.27733	-0.363553	-0.77052	-1.88393	-2.06242	-1.40661	-1.83794	-1.21243	-1.39069	-1.19937	-1.79408	-1.79739	-2.41115	-1.57792	-2.4038	-1.05838	-1.24726	-0.731007	-0.498676	-0.537043	-0.637694	-2.54198	-3.50962	-3.53545	-2.53943	-2.88633	-2.78778	-1.06689	-0.935668	-1.41192	-3.09529	-1.54388
COUP-TFII(NR)/Artia-Nr2f2-ChIP-Seq(GSE46497)/Homer_p	-1.49588	-0.884601	-1.19778	-1.10654	-1.99487	-2.1796	-2.41365	-1.73069	-2.25947	-1.56431	-1.06933	-0.827065	-1.92335	-2.07146	-2.69476	-2.19067	-3.09991	-2.34679	-5.19188	-6.79417	-7.44807	-5.00498	-4.1968	-4.22276	-3.32525	-2.59389	-4.24648	-5.42369	-7.59689	-5.77947	-5.09638	-4.10097	-3.82157	-1.63959	-1.85762	-0.690643	-1.34472	-0.479747	-1.63414	-2.71647	-3.66539	-2.83288	-1.27413	-1.86016	-2.6289	-3.40884	-2.64032	-2.01047	-2.37269
COUP-TFII(NR)/K562-NR2F1-ChIP-Seq(Encode)/Homer_p	-0.986418	-0.853947	-1.10015	-1.97171	-2.27936	-1.19028	-0.99134	-0.587606	-0.749435	-0.816835	-2.38943	-2.39041	-2.10394	-1.38631	-1.80589	-1.55931	-2.51505	-4.42822	-4.49502	-4.2395	-2.28012	-3.08516	-2.82717	-3.38151	-6.1426	-7.88791	-9.34623	-4.86995	-2.81973	-2.35464	-2.12964	-1.14114	-0.792315	-0.366994	-0.585247	-0.333086	-1.00198	-1.8619	-1.87214	-1.64242	-1.08881	-2.27861	-2.83983	-2.77457	-2.15746	-1.2951	-1.32904	-2.20957	-4.05132
EAR2(NR)/K562-NR2F6-ChIP-Seq(Encode)/Homer_p	-2.36284	-2.18938	-2.89173	-3.30195	-3.64595	-2.70531	-2.19663	-1.14293	-1.6129	-1.6723	-4.50308	-2.74356	-2.82534	-2.31913	-4.43381	-3.26512	-6.09079	-7.47927	-7.98677	-5.06122	-3.33411	-4.56875	-5.34393	-6.03825	-8.71449	-9.15305	-10.309	-6.9124	-5.4274	-5.21953	-4.1329	-2.52976	-2.1997	-1.38736	-1.9639	-1.18063	-2.78735	-3.18228	-3.64487	-3.36885	-2.76196	-3.58507	-3.97095	-4.84865	-2.92991	-1.75724	-1.14518	-2.92991	-4.1628
RARa(NR)/K562-RARa-ChIP-Seq(Encode)/Homer_n	-1.10637	-1.42742	-2.29089	-2.68445	-3.08954	-3.43642	-2.54622	-3.4513	-2.8055	-4.57474	-3.61742	-3.97728	-2.83571	-2.85269	-3.18895	-3.57039	-2.95162	-4.89045	-6.72296	-7.93045	-6.45943	-5.28199	-7.44145	-7.01324	-7.85462	-8.30009	-10.8298	-10.2361	-10.1845	-7.90629	-8.90991	-6.43642	-4.72637	-3.90404	-3.48766	-3.56161	-2.38076	-2.08922	-2.62392	-2.13577	-3.16181	-2.96209	-3.81193	-3.96717	-6.04707	-8.70374	-8.46225	-5.75318	-5.96105
Erra(NR)/HepG2-Erra-ChIP-Seq(GSE31477)/Homer_p	0.270977	-0.386074	-0.881857	-1.42547	-2.4686	-1.42547	-2.0817	-1.04739	-1.30801	-0.750323	-1.00883	-0.940148	-2.37253	-1.71928	-1.35216	-1.40127	-2.04701	-2.40072	-2.99609	-6.14553	-7.01954	-5.86556	-2.85165	-3.62884	-2.60281	-2.83384	-2.88349	-2.96604	-4.4034	-5.11009	-4.41992	-4.06033	-3.73274	-3.55014	-2.24648	-1.2117	-1.53792	-0.847185	-0.81656	-1.24111	-2.2511	-3.24843	-3.03342	-5.02548	-4.19586	-3.71846	-2.19254	-2.69199	-2.0817
THRb(NR)/Liver-NR1A2-ChIP-Seq(GSE52613)/Homer_p	-0.715948	-0.321498	-0.52371	-0.4603	-1.24144	-0.7666	-1.3392	-1.3851	-3.46932	-2.65582	-1.99784	-1.02344	-1.85414	-1.68805	-1.64477	-1.67783	-2.55103	-2.97752	-3.4226	-5.31579	-5.40079	-5.56287	-2.578	-1.83457	-0.919193	-1.05547	-3.20738	-4.49485	-4.51575	-2.22476	-2.26951	-2.32883	-1.5531	-0.895818	-1.41781	-1.55822	-2.85423	-1.29081	-1.34664	-0.759104	-2.0182	-3.77349	-3.28622	-2.26867	-1.13291	-1.60102	-1.46627	-1.60102	-2.17243
Hoxd12(Homeobox)/ChickenMSG-Hoxd12.Flag-ChIP-Seq(GSE86088)/Homer_n	-3.48184	-2.44614	-1.87214	-0.889615	-0.708131	-1.52787	-1.94553	-1.62285	-1.62396	-1.00514	-2.06768	-1.05012	-1.06741	-2.08846	-3.13984	-5.41914	-4.20142	-3.47894	-3.45319	-3.01472	-4.62932	-5.18161	-5.28914	-4.74567	-2.5707	-2.0042	-1.37014	-2.8739	-4.86027	-8.82764	-8.68183	-6.96012	-3.35032	-0.950423	-0.416839	-0.32	-0.420358	-0.303151	0.448162	0.433798	0.617503	0.322155	-0.290237	-0.368194	-1.22946	-1.37014	-0.985126	-0.270977	0.462834
Mef2a(MADS)/HL1-Mef2a.biotin-ChIP-Seq(GSE21529)/Homer_n	-3.02188	-3.39269	-4.49358	-5.15759	-4.85238	-3.71679	-4.94988	-5.60114	-6.66249	-5.65825	-5.65825	-3.64841	-4.60542	-5.88352	-9.85634	-11.6007	-11.3543	-10.4831	-9.91155	-9.15725	-5.65825	-4.17134	-4.77171	-7.89336	-10.4768	-15.8061	-16.0682	-15.3087	-7.80149	-4.41529	-2.20553	-1.1608	-0.47582	-0.303128	-0.270977	-0.41972	0.294796	0.293681	-0.635877	-2.16475	-8.00871	-6.22185	-4.83868	-1.54185	-1.44461	-2.49247	-2.62189	-3.68271	-3.24113
Mef2c(MADS)/GM12878-Mef2c-ChIP-Seq(GSE32465)/Homer_n	-3.09845	-3.79206	-5.55233	-6.45074	-9.4796	-8.27977	-8.27977	-6.00289	-5.77947	-7.57939	-7.73315	-7.76659	-8.4541	-10.2732	-11.5488	-13.0755	-12.3723	-13.2131	-11.9249	-12.34	-9.87879	-7.64916	-6.72672	-8.52543	-10.9077	-17.8757	-18.08	-20.2934	-9.656	-4.60542	-1.40808	-0.790849	-0.830648	-0.707479	-0.830648	-0.945161	-0.460024	-0.707479	-2.00902	-2.75265	-5.99242	-4.21526	-3.44469	-0.758884	-0.986562	-2.19673	-3.44954	-3.60997	-3.07496
Mef2b(MADS)/HEK293-Mef2b.V5-ChIP-Seq(GSE67450)/Homer_p	-3.20268	-3.4434	-3.76564	-6.3494	-6.10563	-7.00401	-3.77572	-3.87468	-3.50221	-3.2398	-2.92147	-1.93566	-2.27031	-3.21729	-5.03946	-8.51233	-11.7171	-11.971	-12.04	-8.96207	-8.90462	-5.32154	-4.4296	-3.75082	-4.78567	-5.74121	-10.0267	-9.64344	-11.6499	-6.80747	-4.16634	-2.0113	-0.767344	-0.564573	-0.400056	-0.318586	-0.383574	0.29772	-0.270977	-0.646135	-1.22609	-4.56208	-4.28669	-3.13123	-0.652892	-0.357384	-0.414946	-0.671417	-0.615777
LXRE(NR),DR4/RAW-LXRb.biotin-ChIP-Seq(GSE21512)/Homer_p	-1.69381	-2.55683	-1.00742	-0.392723	-0.331945	-0.887981	-0.595539	-0.366032	-0.504369	-0.443489	-0.504369	-0.471364	-0.639581	-0.97841	-0.702829	-0.504369	-0.702829	-0.595539	-1.67783	-1.02929	-1.13862	-1.30846	-3.19017	-7.22726	-8.09677	-5.80974	-4.55512	-3.27802	-3.07878	-1.89416	-1.13862	-0.887981	-0.293681	-0.270977	0.198962	-0.270977	-0.29059	-0.504369	-0.564009	-0.564009	-0.366032	-0.698628	-1.10481	-1.13862	-0.536032	-0.421425	-0.443489	-1.2907	-2.20345
THRa(NR)/C17.2-THRa-ChIP-Seq(GSE38347)/Homer_p	-0.488644	-0.339202	-0.282024	-0.501335	-0.625538	-0.468031	-0.343102	-0.343977	-1.39763	-1.78829	-2.14288	-0.817966	-0.817966	-1.19397	-1.0266	-1.89552	-2.37497	-5.16213	-2.53655	-1.85873	-1.59243	-2.08922	-2.6415	-1.58755	-2.4293	-2.61534	-3.36566	-2.79432	-1.61618	-1.47583	-0.879944	-1.11713	-0.350147	-0.431227	-0.344758	0.240574	0.239404	-0.284007	-0.639581	-0.47486	-0.270977	-0.270977	-0.400056	-0.879944	-0.479736	-0.305591	-0.301926	-0.591883	-1.00634
THRb(NR)/HepG2-THRb.Flag-ChIP-Seq(Encode)/Homer_p	-0.706812	-0.668939	-0.363553	-0.50708	-0.298647	-0.313196	0.299744	0.315646	-0.483315	-1.16751	-2.89999	-1.01187	-0.625177	-0.464326	-0.766072	-1.13855	-2.50999	-4.70472	-4.35935	-2.85554	-2.78168	-3.13123	-4.31017	-3.30148	-2.30634	-1.15998	-1.43128	-1.91659	-1.28713	-1.28211	-0.843754	-1.11219	-0.533031	-0.431152	-0.432592	-0.270977	0.27443	-0.316371	-0.315617	-0.472496	0.299348	-0.40062	-0.274111	-0.652235	0.276332	-0.325919	0.308055	-0.382023	-0.413944
SF1(NR)/H295R-Nr5a1-ChIP-Seq(GSE44220)/Homer_p	-0.644517	-0.535107	-0.482137	-1.12803	-0.582211	-0.617025	-0.270977	-0.429392	-0.270977	-0.338272	-0.289686	-0.559361	-0.421425	-0.552686	-0.981015	-1.69603	-2.796	-2.49247	-2.55652	-2.26727	-3.01387	-1.69603	-0.940394	-0.35789	-0.608683	-0.535107	-0.589973	-1.51286	-2.26792	-1.4576	-0.718942	-0.339202	-0.792315	-0.655993	-1.49122	-0.758884	-0.907281	-0.981015	-1.35486	-1.36021	-2.07891	-1.78769	-1.8719	-0.455069	-0.608683	-0.598283	-1.00266	-1.07351	-0.564573
Nkx3.1(Homeobox)/LNCaP-Nkx3.1-ChIP-Seq(GSE28264)/Homer_p	-0.573415	0.30961	0.31758	0.270977	0.350212	0.343977	0.432816	0.33233	-0.320065	-0.270977	-0.353023	-0.619897	-0.99381	-0.996979	-0.939051	-0.783908	-0.979282	-0.509136	-0.700759	-0.793277	-1.04334	-1.31017	-0.750323	-0.386074	-0.607009	-1.60653	-3.39939	-2.28532	-1.20893	-0.442642	-0.313118	-0.278979	-0.270977	-0.503115	-0.405985	-0.453656	0.270977	-0.27124	-0.514115	-1.203	-1.47875	-0.964417	-0.380141	-0.332735	-0.270977	-0.271806	0.383595	0.295023	0.393222
Bapx1(Homeobox)/VertebralCol-Bapx1-ChIP-Seq(GSE36672)/Homer_n	-0.766829	-0.56022	-0.381577	0.335484	0.339202	0.408777	-0.365208	-0.86473	-0.549249	-0.350718	-0.350718	-0.979282	-1.90118	-0.892856	-0.348872	-0.574675	-0.675937	-1.21836	-0.467801	-0.552367	-0.960579	-0.923011	-0.591491	-0.301387	-0.830867	-2.25976	-3.5107	-1.61608	-1.2896	-0.686332	-0.848701	-0.371713	-0.341717	-0.352361	-0.384772	-0.681007	-0.72047	-0.841952	-0.634523	-0.576496	-0.737282	-0.856263	-0.916415	-0.756261	-0.403853	0.294655	0.359392	0.569403	0.389409
Nkx2.1(Homeobox)/LungAC-Nkx2.1-ChIP-Seq(GSE43252)/Homer_p	-0.380112	-1.23302	-0.86888	-0.642575	0.28833	0.586625	0.472179	0.270977	-0.488063	-0.334536	0.281231	0.491354	0.636451	0.580673	-0.270977	-0.398175	-0.380497	-0.289686	0.32	-0.366032	0.270977	-0.386074	-0.302843	-0.824287	-0.595596	-1.15293	-0.395891	-1.15294	-0.482328	-0.718942	0.270977	0.377186	0.514921	0.411012	0.366032	-0.281065	-0.280347	-0.434124	-0.448987	-0.91385	-0.771035	-0.536705	-0.315203	-0.93509	-1.37519	-2.63196	-2.46506	-2.85269	-1.65773
Nkx2.2(Homeobox)/NPC-Nkx2.2-ChIP-Seq(GSE61673)/Homer_n	-1.12666	-0.286176	-0.278969	0.552367	0.777407	0.402853	-0.270977	-0.403853	0.255921	0.389409	0.468885	0.531338	0.512351	-0.323308	-0.303128	-0.287232	0.313196	0.389409	0.365376	0.704215	0.419375	0.271279	-0.356625	-0.382388	-0.46031	-0.474506	-1.10318	-0.411012	-0.457385	0.286216	-0.339944	-0.32	-0.303433	0.322007	0.495709	0.386074	-0.295277	-0.37983	-0.605039	-0.346868	-0.272399	0.515434	-0.272399	-0.567867	-1.70991	-1.57132	-1.66178	-1.06346	-0.526394
Nkx2.5(Homeobox)/HL1-Nkx2.5.biotin-ChIP-Seq(GSE21529)/Homer_p	-0.353481	0.294467	0.270977	0.507469	0.837838	0.512351	0.476905	-0.536032	-0.592424	-0.756866	0.255785	0.307266	0.307613	-0.318355	0.270977	0.345793	0.40049	0.316312	-0.314213	0.279104	0.355476	0.41512	0.335043	-0.270977	-0.507148	-0.351603	-0.658517	-0.270977	-0.458027	0.417086	0.295694	0.325039	-0.305479	-0.32493	-0.343977	-0.320788	-0.442066	-0.362191	-0.747519	-0.418231	-0.434208	0.270977	-0.459221	-0.535797	-0.751935	-0.581391	-0.687062	-0.655016	-0.361417
GLIS3(Zf)/Thyroid-Glis3.GFP-ChIP-Seq(GSE103297)/Homer_p	-3.88087	-6.79569	-9.97967	-9.37175	-5.72213	-2.97626	-0.998109	-2.68379	-1.74684	-2.18243	-0.631538	-0.669594	-0.645571	-0.384368	-0.770352	-0.860673	-1.57174	-0.934502	-1.43955	-2.92534	-3.43455	-2.15144	-0.734633	-0.353148	-0.657977	-0.817053	-2.19474	-1.46852	-2.3895	-3.80049	-5.49468	-5.57659	-5.56298	-4.78853	-3.8279	-2.23625	-2.18752	-1.80919	-2.12334	-1.31626	-1.21873	-0.629767	-0.63075	-1.18346	-2.28943	-2.71371	-4.18119	-3.54899	-3.70842
LRF(Zf)/Erythroblasts-ZBTB7A-ChIP-Seq(GSE74977)/Homer_n	-0.909216	-0.829857	-1.44082	-1.70125	-2.16294	-1.4117	-0.689536	-0.588108	-1.33986	-0.670699	-0.764898	-0.334356	-0.831964	-1.02731	-1.4593	-0.939354	-1.01462	-0.946495	-1.76446	-1.49343	-1.51255	-1.54585	-2.23068	-2.13067	-2.32073	-1.59552	-2.25081	-0.967779	-0.939778	-0.589366	-0.67647	-0.538692	-0.918154	-1.81917	-2.36557	-1.09303	-0.950137	-1.59127	-2.34498	-2.6846	-1.52702	-2.46668	-1.30928	-1.23052	-0.741367	-1.24459	-1.03099	-1.83058	-1.55759
PRDM9(Zf)/Testis-DMC1-ChIP-Seq(GSE35498)/Homer_n	-0.547578	-0.288817	-0.504369	-0.68928	-0.98173	-0.386074	0.236442	-0.270977	-0.37364	-0.270977	0.303128	0.494002	0.494002	0.519008	0.510179	0.464326	0.554403	0.326173	0.285163	-0.328337	0.44702	0.301005	-0.270977	-0.405985	0.236866	0.429392	0.302595	-0.302698	-0.443758	-0.358463	-0.336155	-0.424945	-0.504369	-0.499151	-0.552686	-0.599138	-0.744006	-0.488237	-1.09826	-2.39509	-2.57009	-1.58755	-0.599138	-0.566732	-0.404555	0.236866	-0.270977	0.28345	0.284007
Tbx5(T-box)/HL1-Tbx5.biotin-ChIP-Seq(GSE21529)/Homer_p	-0.404386	-0.386074	-0.588687	-0.548491	-0.639581	-1.01264	-0.725192	-0.819619	-0.618727	-0.621243	-0.485823	-0.400191	-0.272399	-0.284031	0.303128	-0.574148	-0.313196	-0.480882	0.280347	-0.366032	-0.722101	-1.1299	-2.1961	-2.16716	-1.83374	-0.686703	-0.540627	-0.543286	-1.32317	-1.54562	-1.4538	-1.03842	-1.02795	-0.834607	-0.531367	-0.339642	-0.343977	-0.515434	-1.01579	-1.41356	-0.88963	-0.370462	-0.389391	-0.432973	-0.815951	-0.743868	-1.18468	-0.724049	-1.43503
Tbx6(T-box)/ESC-Tbx6-ChIP-Seq(GSE93524)/Homer_p	0.247633	-0.354876	-0.720044	-0.595539	-0.792113	-0.51586	-0.31758	-0.270977	-0.316203	-0.673025	-1.33253	-1.08597	-1.29304	-1.97616	-1.0611	-2.25918	-0.497402	-0.792113	-0.34699	-0.50708	-1.16751	-1.11241	-2.61438	-1.50413	-1.424	-0.409491	-0.643673	-0.407685	-0.523248	-0.415547	-0.927847	-1.03117	-1.36326	-0.790495	-0.825629	-1.12127	-0.818801	-0.285835	0.687227	0.383916	-0.287693	-0.743058	-1.17424	-1.71397	-1.50357	-0.624819	-0.29059	0.339202	-0.643673
Tbx5(T-box)/HL1-Tbx5.biotin-ChIP-Seq(GSE21529)/Homer_n	-0.450479	-0.589539	-1.09771	-1.27229	-1.42829	-1.10136	-0.470866	-0.271714	-0.547217	-0.718942	-0.931757	-0.496453	-0.901424	-0.77629	-1.14713	-1.30228	-0.968884	-0.49513	0.270977	-0.343664	-0.421425	-0.318289	-0.270977	-0.270977	-0.486836	-0.84838	-0.741055	-1.00444	-0.531367	-0.786572	-0.615711	-0.672715	-0.418267	-0.356868	-0.273886	-0.366039	-0.541498	-1.17556	-1.60829	-1.57559	-3.07411	-1.76959	-2.49325	-0.690018	-0.961482	-0.874805	-2.14097	-2.96243	-1.24152
Tbx6(T-box)/ESC-Tbx6-ChIP-Seq(GSE93524)/Homer_n	0.339202	0.296182	-0.49465	-0.503538	-0.828204	-0.797469	-0.464326	-0.284031	0.270977	0.421425	0.716957	0.633643	-0.285171	-0.464326	-1.36326	-1.21501	-1.34418	-0.824146	-1.2027	-0.833013	-0.906611	-0.552367	-0.351352	-0.502139	-0.404759	-0.703604	-0.375663	-0.839742	-0.553361	-0.801508	-0.384772	-0.715948	-1.02395	-1.0611	-0.543333	0.270977	-0.270977	-0.366032	-0.538386	-0.427637	-0.639581	-0.687062	-0.898971	-0.996724	-0.312248	-0.270977	-0.35789	-2.31446	-1.21484
REST-NRSF(Zf)/Jurkat-NRSF-ChIP-Seq/Homer_n	-0.270977	-0.270977	0.270977	0.270977	0.270977	-0.270977	-0.270977	-0.386074	-0.552367	-0.58597	-0.515434	-0.30961	0.166254	0.147179	-0.270977	-0.270977	-0.339202	-0.270977	-0.744006	-0.552367	-0.552367	-0.386074	-0.270977	-0.270977	0.270977	0.166254	0.166254	-0.270977	-0.339202	-0.270977	-0.270977	0.270977	-0.32	-0.744006	-0.951561	-0.744006	-0.386074	-0.386074	-0.270977	-0.386074	-0.552367	-0.552367	-0.386074	0	0	0	0	-0.270977	-0.270977
SCRT1(Zf)/HEK293-SCRT1.eGFP-ChIP-Seq(Encode)/Homer_p	0.27124	0.228347	-1.4065	-1.0304	-0.720104	-0.354876	-0.293681	0.344758	0.487652	0.367122	-0.270977	-0.718942	-0.964417	-1.10015	-0.583758	-0.297445	-0.354876	-0.270977	-0.446085	-0.795321	-1.1608	-0.619925	0.31666	0.41972	0.31666	-0.270977	-0.270977	-0.467393	-0.472301	-0.669531	0.296071	-0.293681	-0.326055	-1.10876	-1.08893	-1.00272	-0.873299	-0.558283	-0.459295	-0.521884	-1.06911	-0.775533	-0.53113	-0.392723	-0.513734	-0.451161	-0.702137	-0.755768	-1.24111
Reverb(NR),DR2/RAW-Reverba.biotin-ChIP-Seq(GSE45914)/Homer_p	-1.08597	-1.90332	-1.46799	-1.97794	-1.07116	-1.232	-0.764641	-0.829181	-0.881857	-1.18108	-0.97841	-0.698628	-0.504369	-0.887981	-0.564009	-1.00742	-0.783621	-1.5991	-1.44021	-2.07169	-2.28166	-3.96395	-2.93436	-2.08691	-1.28833	-1.232	-1.28833	-0.499722	-0.270977	0.212481	-0.595539	-1.2027	-0.829181	-0.326522	0.285835	-0.319905	-0.270977	-0.362794	0.206783	-0.270977	-0.285835	-0.326522	-0.504369	-0.338712	-0.331945	-0.356868	-0.313196	-0.313196	-0.718942
VDR(NR),DR3/GM10855-VDR+vitD-ChIP-Seq(GSE22484)/Homer_p	-0.782898	-0.343977	-0.665981	-0.270977	0.281231	0.537043	0.449229	-0.535027	-0.449229	-0.656474	-0.270977	-0.658517	-0.6316	-1.34468	-0.718942	-0.723432	-0.748174	-1.26615	-1.07116	-0.516637	-1.00835	-0.725462	-0.843686	-0.332735	-0.338712	-0.31051	0.212481	-0.470866	-0.913771	-1.46799	-0.945203	-0.368392	-0.687554	-0.356868	-0.421425	0.280053	-0.281231	-0.281231	-0.552735	-1.1387	-1.39393	-1.32935	-0.913771	-0.508805	-0.30961	0.352361	0.270977	-0.356868	-0.458796
Zic2(Zf)/ESC-Zic2-ChIP-Seq(SRP197560)/Homer_n	-0.472496	-0.790495	-0.405985	-0.940015	-0.694946	-1.23271	-0.776061	-0.706812	-0.427637	-0.458796	-0.576378	-0.411866	-0.736357	-0.780242	-1.37208	-0.678234	-0.474935	-0.536032	-0.818801	-0.736357	-0.386074	-0.403348	-0.343977	-0.416625	-0.670426	-0.480122	-0.668939	-0.472496	-0.327006	0.248674	0.297496	-0.272399	0.272503	0.298744	0.27354	-0.349433	-0.3281	-0.326522	-0.284007	-0.326522	-0.52285	-0.471364	-0.65361	-0.760315	-1.81331	-1.74977	-1.44269	-0.838073	-0.95255
Zic3(Zf)/mES-Zic3-ChIP-Seq(GSE37889)/Homer_p	-0.445709	-0.50117	-0.270991	-0.270977	0.249975	-0.817855	-1.57112	-0.881857	-0.80783	-0.621189	-1.3872	-0.683278	-0.906611	-0.673025	-1.95313	-1.74977	-1.77587	-1.00742	-0.558283	-0.320064	0.337467	-0.271191	0.249712	-0.270977	-0.282308	0.250058	-0.494116	-0.742024	-0.579503	0.249801	0.366032	-0.270977	-0.270977	0.375583	0.466747	0.270977	-0.384772	-0.486453	-0.394442	-0.347313	0.249975	0.400964	0.330594	-0.3266	-0.953122	-0.84884	-1.28022	-1.07738	-1.07115
Reverb(NR),DR2/RAW-Reverba.biotin-ChIP-Seq(GSE45914)/Homer_n	-0.313196	-0.458796	-0.956181	-1.00835	-0.470866	-0.282522	-0.421425	-0.783621	-0.881857	-0.384772	-0.392723	-0.595539	-0.404308	0.2202	0.347602	0.214751	-0.376861	-0.574019	-0.470866	-0.343977	-0.589366	0.30498	0.521519	0.977105	0.552735	0.470866	0.499722	0.214751	-0.625492	-0.376861	-0.285835	0.270977	-0.392723	-0.892856	-0.748174	-0.811443	-0.537043	-0.875182	-0.574019	-0.875182	-0.339946	-0.343977	-0.432592	-0.873299	-1.59205	-1.10876	-1.6513	-0.516637	-0.595539
ZNF136(Zf)/HEK293-ZNF136.GFP-ChIP-Seq(GSE58341)/Homer_n	-1.30583	-0.639581	-0.450589	-0.339202	-0.450589	-0.939051	-0.939051	-0.698628	-0.471364	-0.639581	-0.756866	-0.818648	-1.69381	-2.55683	-1.4898	-0.302698	0.178466	-0.515434	-0.58597	-1.30583	-0.515434	-0.576378	-0.30961	-0.515434	-0.443489	0.198962	-0.270977	-0.270977	-0.343977	-0.421425	-0.270977	-0.405871	-0.293681	-0.830867	-0.756866	-0.830867	-0.756866	-0.780242	-0.780242	-0.780242	-0.698628	-0.443489	-0.297496	-0.270977	-0.504369	-0.443489	-0.639581	-0.471364	-0.830867
NFkB-p50,p52(RHD)/Monocyte-p50-ChIP-Chip(Schreiber_et_al.)/Homer_n	0.372271	-0.326055	-0.605266	-0.891735	-0.388895	0.27291	0.332735	-0.270977	-0.270977	-0.272399	0.230019	-0.29772	-0.27354	-0.322007	-0.270977	-0.270977	-0.401216	-0.339202	-0.41972	0.270977	-0.405985	-0.352649	-0.950423	-0.642026	-0.486746	0.27124	0.270977	-0.293681	-0.848701	-0.594032	-0.388895	-0.441404	-0.632353	-2.24501	-1.09716	-0.936091	-0.818648	-0.581713	-0.618905	0.270977	-0.270977	-0.270977	-0.392723	-0.812115	-1.17514	-0.618905	-0.538692	-0.619925	-1.22277
NFkB-p50,p52(RHD)/Monocyte-p50-ChIP-Chip(Schreiber_et_al.)/Homer_p	-0.332735	-0.332735	-0.459295	-1.2662	-0.574019	0.292555	0.940394	0.27354	0.332735	0.323672	0.434124	-0.270977	0.272399	-0.270977	-0.270977	-0.340968	-0.513734	-0.397175	-0.35789	0.27124	0.322007	0.549249	0.352649	-0.270977	-0.340968	-0.344758	0.386074	0.29772	0.365208	-0.297445	-0.326055	-0.915351	-1.03621	-2.33432	-0.574019	-0.594032	0.230805	-0.515434	-0.950423	-0.974626	-1.40087	-1.51286	-1.19104	-0.446085	-0.270977	0.521519	-0.27124	-0.434124	-1.17514
Ap4(bHLH)/AML-Tfap4-ChIP-Seq(GSE45738)/Homer_p	0.295492	-0.303191	0.570152	0.544218	1.12218	0.468821	0.378487	-0.270977	0.294796	-0.311404	-0.285835	-0.472546	-0.419401	-0.392723	-0.398255	-0.35649	-0.421098	-0.270977	-0.350718	-0.515728	-0.600247	-0.301926	-0.270977	0.285835	-0.270977	-0.311623	-0.48308	-0.891832	-0.603463	-0.366283	0.424848	0.338272	-0.300477	-0.497306	-0.271007	-0.342166	0.294841	-0.302698	0.303128	0.255752	0.650137	0.610369	0.48867	-0.294841	-0.293824	0.270977	0.426974	0.389409	0.311821
Tcf21(bHLH)/ArterySmoothMuscle-Tcf21-ChIP-Seq(GSE61369)/Homer_p	-0.364942	-0.456223	0.4201	0.579448	0.86132	0.270977	-0.27354	-0.577251	-0.315617	-0.544087	-0.399812	-0.537047	-0.394741	-0.39643	-0.449229	-0.660633	-0.733326	-0.358892	-0.323932	-0.785784	-1.09534	-0.587933	-0.270977	0.283912	-0.303078	-0.435153	-0.479727	-0.748174	-0.538692	-0.428008	0.270977	0.270977	-0.395433	-0.543127	-0.439044	-0.767282	-0.607132	-1.21782	-0.720835	-1.01647	-0.27627	-0.270977	0.276387	-0.365591	-0.347602	0.275043	0.292829	0.270977	-0.645571
Myf5(bHLH)/GM-Myf5-ChIP-Seq(GSE24852)/Homer_p	-0.576378	-0.626954	0.356868	0.49465	0.994214	0.309628	0.5604	-0.31051	-0.339202	-1.00835	-0.822162	-0.674348	-0.558283	-0.383387	-0.335645	-0.332071	-0.293681	-0.365208	-0.282522	-0.550394	-0.812115	-0.630567	-0.298232	0.592868	0.376211	-0.30961	-0.362146	-0.366642	0.400159	-0.270977	0.270977	0.270977	-0.271806	-0.322785	-0.422843	-0.500625	-0.366642	-0.612274	-0.785352	-0.70021	-0.301387	0.331945	0.270977	0.270977	-0.298232	-0.344239	-0.311177	0.270977	-0.329664
MyoG(bHLH)/C2C12-MyoG-ChIP-Seq(GSE36024)/Homer_p	-0.712125	-0.595616	0.343574	0.550394	0.656474	0.350362	0.39064	-0.270977	0.276771	-0.574858	-0.681946	-0.934702	-0.471364	-0.302698	-0.293681	-0.432776	-0.360744	-0.270977	0.327336	-0.449483	-0.949412	-0.875182	-0.270977	0.503839	0.426045	-0.443489	-0.399867	-0.318586	0.425637	0.270977	0.330622	0.270977	-0.407807	-0.526432	-0.405162	-0.403945	-0.513734	-1.15929	-0.97841	-0.8907	-0.270977	0.270977	-0.270977	-0.315763	-0.463996	-0.510272	-0.538692	-0.375722	-0.552735
Atoh7(bHLH)/Retina-Atoh7-CutnRun(GSE156756)/Homer_n	-0.386074	-0.399113	-0.329664	0.24774	-0.285171	-0.41512	-0.60904	-0.270977	-0.301926	-0.691235	-1.19501	-0.993891	-0.576033	-0.312248	0.44414	0.616684	0.309628	-0.339946	-0.52115	-0.691014	-0.576033	-0.612367	-0.272404	-0.365376	0.332702	-0.647459	-0.673894	-1.87558	-1.73257	-2.60192	-1.35912	-0.790849	-0.443973	-0.342264	0.272503	-0.297496	-0.413672	-1.34134	-0.913361	-0.552367	0.248155	-0.27291	-0.51207	-0.342264	-0.270977	0.483911	0.375493	0.339946	-0.270977
Ascl1(bHLH)/NeuralTubes-Ascl1-ChIP-Seq(GSE55840)/Homer_n	-0.441404	-0.798926	-1.97914	-0.601404	-0.574675	-0.278252	-0.857625	-1.19993	-1.35216	-1.4202	-1.9101	-2.84239	-2.70273	-1.65296	-1.18554	-0.974429	-1.34609	-1.73027	-1.58665	-1.57952	-2.36597	-3.19802	-2.19514	-1.13943	-0.68879	-1.66967	-2.446	-3.7252	-4.04106	-2.10732	-2.88668	-1.03106	-2.03543	-1.19406	-1.37544	-0.963838	-1.41932	-1.33513	-2.1649	-1.79712	-1.50367	-0.375979	-0.458796	-0.818648	-1.7949	-2.46007	-1.45968	-0.926544	-0.879972
Atoh1(bHLH)/Cerebellum-Atoh1-ChIP-Seq(GSE22111)/Homer_n	-0.351352	-0.569161	-0.679823	-0.639581	-0.424957	-0.284031	-0.471364	-0.764669	-0.421425	-0.447753	-0.644887	-0.899086	-0.518824	-0.368014	-0.320923	0.270977	-0.270977	-0.292107	-0.397281	-0.469873	-1.09572	-1.98077	-1.36093	-0.569903	-0.326522	-0.412073	-1.10646	-1.5799	-1.94634	-1.10481	-2.3278	-1.14862	-0.997397	-0.493236	-0.574019	-0.411866	-0.566588	-0.485053	-0.906309	-0.535027	-0.471364	-0.293681	-0.284666	-0.59147	-0.513734	-0.780969	0.270977	-0.333958	-0.376349
BHLHA15(bHLH)/NIH3T3-BHLHB8.HA-ChIP-Seq(GSE119782)/Homer_n	-0.384903	-0.537043	-0.395882	0.29772	0.289107	-0.270977	-0.551775	-1.0528	-0.641669	-0.339257	-0.327006	-0.626698	-1.07116	-1.22142	-1.24651	-0.670261	-0.668751	-0.471364	-0.369067	-0.297496	-0.615129	-0.831453	-0.520428	-0.304994	-0.297662	-0.326873	-0.671417	-0.953818	-2.78782	-1.16266	-1.05997	-0.423577	-0.552367	-0.487652	-0.396852	-0.385627	-0.819729	-0.757639	-1.68545	-0.950423	-0.905514	-0.280053	-0.288701	-0.280807	-0.460024	-0.441404	-0.270977	-0.270977	-0.501006
NeuroG2(bHLH)/Fibroblast-NeuroG2-ChIP-Seq(GSE75910)/Homer_p	-0.357252	-0.360271	-0.537471	-0.481286	-0.37364	0.331906	0.253198	-0.411335	-0.357252	-0.487372	-0.877888	-1.24559	-1.33552	-0.937313	-1.23056	-0.812413	-0.605266	-0.716503	-0.612873	-0.615451	-0.900239	-0.815489	-0.444388	0.409033	0.343099	0.270977	-0.639888	-0.499299	-1.30027	-1.0849	-2.18384	-1.09967	-0.9605	-0.60735	-0.562953	-0.562953	-1.53847	-1.44314	-2.74302	-1.00111	-0.598044	0.32	-0.270977	-0.332091	-0.439211	-0.383009	-0.276127	0.270977	-0.537114
TCF4(bHLH)/SHSY5Y-TCF4-ChIP-Seq(GSE96915)/Homer_p	-0.741699	-0.590301	-0.903326	-0.809829	-1.30721	-1.34996	-1.25267	-1.61745	-1.28107	-1.01229	-1.33578	-0.907013	-1.0266	-1.0266	-1.67187	-0.912252	-0.404386	0.270977	0.25206	-0.37924	-1.17737	-1.17517	-0.594949	-0.270977	-0.32	-0.270977	-0.536032	-0.366832	-1.37014	-1.36642	-2.76608	-1.22272	-1.02407	-0.712125	-1.14158	-1.0141	-1.98587	-1.92328	-4.33332	-2.36145	-1.30823	0.319352	0.316406	-0.327653	-0.956181	-1.29774	-0.632003	-0.328513	-0.347602
NeuroD1(bHLH)/Islet-NeuroD1-ChIP-Seq(GSE30298)/Homer_p	-0.450271	-0.354876	-0.850678	-0.338712	-0.479736	-0.270977	-0.339202	-0.339202	0.245702	-0.270977	-0.275248	-0.303128	-0.31758	-0.377383	-0.550971	-0.30483	0.32	-0.275967	-0.308026	-0.516012	-0.373586	-0.537043	-0.27627	0.291787	-0.270977	-0.270977	-0.646135	-0.538692	-1.33578	-1.87124	-3.22321	-1.40661	-1.00164	-0.552686	-1.03451	-0.361635	-0.358967	-0.31758	-1.04762	-0.550971	-0.523248	0.306578	-0.429392	-0.831688	-1.23828	-0.78341	0.274173	0.417841	-0.270977
Olig2(bHLH)/Neuron-Olig2-ChIP-Seq(GSE30882)/Homer_p	-0.318886	0.282522	-0.332702	0.27488	0.35789	0.664992	0.282156	-0.58597	-0.339956	-0.32	-0.274111	-0.638956	-0.40336	-0.549614	-0.852249	-0.739306	-0.473464	-0.380463	-0.372271	-0.336442	-0.780969	-1.11117	-1.42394	-0.343977	-0.386074	-0.293681	-0.612082	-0.527832	-0.9575	-1.13067	-1.69412	-0.941159	-0.669531	-0.521884	-0.434124	-0.343977	-0.764641	-1.0496	-2.96007	-1.17612	-0.605266	0.270977	0.300424	-0.366032	-0.555437	-1.00299	-0.543127	-0.386074	-0.942289
Atoh7(bHLH)/Retina-Atoh7-CutnRun(GSE156756)/Homer_p	0.300308	-0.288038	0.24805	0.270977	0.429392	0.564757	-0.284007	-0.471043	-0.63075	-0.343135	-0.403348	-0.674348	-0.32	0.282522	0.499722	0.649856	-0.270977	-0.322007	-0.294841	0.356868	-0.29611	-1.35795	-0.806747	-0.325033	0.576378	0.313981	0.270977	-0.287232	-0.285835	-0.274111	-0.33089	-0.270977	-0.284598	-0.270977	-0.284433	-0.297616	-0.421425	-0.299637	-0.386074	-0.383916	-0.418258	0.309628	0.399196	0.273087	0.248576	-0.325033	-0.31018	-0.365376	-0.31758
Atoh1(bHLH)/Cerebellum-Atoh1-ChIP-Seq(GSE22111)/Homer_p	-0.380484	-0.456223	-0.424957	-0.338272	0.312212	-0.32	-0.460331	-0.415283	-0.382037	-0.556611	-1.27308	-0.818648	-0.516637	-0.479736	-0.290718	-0.341192	-0.270977	-0.302518	-0.377823	-0.982579	-2.46336	-1.53602	-0.735842	-0.339202	-0.467554	-0.775886	-0.735283	-1.08567	-0.819102	-2.34417	-0.967156	-0.581429	-0.310234	-0.353481	-0.555437	-0.497306	-0.508683	-0.539733	-0.405657	-0.404077	0.292555	0.293275	-0.293158	-0.270977	-0.356417	0.370409	0.270977	0.270977	-0.70842
BHLHA15(bHLH)/NIH3T3-BHLHB8.HA-ChIP-Seq(GSE119782)/Homer_p	-0.788827	-0.776977	-0.270977	0.270977	0.270977	-0.527559	-1.04248	-0.915562	-0.499556	-0.549249	-1.11155	-1.08126	-1.26878	-1.34451	-1.18122	-0.809223	-0.42839	-0.383916	-0.338712	-1.04821	-1.10217	-0.695792	-0.296613	-0.280729	-0.374004	-0.552367	-0.626202	-1.00892	-0.729303	-0.818116	-0.337371	-0.413064	-0.503115	-0.809223	-0.74272	-1.01853	-0.836698	-2.00901	-1.24631	-1.55649	0.288523	0.288523	0.288062	-0.43768	-0.405039	0.3152	0.30619	0.270977	-0.869826
NeuroG2(bHLH)/Fibroblast-NeuroG2-ChIP-Seq(GSE75910)/Homer_n	-0.297325	-0.404386	0.270977	0.346868	0.384122	-0.270977	-0.404077	-0.275619	-0.270977	0.274933	-0.476492	-0.300775	-0.310925	0.275166	0.275586	-0.450589	-0.342322	-0.383916	0.270977	-0.822665	-1.8965	-1.54693	-0.295753	0.516637	0.49602	-0.327653	-0.657306	-0.919462	-0.639888	-0.839627	-0.4014	-0.326522	-0.294075	-0.526432	-0.778464	-0.656474	-0.285835	-0.276517	-0.30717	-0.397927	0.30649	0.418196	0.253148	-0.338712	-0.523213	0.253296	-0.270977	0.270977	-1.14713
TCF4(bHLH)/SHSY5Y-TCF4-ChIP-Seq(GSE96915)/Homer_n	-0.270977	-0.384368	-0.276332	-0.296186	0.510565	0.270977	-0.33974	-0.626434	-0.404386	-0.277115	-0.395491	-0.487652	-0.725906	-0.621852	-0.356868	-0.546761	-0.560025	-0.8321	-0.657675	-1.18958	-1.6129	-0.904435	-0.319905	0.288038	0.270977	-0.465778	-0.859834	-1.31454	-0.560629	-0.446085	-0.286939	-0.471364	-0.594949	-0.677693	-0.559314	-0.925313	-0.641037	-0.903326	-0.470866	-0.443489	-0.286416	0.277474	-0.364775	-0.41124	-0.642575	0.270977	-0.449229	-0.515085	-2.27836
Olig2(bHLH)/Neuron-Olig2-ChIP-Seq(GSE30882)/Homer_n	-0.270977	-0.308026	0.365591	0.731757	1.32926	0.513734	-0.477007	-0.315763	-0.349035	-0.384442	-1.01853	-0.563407	-0.503115	-0.400975	-0.319908	-0.331879	-0.270977	0.254877	0.270977	-0.516637	-1.27613	-0.626537	-0.270977	0.292288	0.254096	-0.311285	0.270977	-0.332702	-0.270977	-0.610888	-0.310579	-0.450589	-0.522989	-1.25241	-1.54635	-0.793074	-0.342966	-0.653494	-0.823611	-0.993213	0.270977	0.30961	-0.274173	-0.42764	-0.559361	-0.354738	-0.371521	-0.645571	-1.6151
NeuroD1(bHLH)/Islet-NeuroD1-ChIP-Seq(GSE30298)/Homer_n	-0.363553	0.270977	-0.29059	0.244951	-0.498676	-0.383009	-0.873299	-0.615317	-1.29169	-0.583572	-1.48161	-0.553128	-0.333086	0.398315	0.973596	0.323387	0.965369	0.672496	0.770673	-0.29059	-1.33485	-0.911336	-0.892856	0.270977	-0.308026	-0.326938	-0.516012	-0.489183	-0.590188	-0.731007	-0.47486	-0.302698	-0.394052	-0.647711	-0.624819	-0.471967	-0.275586	-0.319905	-0.338712	-0.288738	-0.270977	0.435168	0.245407	-0.270977	-0.338272	-0.321564	0.270977	0.244796	-0.427379
SCL(bHLH)/HPC7-Scl-ChIP-Seq(GSE13511)/Homer_n	-0.861749	-0.760261	-1.02232	-1.46656	-1.15807	-0.618113	-1.1685	-2.37473	-2.1274	-0.711095	-0.522213	-1.10716	-2.14198	-3.74056	-3.75742	-4.25635	-3.06748	-2.15731	-1.35953	-1.64458	-3.29777	-3.49898	-2.52876	-1.80835	-1.3722	-1.26044	-1.0134	-1.09526	-2.52166	-3.96771	-4.25072	-1.66874	-2.2083	-3.54748	-6.18648	-3.07881	-2.99906	-1.2836	-1.6579	-1.06894	-1.44748	-1.2582	-0.85671	-1.18391	-1.8953	-1.84841	-1.03083	-1.06945	-2.2687
SCL(bHLH)/HPC7-Scl-ChIP-Seq(GSE13511)/Homer_p	-1.03627	-1.0365	-0.501145	-0.684063	-0.780198	-2.37473	-3.35365	-3.75093	-2.55631	-2.15477	-2.25429	-3.16975	-3.93235	-2.78867	-3.09223	-3.30817	-2.96201	-2.05051	-1.83463	-3.32244	-2.33082	-1.34084	-0.783308	-0.967189	-0.886457	-1.13013	-2.38788	-4.66587	-5.18899	-3.5193	-1.50205	-2.2083	-2.91091	-3.03832	-1.99414	-2.19544	-1.81647	-1.75836	-1.1553	-1.24329	-0.915177	-1.11407	-2.0414	-2.86904	-2.07154	-1.17912	-1.21545	-2.31418	-3.01165
MyoD(bHLH)/Myotube-MyoD-ChIP-Seq(GSE21614)/Homer_n	-0.973504	-0.276332	0.296071	0.509295	-0.389258	-0.274933	-0.636262	-0.374343	-0.940415	-1.0752	-0.782898	-0.496698	-0.274933	-0.390489	-0.313196	-0.499722	-0.439044	-0.412073	-0.619896	-1.34285	-1.12666	-0.660363	-0.30631	-0.701989	-1.17465	-1.15225	-0.764243	-0.403022	-0.463996	-0.381333	-0.54593	-0.558028	-0.63865	-0.343742	-0.685434	-0.76471	-1.71903	-1.60361	-1.23897	-0.598044	-0.4014	-0.819102	-1.05713	-1.22861	-0.316636	-0.270977	0.306726	-0.364942	-0.627941
Tcf12(bHLH)/GM12878-Tcf12-ChIP-Seq(GSE32465)/Homer_n	-0.492991	0.398424	0.892876	0.900192	0.322007	-0.313981	-0.685235	-0.497306	-1.04188	-0.709123	-0.595539	-0.296186	-0.271474	-0.33447	-0.607009	-0.764613	-0.481329	-0.385627	-0.574921	-0.862348	-0.491922	-0.315441	0.270977	-0.392723	-0.722546	-0.961937	-1.42802	-1.00615	-0.690245	-0.406245	-0.353481	-0.559361	-0.313981	-0.280807	-0.573739	-1.21097	-2.31462	-1.57751	-1.08906	-0.29772	-0.290299	-0.435749	-0.601917	-0.748174	-0.327006	-0.338272	-0.270977	-0.468832	-0.856744
Twist2(bHLH)/Myoblast-Twist2.Ty1-ChIP-Seq(GSE127998)/Homer_n	-1.09664	-0.31051	-0.270977	0.358812	-0.514921	-1.00444	-0.99634	-0.622272	-0.545427	-0.79996	-1.02554	-1.58361	-1.99488	-1.71606	-1.1763	-0.811298	-0.741035	-0.843701	-1.7752	-1.77017	-0.910252	-0.352361	-0.274933	-0.365292	-0.972141	-1.00829	-1.66204	-0.741236	-1.38176	-0.891779	-0.906393	-1.00835	-1.02359	-1.19488	-1.50988	-1.38602	-2.49756	-1.57272	-1.06397	-0.318586	-0.270977	-0.458796	-0.628971	-0.945194	-0.360744	-0.403254	-0.639591	-2.721	-3.10749
Ap4(bHLH)/AML-Tfap4-ChIP-Seq(GSE45738)/Homer_n	0.295981	0.270977	0.270977	0.818648	0.958534	1.28683	0.518371	0.366032	-0.285835	0.286753	-0.311404	0.256339	-0.402382	-0.357369	-0.31888	-0.385364	-0.317696	-0.358819	0.392723	0.25626	-0.371258	-0.686332	-0.277995	0.278084	0.31081	-0.278497	-0.386292	-0.501873	-0.875071	-0.523786	-0.313517	0.33098	0.27764	-0.326055	-0.416739	-0.270977	-0.32216	0.322241	-0.303128	0.270977	-0.271291	0.6005	0.549249	0.490838	-0.353489	-0.278916	0.278979	0.526989	0.405871
MyoG(bHLH)/C2C12-MyoG-ChIP-Seq(GSE36024)/Homer_n	-0.270977	-0.30961	-0.535114	0.344048	0.543481	1.10689	0.275619	-0.270977	-0.270977	0.32	-0.277074	-0.44596	-0.612082	-0.411012	0.270977	-0.275586	-0.270977	-0.828132	-0.294075	-0.755609	-0.872315	-3.03593	-0.878725	-0.340332	0.385364	0.331945	-0.319905	-0.547578	-1.7744	-1.14674	-1.2951	-0.504369	-0.386074	-0.275161	-0.303736	-0.316636	-0.418702	-0.270977	-0.33174	-0.297496	-0.425435	-0.287695	-0.287695	-0.411012	-0.552043	-0.692319	-0.285835	-0.270977	0.333138
Tcf21(bHLH)/ArterySmoothMuscle-Tcf21-ChIP-Seq(GSE61369)/Homer_n	-0.29553	-0.468175	-0.558028	0.418196	0.960736	0.750754	-0.270977	-0.464745	-0.646875	-0.270977	-0.422843	-0.415283	-0.587933	-0.434124	-0.270977	-0.282522	-0.366032	-0.640122	-0.283017	0.270977	-0.336778	-0.551765	-0.292685	0.336152	0.347998	0.270977	-0.362984	-0.487652	-0.906393	-0.53608	-0.313451	0.302595	0.29059	-0.320547	-0.313196	-0.270977	-0.393165	-0.408797	-0.899023	-0.614511	-0.52115	0.270977	0.285703	0.253148	-0.447753	-0.459049	-0.270977	0.293275	0.270977
Myf5(bHLH)/GM-Myf5-ChIP-Seq(GSE24852)/Homer_n	0.302568	-0.270977	-0.334082	0.712022	0.833299	0.513734	-0.612367	-0.479334	-0.586102	-0.464326	-0.790495	-0.416625	-0.52843	-0.437032	-0.270977	-0.270977	-0.270977	-0.594834	-0.339202	-0.356868	-0.311177	-0.382115	0.272503	0.472621	0.595539	0.361417	-0.57141	-0.584558	-1.1387	-0.301387	-0.283739	0.322912	0.400964	0.482337	0.508914	0.272399	0.270977	0.24715	-0.332702	-0.546315	-0.620507	-0.304305	-0.338272	-0.315617	-0.578413	-1.07288	-0.946076	-0.603137	0.247948
MyoD(bHLH)/Myotube-MyoD-ChIP-Seq(GSE21614)/Homer_p	-0.319905	-0.347936	-0.30961	-0.647623	-0.270977	0.392066	0.818648	-0.322785	-0.386588	-0.482195	0.285516	-0.53113	-0.456223	-0.969577	-0.547469	-0.499722	-0.499722	-0.44141	-0.744035	-0.652074	-0.654173	-1.11057	-1.13785	-1.50763	-0.544087	-0.275586	-0.405985	-0.474878	-0.752485	-0.420375	-0.54331	-0.437965	-0.292685	0.25448	-0.401984	-0.403309	-0.27573	0.270977	-0.276332	-0.541304	-0.58597	-0.677693	-0.472603	-0.339257	-0.760739	-0.688444	-1.14862	-0.315763	-0.446563
Tcf12(bHLH)/GM12878-Tcf12-ChIP-Seq(GSE32465)/Homer_p	0.643673	-0.318886	-0.5447	-0.931248	-0.270977	0.410747	0.707479	-0.287049	-0.368194	-0.905095	-0.319905	-0.721201	-0.622389	-1.08126	-0.560452	-0.366032	-0.390244	-0.773175	-0.922397	-0.572451	-0.296928	-0.450194	-0.613242	-0.650483	-0.313196	-0.296414	-0.471438	-1.02444	-1.21521	-1.40066	-0.825656	-0.570628	-0.343977	-0.624553	-1.23476	-1.05446	-0.467941	-0.439989	-0.413833	-1.26043	-1.39035	-1.57478	-0.40021	-0.272751	-0.40336	-0.528604	-0.66715	-0.270977	-0.296613
Twist2(bHLH)/Myoblast-Twist2.Ty1-ChIP-Seq(GSE127998)/Homer_p	0.270977	-0.505409	-0.695018	-1.23261	-0.386074	-0.302698	0.30961	-0.59488	-1.26626	-1.01103	-0.628076	-0.531884	-0.826622	-0.920224	-1.37341	-1.57274	-1.40833	-0.991848	-0.789251	-0.743636	-0.847691	-1.68381	-1.67906	-0.935258	-0.404083	-0.30961	-0.374945	-0.998433	-1.20551	-2.06771	-0.966514	-1.59502	-1.12118	-1.07471	-1.10859	-1.08894	-1.34002	-1.83436	-1.61755	-2.90217	-1.93562	-1.30059	-0.373683	-0.302698	-0.585142	-0.609204	-0.818545	-0.274173	-0.341646
ZBTB18(Zf)/HEK293-ZBTB18.GFP-ChIP-Seq(GSE58341)/Homer_n	0.238028	-0.270977	0.405985	0.405985	0.285835	-0.604852	-0.705557	-0.415387	0.409149	0.724858	0.669704	0.270977	-0.270977	-0.270977	-0.270977	-0.523829	-1.59253	-1.49527	-0.515434	-0.270977	0.29059	-0.287232	-0.270977	-0.462157	-0.313981	-0.292555	0.236866	-0.397175	-0.365284	0.281231	0.343135	0.570438	0.431227	0.705601	0.91956	0.483524	0.327006	0.238382	0.270977	0.592458	0.362794	0.313981	-0.288817	-0.336155	-0.307454	-0.302698	-0.402841	-0.305591	-0.336155
VDR(NR),DR3/GM10855-VDR+vitD-ChIP-Seq(GSE22484)/Homer_n	-0.570145	-0.521884	-0.365208	0.270977	-0.347602	-0.521519	-0.939144	-0.683281	-0.47582	-0.508805	-0.30961	-0.535027	-0.632353	-0.843686	-0.386074	0.2202	0.218579	-0.307271	0.221647	0.222977	-0.31051	-0.31051	0.224223	-0.270977	-1.5299	-1.13434	-0.402667	0.521519	0.281231	-0.749435	-0.725462	-0.840095	-0.368392	-0.368392	-0.270977	-0.322007	-0.376861	-0.945203	-1.93668	-1.26615	-1.39393	-0.956181	-2.47011	-1.38967	-1.55349	-1.38967	-0.656474	-0.483368	-0.483368
Eomes(T-box)/H9-Eomes-ChIP-Seq(GSE26097)/Homer_n	0.270977	-0.878725	-1.41465	-0.455274	-0.502014	-0.535114	-0.541592	0.270977	0.386074	0.285516	-0.330941	0.270977	-0.353481	-0.339202	-0.486662	-0.715429	-0.67846	-0.695447	-0.332091	-0.342888	-0.37364	-0.484897	-0.806066	-1.28107	-0.671854	-0.270977	0.32	0.252756	-0.270977	-0.37648	-0.372897	-0.386074	-0.636262	-0.826628	-1.0141	-0.829789	-0.467242	-0.30961	-0.30961	-0.375722	-0.758706	-0.507209	-0.630643	-0.565751	-0.778464	-0.382193	-0.270977	0.323037	-0.683597
Tbr1(T-box)/Cortex-Tbr1-ChIP-Seq(GSE71384)/Homer_p	-0.322785	-0.919165	-0.926544	-0.60178	-0.270977	-0.3843	0.24847	0.271806	0.803181	0.309508	0.272213	-0.272996	-0.31155	-0.31155	-0.360445	-0.31155	-0.296469	0.248776	0.284031	0.284184	0.284184	0.248576	-0.270977	-0.376861	-0.339946	0.287113	-0.270977	0.297807	0.24907	0.311297	-0.270977	-0.366032	-0.362794	-0.270977	0.248964	0.357673	0.297807	0.285835	0.270977	-0.284971	-0.33089	-0.731007	-0.386074	-0.366032	0.247948	0.285835	0.365515	0.368392	-0.612274
Tbet(T-box)/CD8-Tbet-ChIP-Seq(GSE33802)/Homer_p	0.451161	0.270977	-0.308727	-0.683882	-0.270977	-0.310558	0.310579	0.293681	-0.270977	0.30961	-0.270977	0.277115	-0.418162	-0.607009	-1.63227	-1.0588	-1.57228	-0.829922	-0.395429	0.291787	0.321647	-0.407807	-0.340332	-0.418162	-0.325919	-0.393354	-0.278168	-0.278536	0.30961	0.244796	-0.270977	-0.277995	0.353481	-0.278947	-0.435303	-0.621614	-0.566689	-0.671417	-0.443636	-0.6316	-0.806116	-1.3918	-0.679051	-0.519456	-0.566689	-0.875182	-0.595385	-0.292289	0.349433
Tbx21(T-box)/GM12878-TBX21-ChIP-Seq(Encode)/Homer_p	0.794209	0.443712	-0.277074	-0.744006	-0.470291	-0.423481	-0.270977	0.278979	-0.386074	-0.345854	-0.95472	-1.17402	-1.83794	-1.53275	-2.21973	-2.31446	-3.22321	-1.88135	-0.609424	-0.270977	0.245407	-0.651584	-0.590635	-0.352807	-0.270977	-0.310558	-0.293681	-0.270977	0.270977	-0.339657	-0.552686	-0.868739	-0.92957	-0.619896	-0.566787	-0.32493	-0.523248	-1.0631	-1.33149	-1.75754	-1.10876	-1.11243	-0.526322	-0.338248	-0.538692	-0.939717	-1.23056	-0.692765	-0.335788
SCRT1(Zf)/HEK293-SCRT1.eGFP-ChIP-Seq(Encode)/Homer_n	0.354876	0.35789	0.549249	0.446085	0.558283	0.32	-0.350147	-0.515434	-0.323672	0.323672	0.229202	-0.361635	-0.581713	-0.594758	-0.389409	-0.535027	-0.365208	-0.35789	0.230019	-0.270977	-0.270977	-0.270977	0.232795	-0.297445	-0.336155	-0.47582	-0.646135	-0.372271	-0.332735	0.389409	0.225344	-0.277995	-0.749435	-0.966049	-0.504369	0.270977	0.322007	0.229202	-0.581713	-0.546031	-0.538692	-0.35789	-0.272399	-0.30498	-0.581713	-0.936091	-1.54185	-1.65954	-1.01017
MYRF(MYRF)/CFPAC1-MYRF-ChIP-Seq(GSE145627)/Homer_n	-0.607009	-0.345854	-0.740916	-0.875182	-0.420011	-0.291721	-0.323854	-0.640814	-0.443636	-0.483315	-0.571605	-1.35155	-1.37192	-0.913361	-1.20026	-0.464743	-0.522618	0.33174	-0.295735	-0.413562	-0.695018	-0.678557	-0.470291	-0.790264	-0.619896	-0.743058	-0.34265	-0.628181	-0.619896	-0.464743	-0.290813	-0.323854	-0.495709	-0.700436	-0.6316	-0.574461	-1.10876	-0.939717	-1.23056	-0.611095	-0.421425	-0.311452	-0.270977	-0.368888	-0.27797	-0.293236	0.270977	-0.432954	-0.59752
MYRF(MYRF)/CFPAC1-MYRF-ChIP-Seq(GSE145627)/Homer_p	-0.981838	-1.17424	-1.39069	-1.69246	-0.806116	-0.531012	-0.590188	-0.615317	-0.292289	0.293681	0.316203	-0.279224	-0.542378	-0.312248	-0.499722	-0.270977	-0.312998	-0.310368	0.270977	-0.50708	-0.700436	-1.02395	-1.14692	-0.837669	-0.859774	-0.811443	-0.831688	-1.39069	-0.766072	-0.585995	-0.403492	-0.360549	0.270977	0.270977	0.245407	-0.339657	-0.448097	-0.448097	-0.946449	-0.450589	-0.628181	-0.270977	0.278196	0.35219	-0.270977	-0.435303	-0.448097	-0.559361	-0.946571
Otx2(Homeobox)/EpiLC-Otx2-ChIP-Seq(GSE56098)/Homer_n	-0.383574	-0.744006	-0.712506	-0.582747	-0.574461	-0.919782	-0.9666	-0.42163	0.302698	0.433798	0.357435	0.297445	-0.27764	-0.562589	-0.764488	-0.407278	0.385811	0.792752	0.522712	0.37364	0.242721	0.270977	0.358819	0.47486	0.270977	-0.382037	-0.522618	-0.464743	-0.479793	-0.356417	-0.488644	-0.50664	-0.813469	-0.626698	-1.30222	-0.9666	-0.686551	-0.296898	-0.312998	0.270977	0.295767	0.243528	0.24313	0.294071	0.383607	0.388895	-0.270977	0.319706	0.270977
Pitx1(Homeobox)/Chicken-Pitx1-ChIP-Seq(GSE38910)/Homer_n	-0.699002	-1.11379	-1.52885	-0.516637	-0.48896	0.287646	0.294071	0.561248	0.655804	0.723432	1.17192	0.377874	-0.270977	-0.354766	-0.308727	0.350199	0.270977	0.337664	-0.285835	-0.645424	-0.474506	-0.609037	0.428517	0.388813	0.373586	0.322957	-0.339194	-0.362794	-0.393834	-0.539827	-0.392723	-1.29081	-0.631996	-0.898269	-0.712572	-0.538886	-0.692329	-0.336155	-0.510179	-0.305965	-0.600729	-0.471364	-0.608991	-0.362276	-0.337788	-0.522943	-0.545781	-0.840095	-0.488768
SOX1(HMG)/NPC-SOX1-ChIP-Seq(GSE138215)/Homer_n	0.270977	-0.418663	0.270977	-0.405985	-0.306846	-0.400975	0.27291	0.29059	0.4385	0.456276	0.30961	-0.270977	-0.65573	-1.22651	-1.8678	-0.787837	-0.537047	-0.459295	-0.757283	-0.684031	-0.779432	-1.72455	-1.22313	-1.42382	-0.339202	-0.432946	-0.826718	-1.40002	-1.88424	-1.00777	-0.403309	-0.503538	-0.383916	-0.627367	0.28247	0.270977	0.333639	-0.588186	-0.539733	-1.2461	-1.14338	-0.868189	-1.021	-0.475413	-1.22406	-0.367559	-0.678298	-0.93558	-1.28516
Sox15(HMG)/CPA-Sox15-ChIP-Seq(GSE62909)/Homer_p	0.272399	0.450589	0.367993	0.34712	0.309628	-0.32347	-0.3843	-0.458796	-0.273616	0.247403	0.273945	0.49283	0.608829	0.620704	-0.270977	-0.474935	-0.733158	-0.479578	-0.301926	-0.391736	-0.636413	-1.44084	-0.610465	-0.852013	-0.400067	-0.772222	-0.372802	-0.394052	-0.694517	-2.00281	-2.09049	-0.873299	0.246905	-0.298647	-0.360445	-0.445709	0.315276	0.336539	0.421528	-0.431483	-0.274977	-0.360549	-0.477083	-0.662184	-0.790264	-0.380141	-0.647711	0.247028	-0.370462
OCT:OCT(POU,Homeobox)/NPC-OCT6-ChIP-Seq(GSE43916)/Homer_n	-0.702829	-1.08597	-0.625492	-0.687554	-0.392723	-0.343977	-0.270977	0.285835	0.270977	-0.297496	0.187203	-0.639581	-0.405871	-0.331945	0.29059	-0.270977	-0.293681	-0.443489	-0.366032	-0.536032	-0.698628	-0.366032	-0.515434	-0.515434	-0.756866	-0.639581	-0.479736	-0.756866	-0.479736	-0.887981	-1.08597	-1.89416	-1.30846	-1.69381	-1.07116	-0.595539	-0.411012	-0.368392	-0.281231	-0.288062	-0.270977	-0.353481	0.198962	0.270977	0.338712	0.29059	0.270977	0.270977	-0.270977
OCT:OCT(POU,Homeobox)/NPC-OCT6-ChIP-Seq(GSE43916)/Homer_p	-0.723432	-0.432592	-0.499722	-0.326522	-0.288062	0.270977	0.193756	-0.405871	-0.460024	-0.376861	-0.270977	0.443489	-0.293681	-0.343977	-0.338712	-0.270977	-0.343977	-0.504369	-0.830867	-0.421425	-0.421425	-0.366032	-0.515434	-0.405985	-0.515434	-0.595539	-0.756866	-0.536032	-0.698628	-0.392723	-0.460024	-0.432592	-1.02929	-0.702829	-1.8733	-2.07169	-1.51612	-1.28833	-0.723432	-0.368392	0.206783	0.203217	-0.293681	-0.297496	0.203217	0.206783	0.206783	-0.302698	-0.270977
Pit1(Homeobox)/GCrat-Pit1-ChIP-Seq(GSE58009)/Homer_n	0.554549	0.270977	0.539785	1.10021	0.693308	0.362276	-0.441404	-0.424428	-0.743253	-0.517124	0.281231	0.414946	0.441404	0.277995	0.344758	-0.312998	-0.270977	-0.299551	-0.270977	-0.270977	0.270977	0.270977	-0.298232	-0.766496	-0.417812	-0.515434	-0.286478	-0.540627	-0.28345	-0.298232	0.319991	-0.319975	-0.270977	-0.510179	-0.369343	-0.564573	-0.445925	-0.905187	-0.505329	-0.365284	0.270977	-0.689423	-0.672505	-0.665046	-0.281231	-0.431227	-0.301005	-0.32	-0.397175
Pit1(Homeobox)/GCrat-Pit1-ChIP-Seq(GSE58009)/Homer_p	-0.854487	-1.27294	-0.294703	0.270977	0.735657	0.457638	-0.270977	-0.270977	0.241113	-0.270977	-0.471364	-1.12311	-1.13746	-0.732707	0.244261	0.425397	0.580182	0.341332	0.421639	0.431227	-0.371713	-0.343102	-0.564573	0.270977	-0.43768	-0.550971	-0.570346	-0.388895	-0.270977	0.341332	0.817975	0.698501	0.570438	0.716392	0.336717	0.39079	0.270977	0.392723	0.270977	-0.318586	-0.339946	-0.282024	0.282522	0.270977	0.270977	-0.392723	0.270977	0.368194	-0.281231
Eomes(T-box)/H9-Eomes-ChIP-Seq(GSE26097)/Homer_p	1.06397	0.952614	0.508234	-0.379153	-0.961905	-1.07393	-0.313451	0.27627	0.340968	-0.277212	0.362651	0.650833	0.766829	0.275537	-1.46477	-2.50013	-2.5301	-0.756001	-0.836557	-0.32	-0.375287	-0.276651	0.296342	0.340968	0.319905	-0.32	-0.393795	-0.420375	-0.308727	-0.49465	-0.423826	-0.718244	-0.632253	-0.69294	-0.376861	0.299134	0.299551	-0.362794	-0.723432	-0.935668	-1.14518	-2.21945	-2.36886	-2.1056	-0.792697	-0.744444	-0.742024	-1.0849	-0.355679
Tbr1(T-box)/Cortex-Tbr1-ChIP-Seq(GSE71384)/Homer_n	0.548171	0.350007	0.42868	-0.29475	-0.270977	-0.270977	0.806066	1.21978	2.16682	1.36363	0.74333	0.24907	-0.356868	-0.790849	-0.986424	-1.54571	-1.31984	-1.41082	-0.811443	-0.441404	0.27291	0.272399	0.67842	0.329786	0.366721	-0.270977	0.247279	-0.329664	0.425637	0.339158	0.341338	-0.452337	-0.553361	-0.645571	-0.839742	-0.407685	-0.318355	-0.274173	-0.458796	-0.549249	-0.935668	-0.87245	-0.589569	-0.343977	-0.55625	-0.776061	-0.52115	-0.334082	0.407807
Tbet(T-box)/CD8-Tbet-ChIP-Seq(GSE33802)/Homer_n	-0.34265	-0.467614	-0.547527	-0.743058	-0.549249	0.270977	0.444722	0.946476	0.615451	1.80498	1.17424	0.60507	-0.278168	-0.397175	-0.270977	-0.516012	-0.350443	-0.527082	0.244261	-0.328557	0.270977	0.326522	0.291411	0.292322	0.270977	-0.349372	-0.866594	-0.829922	-0.457638	-0.399047	-0.599166	-0.767344	-0.403449	0.314304	0.462428	0.270977	-0.314275	-0.519456	-0.390489	-0.516012	-0.493149	-0.88633	-0.744444	-0.332264	0.297445	0.672599	0.299072	0.334356	0.270977
Tbx21(T-box)/GM12878-TBX21-ChIP-Seq(Encode)/Homer_n	0.380208	0.302698	-0.336442	-0.376861	-0.270977	0.390489	0.374242	0.40199	0.306578	0.327006	0.270977	-0.442112	-0.783119	-1.14729	-0.923245	-1.191	-1.23889	-0.652892	0.243907	-0.27797	0.245107	0.342711	0.343742	0.32493	-0.432816	-0.270977	-0.749435	-0.535797	-0.907312	-0.671417	-1.09918	-1.09918	-0.752015	-0.57544	-0.279626	-0.339946	-0.384338	-1.20579	-0.949342	-0.652892	-0.585559	-0.9666	-1.53701	-1.19874	-0.488644	-0.417812	-0.517124	-0.794049	-0.698664
RAR:RXR(NR),DR0/ES-RAR-ChIP-Seq(GSE56893)/Homer_p	0.29059	-0.538692	-0.723432	0.270977	0.288062	0.702829	0.285835	0.338712	0.270977	-0.270977	-0.270977	-0.564009	-0.702829	-0.538692	-0.29059	-0.270977	-0.270977	0.270977	0.270977	0.178466	-0.270977	-0.366032	-0.504369	-0.343977	-0.353481	-0.471364	-1.41702	-0.639581	-0.302698	0.198962	-0.392723	-0.270977	-0.285835	0.270977	-0.780242	-0.536032	-0.343977	0.405871	0.293681	0.270977	-0.270977	-0.744006	-0.915448	-0.576378	-0.302698	-0.297496	-1.02929	-0.595539	-0.29059
RARg(NR)/ES-RARg-ChIP-Seq(GSE30538)/Homer_p	0.405985	-0.58597	-0.744006	-0.450589	-0.270977	0.270977	0.147179	0.147179	-0.270977	-0.270977	0.147179	-0.386074	-0.386074	0.166254	0.32	0.32	0.270977	0.339202	0.339202	0.270977	0.147179	-0.270977	-0.270977	-0.270977	0	-0.270977	-0.270977	-0.270977	0.270977	0.270977	-0.270977	-0.515434	-0.515434	-0.339202	-0.270977	0.147179	0.166254	0.32	0.166254	0.147179	-0.270977	-0.270977	-0.386074	-0.270977	0.147179	0.270977	-0.450589	-0.450589	-0.32
ZNF165(Zf)/WHIM12-ZNF165-ChIP-Seq(GSE65937)/Homer_n	-0.29059	0.231497	0.294796	0.966549	0.669531	0.583758	0.495709	0.270977	-0.347602	-1.10015	-0.694517	-0.538692	0.270977	-0.326055	-0.31666	-0.270977	0.270977	0.296071	-0.270977	-0.322007	-0.558283	-0.558283	-0.655993	-0.758884	-0.723432	-0.429244	-0.35789	-0.50737	-0.669531	-0.270977	0.354876	0.830648	0.382115	0.375722	0.32	0.32	-0.423577	-0.813149	-0.582211	-0.293681	0.270977	-0.271806	-0.294796	0.270977	0.29772	0.368194	-0.271806	-0.297445	-0.423577
ZNF165(Zf)/WHIM12-ZNF165-ChIP-Seq(GSE65937)/Homer_p	-0.618905	-0.323672	-0.270977	-0.339202	-0.559361	-0.780604	-0.776056	-0.848701	-0.446085	-0.31666	-0.500806	-0.322007	-0.323672	0.226399	-0.336155	-0.274173	-0.302595	-0.300775	-0.446085	-0.272399	-0.755768	-0.655993	-0.467393	0.270977	0.270977	-0.404555	-0.429392	-0.754159	-0.766931	-0.487652	0.234002	0.292555	-0.667423	-0.582211	-0.873745	-0.270977	-0.487652	-0.293681	-0.354876	-0.323672	-0.594032	-1.32115	-0.683281	-0.367122	0.354876	0.513734	0.361635	0.441404	0.350147
ZNF136(Zf)/HEK293-ZNF136.GFP-ChIP-Seq(GSE58341)/Homer_p	0.302698	-0.30961	-0.58597	-0.915448	-0.915448	-2.17962	-0.515434	-0.698628	-0.639581	-0.97841	-0.756866	-0.504369	-0.625492	-0.818648	-0.764641	-1.4898	-0.946449	-1.18108	-1.02929	-0.756866	-0.698628	-0.830867	-0.830867	-0.702829	-0.29059	-0.285835	0.198962	-0.297496	-0.302698	-0.595539	-0.479736	-0.421425	0.270977	0.366032	0.343977	0.343977	0.353481	0.297496	0.302698	0.193756	-0.302698	-0.366032	-0.270977	-0.30961	-0.405985	-0.744006	-0.405985	-0.515434	-0.698628
Zic2(Zf)/ESC-Zic2-ChIP-Seq(SRP197560)/Homer_p	-0.586102	-0.285835	-0.445709	0.270977	-0.563497	-0.383022	-0.691235	-0.454319	-0.55625	-0.375354	-0.270977	0.438626	0.270977	0.284031	-0.342264	-0.338712	-0.678011	-0.570592	-0.427059	-0.340611	-0.542218	-0.30961	-0.308026	0.270977	-0.397175	-0.343977	-0.270977	0.292555	0.318565	0.30961	0.530074	0.307347	0.437131	-0.508455	0.25056	-0.270977	0.530074	0.679225	0.270977	0.270977	-0.293681	-0.30498	-0.759041	-1.14249	-0.797469	-0.936455	-1.02908	-1.74835	-1.2395
Zic3(Zf)/mES-Zic3-ChIP-Seq(GSE37889)/Homer_n	-0.271894	-0.284031	-0.75082	-0.576378	-1.2802	-0.980427	-0.886076	-0.720008	-1.54571	-1.31696	-0.663637	-0.291801	-0.421553	0.293304	-0.270977	0.306808	-0.361635	-0.445724	-0.869431	-1.26473	-0.609146	0.250401	0.291463	-0.392392	-0.356868	-0.343353	-0.30292	-0.521542	-0.66241	-0.432869	-0.270977	0.375583	0.619925	0.357435	0.270977	-0.391359	0.364471	0.606134	1.06397	0.351693	0.365297	0.349951	0.313159	0.300484	0.312998	0.488519	0.302161	-0.289375	-0.353481
Pax7(Paired,Homeobox)/Myoblast-Pax7-ChIP-Seq(GSE25064)/Homer_n	-0.32	-0.915448	-0.515434	-0.366032	0.30961	0.270977	-0.270977	0.270977	0.178466	0.639581	0.187203	0.187203	-0.297496	0.293681	-0.270977	-0.293681	-0.297496	-0.302698	0.187203	-0.939051	-0.383916	-1.73961	-0.515434	-0.515434	-0.270977	-0.450589	-0.58597	-0.270977	-0.270977	0.30961	-0.270977	-0.270977	-0.639581	-0.744006	-1.30583	-0.471364	-0.302698	0.270977	-0.471364	-0.353481	0.193756	0.383916	0.32	-0.270977	-0.30961	-0.405985	-0.405985	-0.58597	-0.744006
FXR(NR),IR1/Liver-FXR-ChIP-Seq(Chong_et_al.)/Homer_n	0.309508	0.275586	0.276517	-0.270977	-0.41124	-0.41124	-0.343977	-0.410155	-0.517158	-0.695018	-1.09771	-0.454232	-0.395429	-0.375493	-0.6316	-0.616672	-0.392392	-0.440204	-0.349372	-0.328557	-0.667423	-0.840109	-0.58597	0.278979	-0.293681	-0.368194	-0.365208	-0.309436	-0.343664	-0.373586	-0.270977	-0.294703	-0.847108	-1.08428	-1.09695	-0.712651	-1.10876	-0.876411	-0.840109	-0.744444	-0.679051	-0.296898	0.280807	-0.270977	-0.31758	-0.356417	-0.397175	-0.368194	-0.390489
[truncated: 108 more rows]
[truncated: 955 more columns]
