# Supplementary material for: Position-dependent function of human sequence-specific transcription factors
Source: Nature. 2024 Jul 17;631(8022):891–8. doi: 10.1038/s41586-024-07662-z (PMC11269187; doi:10.1038/s41586-024-07662-z)
Supplement: Supplementary file 7 — Source Data Fig. 2 [file 41586_2024_7662_MOESM7_ESM.xlsx]

## Sheet: sourceData_Fig2f_S2
Homer Known Motif	-150	-140	-130	-120	-110	-100	-90	-80	-70	-60	-50	-40	-30	-20	-10	0	10	20	30	40	50	60	70	80	90	100	-150	-140	-130	-120	-110	-100	-90	-80	-70	-60	-50	-40	-30	-20	-10	0	10	20	30	40	50	60	70
Atf2_bZIP	0.243834	-0.00562174	0.0965008	-0.0245181	0.145983	0.284155	0.626173	0.523194	0.914686	1.61323	2.71264	1.07989	0.184817	-0.0914946	-0.0420204	-0.198331	-0.109943	-0.266517	-0.707589	-0.92446	-0.0986251	1.4724	2.98107	0.882631	-0.0611283	-0.683844	0.560412	0.229616	0.804092	0.912028	3.63562	2.94882	2.57758	0.523351	0.90079	1.8824	3.45021	1.39806	0.197678	-0.0359846	0.0364653	-0.226663	-0.484964	-0.380105	-0.122351	-0.345632	-0.0461423	0.188172	0.749849
c-Jun-CRE_bZIP	1.09851	0.295006	0.259732	-0.112325	0.0673089	0.0334796	0.033814	0	0.280888	0.900782	1.48493	0.32796	0.00899213	-0.299134	-0.200797	-0.227023	-0.253376	-1.05433	-2.026	-2.09929	-0.59873	-0.160024	-0.0659893	-0.120806	-0.140392	-0.0742102	0.609163	0.0458688	0.558616	0.702253	2.97756	1.21907	1.07995	0.209999	1.04765	2.6527	3.54257	1.14328	0.11479	-0.055163	0.0988682	-0.204353	-0.836066	-1.36157	-1.13796	-2.22357	-2.54961	-1.38304	-0.349236
CREB5_bZIP	-0.00603261	-0.0596338	0.323536	0.417164	0.753019	0.248064	0.151113	0.0978435	1.39404	2.36512	5.05492	1.47529	0.231666	-0.66507	-0.551574	-0.507616	-0.939743	-2.93307	-4.4916	-5.17059	-1.35552	-0.160169	-0.0353336	-2.23603	-2.93623	-2.29353	0.881606	0.125211	1.01673	2.44922	4.68959	2.30432	1.87007	0.918863	3.86448	4.99504	7.12465	2.377	0.561247	0.0261007	0.0297796	-0.159751	-1.35801	-1.54123	-1.4536	-1.73364	-0.755118	-0.503723	-0.304153
PBX2_Homeobox	0.563256	0.275239	0.170395	0.367628	0.241184	0.199211	0.0620897	0.0399282	0.122998	0.187233	0.35184	0.089519	-0.424782	-0.841971	-0.175339	-0.103332	-0.392538	-0.439742	-0.380496	-0.124953	0.00696331	0.0307781	0.0951757	0.0444731	0.210985	-0.0957935	0.105132	0.0759383	0.334071	0.461249	0.626517	0.604175	0.731237	0.389017	0.723795	1.25951	1.20725	0.6711	0.180807	0.218546	0.486896	0.427138	0.0405731	0	0	0.0589881	-0.160041	-0.0869101	-0.008847
Pdx1_Homeobox	-0.147311	-0.243725	-0.179837	-0.0937637	0.0461784	0.0311194	-0.0832138	-0.0964448	0.0430948	0.432246	0.561419	0.207731	0.151208	0.398425	1.01717	0.607072	0	-0.731468	-1.40102	-1.06963	-0.237689	-0.0939897	-0.104472	-0.27321	-0.0744397	-0.0733698	-1.74587	-0.369332	0.153066	0.832862	2.47195	1.25585	1.36364	0.55748	1.6149	2.80579	1.35795	0.411386	-0.191545	-0.06708	0.0410354	0.258826	0.466025	0.561776	0.509454	0.098174	0.0163366	0.00774399	0.168232
Atf1_bZIP	0.235456	0.277953	0.574387	0.417142	0.378768	0.340816	0.22136	1.06297	2.43218	5.58726	5.21306	3.07771	0.544258	0	-0.150119	-0.363264	-0.698973	-0.811571	-0.787083	-0.402943	0	0.12957	0.0463757	-0.375377	-1.07981	-0.853849	0.250313	0.381287	0.929923	0.630901	0.91303	0.65322	0.688733	1.02723	1.87621	5.26919	8.28348	5.49909	1.44035	0.0323139	0.150452	-0.234598	-1.70672	-2.51955	-1.87667	-1.29406	-0.831222	-0.336645	-0.233043
Atf7_bZIP	0.335611	0.454733	0.490589	0.193552	0.0641041	0.253734	0.18686	0.581662	1.40478	4.8768	5.36947	2.67826	0.381972	-0.085501	0.150354	-0.639398	-0.465284	-0.482497	-0.836299	-1.64304	-0.684144	0.106528	0.337463	-0.0996004	-1.00213	-1.06024	0.605269	1.04115	2.27994	1.74836	3.15652	2.55279	2.25613	1.54404	3.12113	6.83797	8.77511	4.21307	1.01793	0.0342104	0.139847	-0.372738	-0.631353	-0.400512	-0.121398	-0.474021	-0.248309	-0.0753639	0.0122107
IRF8_IRF	0.242845	0.76311	1.82176	1.4724	0.494077	0.202465	0.420255	0.901295	1.71147	2.21466	3.94319	3.04604	2.98821	1.26929	0.613643	0.0520343	-0.323058	-0.353219	-0.368817	-0.440573	-0.0195861	0.377637	1.23906	0.145973	0.0085984	-0.16371	0.052802	0.0386355	0.0570624	0.0895356	0.19322	0.411508	0.270202	1.40847	2.87032	6.98101	8.76611	7.27221	2.67939	0.468069	0.06708	0.0605085	-0.151167	-0.728775	-0.437875	-0.106768	0.87138	0.596949	1.64516
Gli2_Zf	-0.168122	-0.324294	-0.989672	-0.550833	-0.0235173	0.0647238	0.274656	0.188971	0.325454	0.996597	0.597623	0.876514	0.00509023	0.113225	0.139336	-0.479789	-1.19656	-0.900358	-0.396882	-0.741894	-1.69019	-1.20298	-0.767642	-0.356726	0.176633	1.50985	0	0.008847	-0.368266	-0.0252038	0.254674	0.360359	0.490397	0.713737	1.08475	3.57637	3.30765	2.92869	0.242538	0.0356517	-0.00389943	-0.201873	-0.703589	-0.00290058	0.374033	0.13322	-0.207617	-0.446253	-0.566641
Gli3_Zf	-0.153919	-0.446899	-1.91395	-1.71261	-0.671391	-0.343514	-0.0183681	0.0611368	0.463093	1.34521	0.818081	1.10317	0.318078	0.235203	0.296734	-0.253431	-0.595442	-0.527471	-0.591902	-0.568979	-1.62057	-0.147391	-0.0593237	0.18184	0.325019	1.34923	0.0289524	0.0122107	-0.161164	-0.152901	0.00541913	-0.010491	0.295765	0.536027	1.41148	2.75275	2.72542	1.83986	0.297242	0.0127112	0.00504986	-0.313751	-0.556025	-0.233168	-0.15439	-0.248024	-0.630453	-0.118123	0.0715238
bZIP:IRF_bZIPIRF	0.334744	0.0139803	-0.25099	-0.300463	-0.553531	-0.315296	0	0.295006	0.713891	0.611089	1.38369	1.71639	1.42568	0.727272	0.143711	-0.0417532	-0.178487	0.0263148	0.221287	0.321791	0.763104	0.377825	0.794206	0.616147	2.14178	1.5372	0.980081	0.392695	0	-0.101778	-0.593311	-0.598343	0.334702	2.19712	3.43582	3.81131	2.27128	1.89862	0.579956	0.559071	0.591167	0.204353	-0.108684	-0.234194	-0.0453783	0.152135	0.224161	0.108225	0
NFkB-p65_RHD	-0.0337195	0.128653	0.277363	0.282772	-0.0363642	-0.0792637	0.0593237	1.17375	1.79595	3.49575	1.37483	1.57748	0.338049	0.428351	0.0109772	-0.000218436	0.0688055	-0.506326	-0.235504	0.185659	1.2423	1.50096	0.303006	0.179043	0.150977	0.0848513	4.44423	6.58374	7.20386	5.0783	2.06961	2.50252	7.65037	13.7603	14.908	15.8301	16.6025	13.6906	5.67591	2.40126	1.38567	0.496816	0.0360933	-0.98479	-0.99607	-0.266749	0.190334	0.465696	0.200945
IRF1_IRF	0.168626	0.0650175	0.0505297	-0.113344	-0.199902	-0.148929	-0.196729	-0.391505	0.00412255	0.391853	0.792768	0.698973	0.00201886	-0.92446	-1.06359	-0.932012	-0.168442	-1.33376	-0.960019	-0.86976	0.126891	0.243219	0.25099	0.0582006	0.0294372	0.10972	0.778339	0.547523	0.127726	0.0924722	0.118287	0.674683	0.964191	1.57193	1.78256	3.59541	3.25453	3.01101	0.740941	0.174446	-0.0310077	-0.207192	-0.0872525	-0.462196	-0.365204	-0.414267	0.142849	0.320135	0.444561
IRF2_IRF	0.035407	0.159476	0.0327386	-0.21962	-0.54478	-0.370228	0.0914946	-0.210271	0.0230447	0.055805	0.258302	0.073339	0.00816407	-0.434316	-0.272949	-0.325019	-0.117476	-0.69256	-0.628969	-0.316543	-0.116163	0.00128225	0.00392169	0.190032	-0.0693349	-0.0348374	0.379798	0.39948	0.256993	0.186797	0.16096	0.105837	0.145371	0.47986	1.27644	3.18854	3.12798	1.4392	0.408616	0.0462747	0.0666379	-0.0614367	0.0187975	0.0061007	-0.030855	-0.0614367	-0.0434476	-0.138043	-0.0443816
Phox2b_Homeobox	-0.0266471	-0.0601404	0.286297	0.538865	0.503504	0.117706	-0.181841	-0.399026	-0.180636	0.460235	0.272222	0.11157	-0.29038	-0.491078	-0.655542	-0.0253151	-0.0494365	0	0	0.0565333	0.0369812	0.0563855	0.0449352	1.28013	1.13708	1.00795	-0.179229	-0.167421	-0.197594	-0.476389	-0.514127	-0.0746718	0.0321535	1.43335	3.36987	7.3138	4.96151	1.23548	-0.148179	-0.707981	-0.930876	-0.219627	-0.0556559	-0.152901	-0.217029	-0.0786791	-0.393212	-0.315688	-0.141536
IRF4_IRF	0.842593	0.561003	-0.0764038	0.284695	-0.0156609	0.541594	-0.0455248	-0.0086003	-0.38925	-0.00294993	0.924658	1.97856	0.977085	0.863906	0.542866	0.330201	-0.291733	-0.491078	-0.0221073	0.211688	0.12257	-0.0101443	0	0.146461	0.35481	0.110207	3.50588	2.16031	0.432815	-0.0163366	-0.399712	0	-0.0434275	0.472815	0.271377	1.69244	3.07721	1.65268	0	-0.356059	-0.167356	0.00870528	-0.133411	-0.0711738	0.0695622	0.290678	0.146832	0.177816	0.477774
NFkB-p65-Rel_RHD	0.194326	0.86092	0.799061	0.357144	-0.0266526	-0.299004	-0.772025	-0.872559	-0.225567	0.768849	3.26496	3.4514	2.84872	1.55247	1.17915	0.482764	0.0349272	-0.00362994	-0.092347	-0.033024	0.0949871	-0.0520011	0.227781	0.396882	0.258073	0.0179145	2.73522	3.91471	2.68412	0.856376	0.45387	0.988392	2.05383	3.07076	3.47457	3.52732	5.78542	5.24158	6.65097	3.74577	3.2643	0.867741	-0.0304678	-0.15897	-0.121631	-0.021974	0.422861	0.38664	0.296469
GSC_Homeobox	0.0986577	0.29627	0.272668	0.573218	0.335405	-0.0491814	-0.412738	-1.30464	-0.274343	-0.140658	0.0226075	-0.494148	-1.25318	-1.52473	-1.05876	-0.893697	-1.10783	-0.757194	-0.197095	-0.105793	-0.203564	-0.177129	-0.0718857	-0.138166	-0.390182	-0.447379	0	-0.113229	-0.223256	0.340242	0.497101	0.73363	0.190696	0.188419	0.531797	0.972506	2.06558	0.909973	0.401922	0.0550708	0.0809555	0.0402697	-0.167772	-0.0753639	-0.00526384	0.0892046	0.12676	0	0
ISRE_IRF	-0.0804959	0.0347351	0.0427132	-0.279215	-0.594948	-1.26108	-0.763104	-0.705895	-0.166802	0	-0.0260267	-0.129163	-0.783391	-2.3866	-1.58618	-0.855923	-0.0876807	-0.23516	-0.0969381	0.0193249	0.207731	0.128475	0.145906	-0.0633488	-0.20749	-0.0736511	0.0353636	-0.0534458	-0.177816	-0.225534	-0.4476	-0.19568	-0.134956	0.221768	0.483487	2.8001	2.06446	1.07517	0.136758	0.00748903	0.108684	0	-0.0263701	-0.257158	-0.345528	0.0020963	0.271377	0.349297	0.154049
ZFP3_Zf	0	0	0	0	0	0	0	0	0	0	0.667718	0	0	0	0	0	0	0	0	0	0	0	0	0	0	0	0	0	0	0	0	0	0	0	0	0	0.566639	0	0	0	0	0	0	0	0	0	0	0	0
Emx2_Homeobox	0.0831192	-0.620397	-0.239123	-0.275626	0.272059	0.339381	0.461813	0.141814	-0.00599959	-0.0313527	-0.0386885	-0.0500448	-0.130804	0.0923956	0.431844	0.320305	0.0122763	-0.363264	-0.298237	-0.723366	-0.380099	-0.0894161	-0.107266	-0.0230619	-0.46984	-0.358064	0.0624288	0.432749	0.0402408	0.250744	0.618074	0.867741	1.54891	0.746983	0.870463	0.156913	-0.0563909	0	0	-0.0328306	-0.317231	-0.451119	-0.533057	-0.575843	-0.262727	-0.161164	-0.0501141	0.0742455	-0.0729604
Mef2d_MADS	0.386568	0.0586162	0.323049	0.751822	2.88348	1.70478	1.78941	0.50357	0.452463	0.310848	0.384158	0.811878	0.918034	0.785577	-0.0494365	-0.332103	-0.623568	-0.342151	-0.919195	-1.27521	-0.775049	-0.559879	-0.512084	-0.643598	-0.0332077	0.453507	-0.207943	-0.0731685	0.365731	0.874988	3.10463	3.19295	3.22709	1.93646	0.98479	1.04818	0.150217	0.64561	1.4378	2.78025	0.978504	0.0207781	-0.854793	-1.22986	-0.531797	-0.252812	0.336565	0.0204374	0.0503635
Hoxd9_Homeobox	-0.00402049	0.0407855	-0.00659792	-0.137502	0	0.241225	0.264126	-0.137624	-0.0960077	-0.0537266	0.0633679	-0.00677571	0.132906	0.0673089	0.0337195	-0.112016	-0.343742	-1.48111	-1.47387	-1.34723	-0.35481	-0.0851813	0.0086003	0.0827908	0.199208	0.223398	-0.165616	-0.334071	-0.331278	-0.299474	0.308025	0.610128	1.57298	0.780732	1.28606	1.43335	1.11386	0.00273368	-0.0386355	0.000861274	0.449321	0.149705	-0.412874	-0.584008	-0.0485152	-0.0911181	0.0721475	0.00576455	0.0286334
Otx2_Homeobox	0.0828211	0.457502	0.258938	0.110211	0.0746744	0	0.273017	0.250316	0.920731	0.632875	0.278469	-0.221792	-0.730655	-1.50325	-1.29571	-1.61068	-1.79404	-2.48008	-1.99863	-0.551714	-0.111244	-0.210569	-0.448181	-0.66532	-1.02275	-0.74988	-0.174831	-0.0553807	-0.12741	0.0737801	0.36922	1.46792	3.4077	2.8638	2.11383	0.935929	0.535601	0.209711	0.0465542	-0.146627	-0.0746718	-0.164028	-0.320451	-0.694272	-0.567433	-0.0705444	0	-0.186225	-0.833163
NFATC2_RHD	-1.04924	-2.04397	-2.11014	-0.681846	0	0.00438342	0.335405	1.70667	2.34241	1.07936	0.0362283	-0.175337	-0.754534	-0.309384	-0.417285	-0.154886	-1.09154	-1.50748	-1.14384	-0.87522	-0.203197	0.111235	0.219858	0.125958	0.0235173	0.553777	-0.0164982	-0.164028	0.09945	0.454448	0.683888	0.578772	1.22933	2.49156	2.35338	2.07183	0.781884	0.141961	-0.333755	-0.482876	-0.401922	-0.229546	-0.471686	-1.01603	-1.46093	-1.94036	-1.11216	-0.184837	0.0896093
Atf4_bZIP	0.68654	0.339627	0.117797	0.289426	0.642501	2.1752	5.20418	5.4176	4.44594	3.54956	5.20423	4.70705	4.06519	1.10401	1.25749	0.314031	0.617803	-0.276195	-0.205048	-0.657601	-0.618157	-1.47156	-2.35488	-4.67023	-2.29939	-0.895122	0.495686	1.04225	0.841003	0.382054	0.522151	2.26706	8.1961	10.8382	5.44995	3.786	2.72526	4.53203	1.36364	0.45666	0.681052	0.549526	0.755224	-0.306386	0.191545	0.121076	0.465854	0.0986227	-0.018539
Chop_bZIP	0.240013	0.200245	0	-0.00939626	0.061572	0.791121	2.67374	4.19836	3.43672	3.3617	3.44409	2.70511	2.29939	0.518327	0.348575	-0.00573734	0	-0.412264	-0.294447	-1.05087	-0.652999	-1.58618	-2.32979	-5.73704	-3.01932	-1.99359	1.88798	1.94417	0.460095	0.0752478	0.301422	2.32883	7.02569	8.87072	3.79494	3.08283	1.5663	2.26128	0.211285	0.105006	0.35294	0.331254	0.000439628	-1.37642	-0.281845	-0.117865	0.0386965	-0.0436479	-0.171301
NFkB-p50p52_RHD	-1.25318	-0.885366	-0.0710144	0	-0.0202094	0.105793	1.70295	3.27534	1.88779	3.11756	1.90777	1.27909	-0.0481558	0	0.210957	0.0847158	0.280441	-0.993301	-2.11654	-3.26742	-1.34385	-0.384291	-0.211688	-0.215123	0.00171602	0.255919	0.638652	1.0868	0.799837	0.387953	0.494848	1.34136	5.48002	9.72263	8.37619	6.64657	2.78064	1.70563	0.118842	0.277512	0.593728	1.05688	0.388273	-0.119206	-0.50975	-1.53244	-1.21812	-0.890863	-0.568188
NFAT:AP1_RHDbZIP	0.2513	0.0914911	0.377734	0.282217	0.124666	-0.00939626	0	0.567466	1.29969	1.76143	1.4653	1.59715	2.37155	1.53971	0.550202	0.412158	-0.252856	-0.474598	-1.6227	0	0	0.077655	-0.16528	-0.479841	0.00334197	0.345978	0.0387304	-0.0619928	0.365204	0.119499	0.0471513	0.101087	0.636939	2.05046	2.35985	1.08167	0.833124	0.270052	0.375244	0.378887	0.323394	0.732338	-0.213211	-0.165957	-0.682252	-0.0472744	-0.032771	0.00774399	-0.160001
Brn1_POUHomeobox	0.05172	0.369883	0.472464	0.638148	0.428764	0.144344	0.462285	-0.00477208	0.124405	0.0418938	-0.0180204	-1.96414	-2.6196	-0.122998	0.944122	0.425351	-0.158098	-0.227614	0.34094	0.724291	1.43957	0.985296	0.525044	0.127593	0.116252	-0.189392	0.909656	0.318137	0.509884	0.524343	1.16436	1.42689	3.46244	3.41288	2.96808	2.07203	0.98171	-0.0778038	-0.0585857	0.262837	0.95778	0.36558	-0.180796	-0.0131531	0.186797	-0.00786709	-0.408616	-1.19731	-0.223433
OCT:OCT_POUHomeobox__	-0.136539	-0.0393663	-0.0250043	0.246411	0.315178	0.177301	0.17355	0.151661	0.782149	-0.007975	-0.240013	-0.937862	-0.0922407	-0.0505449	0.0329915	-0.328483	-0.503504	-0.741264	0	0.44543	1.43106	0.589687	0.782387	0.198492	0.389826	0.195673	0.167945	-0.0662101	-0.546754	-0.300304	0	0.240533	1.34444	1.8141	2.23774	1.85453	1.62977	0.332752	0.0938555	0.0445292	0.654103	0.300378	-0.0298383	-0.0354222	0.257158	0.211075	0.464254	0.151167	0.769221
IRF3_IRF	1.8848	1.93344	1.05103	0.840471	1.69033	3.76601	3.53888	2.13891	1.17725	1.39452	0.552121	0.00436913	0.178816	0.112108	1.08758	0.376588	0.948623	-0.043522	0.354781	-0.0550719	0.195637	-0.00701468	0.263704	0.0347351	0.248927	0.307628	0.444225	0.713971	0.822243	0.930876	0.996832	2.76706	3.00238	4.99974	2.91268	4.45694	1.90345	0.921739	0.388501	0.478423	0.811887	0.319238	0.767537	0.143148	0.376507	-0.412955	0.0855815	-0.23959	0.363279
Oct4_POUHomeobox	-0.0550219	0.0512143	0.272957	0.671147	0.713915	0.891236	2.00229	0.633722	0.672653	0.872383	1.30238	-0.1263	-0.912175	0.0327386	1.24156	0.939939	0.000618611	0	-0.17127	-0.527471	-0.328658	-0.184989	0.288307	0.0885746	0.32796	-0.114536	2.13236	0.743842	0.769852	1.76083	1.93625	2.35112	3.1724	2.79147	3.00387	2.68438	2.0183	0.367505	0.112762	0.515424	1.71655	0.857738	0.0223292	0.0525118	0.226475	-0.121091	-0.401987	-1.15315	0
Oct2_POUHomeobox	0.507785	0.354503	0.160599	0.552121	1.70232	1.45341	2.03131	1.40758	2.53152	1.44098	0.475021	-0.347953	-0.560602	0	1.08755	1.16127	0.750595	-0.0347351	-0.00629366	-0.026767	0.0787415	0.464003	0.918757	0.788898	0.320407	-0.0158989	1.47661	0.186925	0.113229	0.556248	1.51948	1.60953	1.52856	3.31584	5.0679	5.18276	2.1841	0.979944	0.758663	0.849549	1.64958	0.846882	1.00195	0.193299	0.0490182	-0.150723	-0.268631	-0.631859	-0.292048
Oct6_POUHomeobox	0.288652	0.39039	0.241864	0.560868	0.837561	1.24333	1.41096	0.349402	0.199881	0.166802	0.444617	-0.154384	-0.286297	0	0.432074	0.23833	-0.0933669	0.0626535	0.298237	0.741979	1.23315	0.800825	0.360425	0.11157	0.263118	0.0103781	1.63435	0.547226	0.780588	0.903438	1.34114	1.57395	1.96075	2.60179	3.35327	4.26032	2.87384	0.940508	0.63074	0.685215	1.10519	0.568763	0.0172897	-0.00273368	0.219988	0.43048	0.536945	0.0731942	-0.00502796
Oct11_POUHomeobox	0.338716	0.0574458	-0.0506434	0.0951757	0.484378	0.657053	0.997874	0.253364	0.416675	0.305298	0.340303	-0.104633	-0.446899	-0.0779948	0.314379	0.451403	0.22136	-0.160024	-0.0883095	0.182715	0.492573	0.716244	0.498178	0.399249	0.283337	0.0878042	1.14778	0.381287	0.193582	0.724212	1.33442	0.653592	0.771108	0.867465	2.69558	1.6039	0.527473	0.178159	0.265086	1.07282	1.8924	1.45798	0.811103	0.238067	0.749476	0.495368	0.166352	-0.100556	0.167356
GRE_NR_IR	0	0.0362436	0.254981	-0.00240019	0.0271297	0.175889	0.670693	0.70026	0.0659893	0.0470463	-0.0590106	0.200558	0	0.0449685	0.491078	0.893697	2.46034	2.05657	1.175	0.84179	0.129238	1.31856	0.474598	0.884843	-0.119698	-0.493392	0.286742	0.19743	0.134233	0.0033682	0.627871	1.69822	3.57824	2.93529	1.75491	0.211734	-0.370848	-0.340237	-0.0168319	0.408732	0.905725	0.657524	1.21567	1.38973	0.513581	0.624064	0.212679	2.58709	1.81248
Zscan4c_Zf	0.195179	0.0585171	0	0.0384604	-0.171954	-0.293108	-0.103497	0.198829	0.139956	0.358739	-0.0179145	-0.07804	-0.532976	-0.338049	-0.293258	-0.191475	-0.0322481	-0.115308	-0.532888	-0.339574	-0.204752	0.23692	0	0	-0.0893591	-0.0415022	0.112741	0.457566	0.286883	0	0.237311	0.722098	2.28777	2.63787	1.19106	0.840561	-0.0359323	-0.413856	-0.781139	-0.197668	0.157779	0.227204	0.589895	0.970865	0.0650344	-0.188172	-0.203631	-0.0149433	-0.0201283
Pknox1_Homeobox	0.527471	0.340727	0.0132345	0.0652797	0.15156	0.242596	0.0700857	0.522005	0.727066	0.13226	-0.326123	-0.924572	-0.257984	0.0355377	0.241699	0.0481634	-0.444418	-0.752395	-0.389203	-0.140739	-0.0782124	-0.597623	-0.545603	-0.398425	0.0375873	-0.0103074	0.845617	-0.0672218	-0.379798	-0.63097	0.115728	0.419862	0.865155	0.961449	0.798418	0.630901	0.0613521	0.116533	0.518921	1.61347	1.50922	0.280491	-0.0229169	-0.0709226	0.00114871	-0.152761	-0.615396	-1.09425	-0.285122
ZKSCAN1_Zf	-0.105505	-0.236419	-0.144762	-0.105729	0.0463757	-0.0125905	0.816582	0.413739	0.903336	0	0	0	0.0574458	0.466837	0.829748	0.576184	-0.101369	-0.309849	-0.531827	-0.855923	-1.03736	-0.745356	-0.491149	-0.0687093	-0.827841	0.342055	-0.206684	-0.191631	-0.221437	-0.903438	0	0.453011	3.40012	0.977535	0.277984	0.146239	1.06772	0.50513	0.774095	0.770717	2.62158	2.09481	0.39598	-0.0729874	-0.161164	-0.813509	-1.01667	-0.399712	-0.800488
Brn2_POUHomeobox	0	0	0.60647	0.299565	0.394299	0.735505	0.343915	0.111332	0.0789295	0.488195	0.25018	0.65791	0.88517	2.03131	0.653005	0	0	0	0.0395253	-0.376295	-0.725252	-1.40889	-0.454758	-0.168149	0	0.783391	-0.103553	-0.186225	0.010948	0.0264077	0.0125568	0.06708	0.0816196	0.0273808	-0.239371	-0.270489	-0.292581	-0.0690824	0.171282	0.326145	0.529282	0.0498639	0.111656	-0.0286334	0	-0.342525	-0.0473944	-0.14179	0.378659
Erra_NR	0.05172	0.0857403	0.0727838	0.648348	1.0832	0.878777	0	-0.28566	-0.419833	0.0992033	0.236509	1.19621	0.62004	2.11008	0.777069	0.156947	-0.272976	-0.489616	-0.601677	-0.419282	-0.904123	-0.754033	-1.14065	-0.686557	-0.662232	-0.541276	0.0838793	0.118885	0.0430753	-0.0266168	0.127477	-0.00740063	0	-0.0358135	-0.152901	0	-0.118967	-0.0244225	-0.204817	0.0442563	0.182208	0.346494	0.388205	0.182208	-0.105132	-0.406484	-1.21035	-1.02179	-1.3825
EKLF_Zf	0.376588	0.326994	1.64947	1.61402	2.11094	0.750072	1.31032	2.31175	4.48856	7.3918	10.5793	10.0188	9.83314	5.68516	3.40896	0.241309	-1.01977	-0.596066	-0.0667265	0.228802	0.309783	0.125834	-0.187859	-0.648348	-1.74001	-1.10715	-0.0325604	0.133694	1.79485	2.46087	0.795972	0.0303284	-0.0729604	0.0131531	0.989233	3.92623	7.50409	4.65145	3.14539	2.00802	1.40784	0.466548	-0.612408	-0.472139	-0.771108	-0.220285	-0.508144	-0.109153	-0.296493
Elk4_ETS	-0.0388767	0.117814	0.507616	0.980681	1.26412	1.53615	4.35424	11.0058	21.499	25.8166	30.7664	21.0609	15.4793	8.00638	5.82123	5.27525	1.83425	1.78965	0.0399463	-0.100109	-1.03118	-0.337001	-0.0537266	0.311331	0.0990564	-0.462928	0.641378	1.52679	2.16126	1.55486	1.85102	2.37885	2.97099	4.9384	11.237	17.058	25.7942	19.0692	14.5069	7.50409	7.09466	7.27712	2.16031	1.23945	0.00883538	0	-0.0443886	0.234815	0.145067
ELF1_ETS	0.198201	0.431754	1.0038	1.74024	1.56101	0.829432	1.753	5.47593	15.3865	23.1387	33.2612	26.4832	23.4079	14.353	10.8286	8.60463	2.4828	2.79089	0.495975	0.308186	-0.0522008	-0.221052	0.0565333	-0.071354	-0.218506	-1.2681	2.68933	2.78776	2.7613	1.46137	1.31218	0.724328	1.01246	3.07091	10.111	17.1413	24.2347	18.2832	15.2039	7.61997	7.4844	7.43952	3.19077	1.31983	-0.0895356	-0.581352	-0.517736	0.0310701	0.388389
Elk1_ETS	0.317427	0.128108	0.494343	1.08043	1.24145	0.34755	1.45946	6.40822	21.0375	25.4071	33.1455	24.9158	20.9757	12.6379	8.83352	8.23283	1.36902	0.686322	-0.268581	-0.305621	-0.648946	-0.392922	0.0121121	0.175363	0.0374258	-0.964296	0.561599	0.321814	0.505952	0.296335	0.228115	0.138882	0.540479	2.44341	9.26157	14.2047	23.756	18.0634	13.4563	6.48799	7.02099	9.49461	1.7853	0.309791	-1.04666	-0.727149	-0.359199	0.115603	0.304733
ETS_ETS	0.249857	0.868536	2.00754	2.82856	2.29674	1.53108	1.32658	3.27354	9.68193	16.1146	23.2694	17.3925	14.1266	7.47992	4.52479	2.43905	0.267529	0.396737	-0.0222012	0.0834034	-0.100262	-0.0957289	-0.0086003	0.0532642	-0.00517782	0.0430577	1.70318	1.76426	2.27294	1.17603	0.916533	0.254502	0.226073	1.01195	4.95439	11.0606	17.6029	13.6584	9.50797	3.4649	3.01744	3.50796	1.78058	0.364205	-0.425404	-0.573033	-0.0048886	0.519017	0.534399
ETS:RUNX_ETSRunt	1.8698	1.69195	1.15983	0.659203	0.763107	1.033	0.777373	2.4514	7.03601	12.8979	14.2437	8.50144	6.77953	2.901	1.78443	0.309894	-0.0202097	0.358568	0.190237	-0.120278	-1.11849	-1.32346	-0.934891	-1.56101	-0.654868	-0.305298	4.99974	1.38632	1.12822	1.14916	1.8889	2.55151	0.998116	0.73344	4.27489	10.4298	12.3937	5.62528	2.99009	3.00862	1.89804	0.529282	-0.272563	-0.133033	-0.232603	-0.728775	-1.20181	-1.20846	-0.300943
Ets1-distal_ETS	0.733682	2.01908	4.01816	5.77693	7.59311	9.84066	14.4216	17.078	20.7213	23.6613	29.2141	27.1202	22.053	15.6583	12.1328	9.648	5.68285	2.70802	1.52688	1.12369	0.548761	0.184178	0.45455	0.116163	0.384912	0.285369	0.313736	0.943432	0.826155	1.27936	0.408732	0.685023	0.69156	1.94417	5.16649	8.26037	12.7174	9.96962	7.3221	4.68212	3.77805	4.2997	1.96322	0.28891	-0.177742	0	0.218788	0.529282	-0.106835
EWS:ERG-fusion_ETS	1.81847	1.85408	2.41901	4.56858	6.1953	6.63812	7.60335	10.1729	15.6162	21.3678	27.2381	29.0635	23.8722	19.9338	15.6749	12.0662	6.68526	3.21899	1.1936	0.422416	0.162414	0.28566	0.84179	1.20078	1.53997	0.594317	3.02805	2.74671	1.80447	1.1422	0.887218	1.40917	1.29398	2.60579	4.75848	8.22119	13.7158	15.0679	10.5928	6.51717	4.99619	4.53571	2.94557	0.554286	0.237311	0.160332	0.565763	0.848827	0.879209
ERG_ETS	3.04604	5.05316	7.65846	9.77104	10.1012	13.1175	19.2763	30.0402	48.0877	58.5883	72.2128	55.1689	48.8949	38.8705	31.1839	14.9054	3.66938	1.67393	0.800495	0.689848	0.310848	0.848779	1.17551	0.968467	0.482508	0.202298	2.40126	2.60783	4.2326	3.777	6.43336	10.5479	10.3526	12.5169	21.0653	27.389	40.5558	27.8978	24.37	17.1272	13.1694	7.91498	1.80438	0.546321	0.18533	0.104735	0.372805	0.681143	0.944734
ETV4_ETS	0.619318	0.797813	2.38812	4.45674	6.62488	6.378	14.2055	24.0913	41.4874	52.3102	68.4831	59.4454	47.4647	31.5765	22.6841	17.0884	6.86036	3.87202	0.86976	0.713891	0.343389	0.247688	0.0656518	0.186388	0.137502	-0.137502	1.43504	0.885572	0.836542	0.726203	1.75234	2.817	4.76735	6.98507	14.6324	23.3283	36.6248	29.0915	20.6104	12.2079	12.1284	11.495	4.10679	1.01872	-0.0631919	-0.197668	-0.160041	0.467695	0.0908183
Fli1_ETS	0.303639	1.48189	4.37788	5.57784	5.36543	4.49137	10.1629	20.2256	38.5022	47.4435	60.4757	48.4699	40.5697	28.3992	21.583	17.2644	6.05462	4.34232	0.510469	0.117255	-0.0869414	0.237842	0.757271	0.914475	0.279801	-0.190752	1.81661	3.29025	3.871	3.08154	2.79147	3.50756	4.54091	7.3633	17.1335	24.1718	39.3574	30.3986	24.8279	15.616	13.8482	11.9716	3.63667	1.3782	-0.0595861	0	0.0596907	1.63669	1.27644
ETS1_ETS	1.53155	3.9599	7.91906	8.80831	10.3318	14.1233	21.8026	36.7102	47.6402	56.8379	66.7658	63.2496	56.3175	44.3728	34.2985	22.1718	9.09658	6.54701	2.73322	1.14855	-0.0565333	0.19173	0.574255	0.798776	0.259653	-0.0859711	3.00361	2.2416	4.35575	3.0388	3.62593	6.52533	8.6078	11.5719	17.1096	24.6366	32.8554	26.2285	22.2554	19.3221	17.8224	13.6428	4.90014	1.88121	0.571943	0.543921	0.291	0.540628	0.895566
Etv2_ETS	2.27236	3.37101	6.11552	6.76756	8.08517	8.5731	15.3322	24.5491	35.8613	41.6955	50.3146	45.3239	43.5434	36.4207	29.8602	17.0925	6.80063	4.00615	2.33643	0.71864	0.0916737	0.531984	2.372	2.03297	0.953862	0.282217	2.81575	2.24364	3.67888	2.82194	4.83417	5.16801	6.47877	7.52189	11.3012	12.3812	21.2433	20.0057	21.3517	16.898	14.7166	10.0633	3.55109	0.95369	0.376038	0.212767	0.270052	0.716128	1.29235
ETV1_ETS	1.28802	2.63292	7.33541	11.1025	13.4428	14.5854	23.3569	37.1147	55.69	68.5571	87.3641	72.2128	65.9177	50.887	47.0474	34.3162	16.6651	11.1086	3.26658	1.74907	0.109827	0.343112	0.577326	0.526408	0.451107	0.188217	1.76892	2.48398	5.69767	5.53538	9.94317	12.6969	15.3339	17.7352	24.6923	30.7496	44.1974	32.9995	28.3152	19.3169	20.1067	17.8951	10.1147	4.23681	0.603116	0.192477	0.11418	1.18018	1.17
GABPA_ETS	0.348961	1.36034	4.85392	6.46867	5.57131	4.91335	8.92302	20.1824	34.0703	44.9908	56.456	48.7662	46.2403	36.5137	29.8404	19.1289	6.63915	4.51494	1.19139	0.880756	0.401569	1.57459	3.0988	2.6895	2.32537	0.484747	1.79441	1.77811	3.63447	2.35338	3.86419	4.48659	7.10653	10.5054	18.0108	22.8874	31.3756	24.6923	21.6243	13.3573	12.7061	10.6718	5.82611	1.68891	0.137456	0.0236956	0.278981	1.39919	1.56963
EWS:FLI1-fusion_ETS	-0.194704	0.037612	0.175889	1.2901	2.3422	1.62983	4.47677	8.83352	17.4374	17.9073	22.4246	16.6055	13.8282	9.57549	8.53238	6.91946	3.14553	2.75073	0.95878	0.555744	0.131512	0.28672	0.551073	0.598214	0.713891	0.210154	0.0100302	0.0705444	0.176289	0.342449	1.24998	1.84402	3.2961	4.07633	10.0102	8.84614	13.6192	7.09466	6.74433	3.77422	4.84574	5.62528	2.85046	1.69198	0.279137	0.0829388	0.0161435	0.0108161	0.20683
EHF_ETS	2.8582	5.38413	11.0684	11.7762	11.2157	10.2299	14.1143	25.0679	37.2341	52.5905	57.7062	52.2709	51.8374	53.4298	51.6592	33.5123	16.5834	9.75473	5.49107	3.21078	0.924572	1.01034	1.1809	1.52555	1.26345	-0.0180204	2.5317	3.5981	6.12085	5.30699	5.82722	5.90232	7.62314	10.903	15.9209	19.4174	24.7491	21.6537	19.6228	19.0071	17.4049	14.703	7.10875	3.3635	1.70233	1.44903	2.01083	2.11471	1.13967
ELF3_ETS	3.67948	7.70454	13.0209	10.5283	8.0545	8.30229	14.5885	26.3382	33.2199	42.4557	50.8556	46.9208	44.0036	38.844	37.7979	25.2739	13.1951	6.88511	2.92256	0.764421	0.0672664	0.116913	0.590527	0.413074	0.13556	-0.16806	4.82119	4.86868	5.75895	3.88283	6.06687	7.70113	9.33575	13.1177	14.9287	18.2893	23.2255	23.2255	21.7778	17.2266	12.8224	9.18497	4.12345	1.8164	1.21335	1.1246	1.64335	1.48498	1.4431
Elf4_ETS	3.54044	8.34884	13.3946	16.7939	19.3296	21.1901	30.3539	45.6704	59.9266	66.8108	72.2128	63.6052	62.3231	57.3884	55.6171	37.473	18.4642	9.82162	3.80823	0.797603	0	0.0516177	0.930544	0.772247	0.227947	-0.339574	3.85696	3.76017	5.84898	6.41527	8.48282	11.3024	13.7071	19.4174	25.4729	30.0514	34.3984	25.2141	20.4221	16.3762	17.2709	14.796	8.20632	3.51658	1.04765	0.70511	0.734689	1.34867	0.818308
ELF5_ETS	2.15197	5.27415	9.82525	12.569	15.9677	17.4838	21.9563	24.8754	28.8783	35.2191	46.8937	44.7294	43.8195	42.2261	43.8828	30.0138	13.9428	5.93085	3.02197	0.856626	0.528398	0.395667	0.736247	0.182513	-0.00500284	-0.535015	3.59619	4.70896	6.02908	6.79395	8.57094	10.2496	10.8973	14.1028	12.7487	14.77	18.4024	17.4466	16.4246	14.2316	13.8676	10.0175	3.47649	1.01793	0.274331	0	-0.0194816	-0.144197	-0.0700879
PU.1_ETS	8.44774	13.6135	25.7458	24.0344	28.7088	30.6943	44.76	43.3241	43.0808	47.7353	61.9727	67.3782	64.1505	63.9621	49.544	29.9714	8.63417	4.08207	0.761852	0.0606777	-0.100507	0.0916868	0.670693	0.275239	-0.101369	-0.484378	4.53401	6.81954	10.5821	10.7724	10.1346	10.8973	12.5393	12.4406	13.5427	17.4049	22.3001	28.1751	22.3266	21.6537	14.0967	8.65588	1.92987	0.362646	0.766526	0.956534	0.552948	0.636053	0.269264
SPDEF_ETS	0.198953	0.0577369	0.513115	0.710458	1.68419	2.25888	5.06055	9.41507	13.3807	17.3597	23.9005	23.2022	19.3726	18.0453	19.9338	16.9104	8.88239	4.48074	1.21495	0.0805182	-0.428446	-0.474587	-0.114536	-0.131715	-0.141392	-0.381972	0.158592	0.0126948	0.157577	0	0.350756	0.130833	1.23729	1.50954	2.53371	3.06831	8.00182	11.0574	11.3568	9.81074	6.69849	3.45421	0.920355	0.354285	-0.018757	-0.363157	-0.21227	-0.208334	-0.116533
PU.1:IRF8_ETS:IRF	0.358064	1.77723	2.83537	3.36612	3.39276	4.31336	3.09063	2.81933	2.901	3.67701	6.93783	6.05191	8.39826	3.90134	2.06991	0.198953	-0.0707986	-0.447654	-0.540528	-0.86236	-0.33688	0.0534792	0.965098	0.39154	0.44543	0.138801	-0.206997	-0.0637328	0.148788	0.0309139	0.301422	1.05686	0.872801	2.16001	2.5498	6.07106	7.22826	5.82611	3.18981	0.84786	0.802225	0.589895	0.0627953	-0.976167	-1.06273	-0.280804	0.465337	0.425381	1.28102
HRE_HSF__	-0.0914946	-0.304485	-0.258963	-0.280441	0.295006	0.272382	2.11877	1.74839	2.68467	2.63788	5.80513	6.65541	6.97467	1.83376	0.733432	0.276605	0.330649	0.749989	0.535385	0.202298	-0.0026615	-0.0499403	-0.617331	-1.07775	-1.19011	-0.223002	0.423596	0.0382434	0.100585	0.0910875	0.533057	0.909973	1.31631	0.581352	0.214352	0.0242643	0.778206	1.32924	4.21307	2.55844	2.67669	1.08148	0.467919	-0.0822032	-0.56182	-0.292244	0.272963	1.52397	0.427138
CEBP_bZIP	2.34115	2.65709	6.89653	10.5283	12.6643	9.83536	11.4096	11.9348	15.5601	28.1344	27.7627	27.9415	17.9709	13.8362	6.26134	0.601716	-0.932608	-4.20939	-4.61126	-5.27248	-4.49444	-1.76227	-0.600745	-0.127712	-0.621249	-0.773677	3.95085	1.95695	2.45655	5.83757	10.6429	11.3412	13.1291	16.3633	21.0608	28.0569	22.721	17.0173	5.38461	1.35739	0.268642	-0.12109	-1.02492	-2.43275	-3.86206	-0.872849	-0.953007	0.0613837	0.00848277
CEBP:AP1_bZIP	0.0990774	0.112016	1.20818	2.67374	3.61236	3.36762	7.24391	10.2321	13.4502	17.5636	17.3696	12.6273	6.73177	3.71021	3.3697	1.09005	0.261058	-0.762234	-2.05176	-2.79211	-1.91353	-1.20047	-0.354741	-0.303411	-0.324702	-0.459548	0.94053	2.2338	4.25406	3.31876	4.76051	7.28745	12.6337	14.1265	15.5782	16.561	11.9407	4.45219	0.426886	0.508046	2.38799	1.83528	-0.0717134	-2.16586	-2.98127	-2.43959	-1.87021	-0.682252	-0.0135373
NFIL3_bZIP	-0.134611	0.335087	0.671391	1.26362	2.6414	2.15197	4.68688	5.3679	5.24008	7.23835	5.44449	4.63726	1.969	0.62807	0.468633	-0.411986	-0.866873	-2.21039	-2.47554	-2.22935	-1.71639	-1.54403	-4.38296	-7.8075	-7.26728	-2.86439	1.33735	0.772504	0.823668	0.844106	0.856876	1.37125	3.1052	4.79693	3.86402	6.52533	6.01451	5.3292	1.68123	0.611089	0.374347	-0.0264077	-0.391083	-0.65497	-1.67621	-0.708289	-0.158511	0.16096	-0.00339481
HLF_bZIP	-0.183008	0.0544618	0.322847	0.721344	1.7696	3.1009	8.12713	6.71754	5.57823	8.08136	10.8396	10.9137	6.56565	3.73804	2.04296	0.336872	-0.0728766	-0.623568	-1.37733	-2.67128	-3.11494	-3.34628	-4.3771	-6.04373	-4.88716	-1.45871	1.01004	1.34348	2.88028	2.91715	2.39189	3.62593	7.7901	9.34266	10.2868	12.6404	16.9092	13.6404	6.60246	1.53856	0.321814	-0.0228792	-0.068852	-0.683828	-2.14601	-2.13845	-1.67242	-0.430764	-0.937531
Bach2_bZIP	1.76107	2.19829	4.47191	5.54607	4.93908	7.19211	5.68202	9.53304	8.74465	15.7723	14.0675	9.98993	4.892	1.55081	0.8781	0.0209272	-0.219156	-1.00527	-0.786386	-0.120278	0.242006	0.424051	0.0628432	0	-0.312345	-0.417552	0.197683	0.429849	0.650805	1.24468	0.793349	1.1673	0.86838	3.84013	5.57637	11.055	7.60285	4.23672	0.914304	0.389661	0.711219	0.123078	-0.209725	-1.40837	-0.566606	-0.0914249	-0.0179277	-0.301496	-0.301435
BATF_bZIP	1.02777	2.40533	3.15761	6.64081	8.99226	19.7507	20.1574	27.8665	29.4369	46.5408	41.2326	30.1121	13.1007	6.46616	2.5656	0.226189	-0.161926	-1.36958	-1.08646	-0.549309	0.0929107	-0.31459	-1.64831	-2.85062	-2.13907	-1.06603	1.64393	3.63667	3.1228	4.099	4.20002	7.70113	9.40702	11.9991	14.2094	18.4372	15.3245	8.77485	1.57298	0.91774	0.578108	0.232603	-0.488479	-1.81288	-0.939202	-0.80802	-0.566276	-1.31456	-1.97125
AP-1_bZIP	1.89457	4.33169	5.23615	6.46685	6.95819	14.1143	15.3176	24.551	25.3644	38.1941	33.8807	26.7666	14.8387	7.3154	2.46015	0.0444521	-0.184817	-1.23082	-1.01035	-0.830448	-0.0593805	-0.0783325	-0.377149	-0.592163	-0.571997	-1.11187	1.15207	3.72181	3.83794	4.54091	4.10681	6.5533	8.5157	12.8465	14.8007	20.5465	18.2379	13.4148	5.69487	2.69009	2.05515	0.413856	-0.0680619	-1.56224	-0.60898	-0.970066	-0.265362	-1.18137	-0.702178
JunB_bZIP	1.48153	3.69713	5.04439	6.67639	8.23553	17.7376	20.4423	29.1213	31.6108	47.7413	43.5635	31.1671	14.0272	7.31778	3.43231	0.692001	0.0964448	-0.309341	-0.380322	-0.525195	-0.338049	-0.346861	-0.77184	-0.695217	-0.402739	-0.339381	1.4362	4.22458	2.97533	3.99222	2.9274	6.60282	9.11468	13.1068	15.611	21.9155	21.4176	17.564	8.8026	4.55827	2.57834	0.596949	0.0163254	-0.575184	-0.503095	-0.822946	-0.645759	-1.5139	-2.06961
Atf3_bZIP	2.13891	3.95249	4.75136	7.58237	11.6761	21.5979	23.1045	29.5478	26.3731	36.5137	35.2483	29.5187	16.9056	10.7813	6.85319	1.32706	0.0719066	-0.868536	-0.664379	-0.954108	-0.565214	-0.85453	-1.79284	-0.59462	-0.0916349	-0.0313473	1.39349	3.29726	3.26875	4.73129	5.31679	9.20642	10.7602	15.5561	17.1413	23.509	21.7737	17.5122	8.3748	4.82509	3.22709	0.810823	-0.0106207	-1.11879	-0.623439	-1.74119	-1.91374	-3.57901	-3.77905
Fra1_bZIP	2.08209	3.58374	4.41572	8.33089	10.4757	20.9153	21.4854	29.4876	28.7179	39.7981	37.447	30.064	16.2811	9.96061	5.99678	1.73127	0.306989	-0.309927	-0.159997	0.208181	-0.317416	-0.747814	-1.77406	-1.05141	-0.355079	-0.138208	1.81434	3.12113	2.26479	3.31228	3.39985	5.59512	8.38219	13.6584	17.9268	23.2585	20.2232	15.7101	6.82156	4.55827	4.099	1.37125	-0.0191069	-1.13755	-0.490258	-0.781139	-1.10848	-2.63909	-3.76641
Fos_bZIP	2.23202	4.93864	4.73385	7.33813	8.37852	17.9408	19.561	29.2078	28.1231	39.7782	39.0197	34.272	20.5125	11.5973	6.4216	1.21551	0.306612	-0.309341	-0.271852	-0.498178	-0.242596	-0.230733	-0.699202	-0.369033	-0.287599	-0.38545	2.12207	5.51165	4.30374	4.39415	4.099	7.60285	9.89436	14.9509	19.1564	24.5053	22.2104	17.3536	9.80998	7.20754	4.04014	0.837702	-0.176444	-1.35464	-1.13067	-2.07046	-1.33332	-2.14462	-1.80242
Fra2_bZIP	2.47454	4.25085	4.94166	7.68445	11.3186	19.97	22.1029	27.9122	23.6544	31.0404	31.4343	28.4262	17.624	11.1429	6.19541	1.15436	0.133203	-0.153543	-0.0413358	-0.439238	-0.586191	-0.771407	-1.66208	-0.76194	-0.41281	-0.463875	1.35848	3.32065	3.1216	4.58432	5.15496	7.85764	10.4281	16.2704	15.0889	17.5362	14.1277	14.0079	8.45839	5.14895	3.21404	0.436736	-0.172285	-0.982964	-0.197668	-0.446313	-0.806981	-2.16019	-2.99083
Fosl2_bZIP	3.69381	5.20762	6.11484	5.7246	7.15989	14.507	18.3574	23.2845	19.6563	27.4108	28.1196	23.7788	13.0368	7.17993	4.74605	0.552775	-0.0337641	-0.87456	-0.468367	-1.01172	-1.0659	-1.19099	-2.26437	-0.857742	-0.163221	0.0105323	1.96998	5.87828	5.10834	5.14463	3.3197	5.52212	6.8191	10.8258	8.16066	12.0059	11.7539	13.1382	7.55105	3.13846	2.52022	0.27852	-0.173662	-1.33036	-0.578887	-0.599884	-0.615727	-1.74403	-1.89622
Jun-AP1_bZIP	1.66415	1.95246	4.14118	6.81659	9.12772	15.2749	14.9987	19.6563	17.3492	27.4314	27.6007	26.3354	14.2583	8.00184	2.75264	0.248805	-0.493525	-1.69593	-1.70558	-1.43124	-1.19874	-1.3446	-2.29053	-1.15125	-0.189138	0.0174275	0.498478	2.18604	2.89573	4.05891	3.50175	4.53203	5.45366	9.17566	9.33377	13.5098	13.5487	13.7826	7.33474	2.3089	0.798098	-0.00421115	-1.14153	-2.26711	-1.65864	-1.11386	-1.14098	-2.84195	-2.61284
MITF_bHLH	2.56974	7.11438	9.33485	17.6711	23.6527	24.1466	27.8836	32.0441	39.7782	47.1343	49.4269	43.1588	25.0897	18.202	15.1262	10.0956	2.61841	0.227614	0.126653	-0.0635279	-0.117342	0.134286	0.266189	0.254115	0.123494	0.97599	1.71548	1.7559	1.94749	3.9978	8.36074	8.54908	10.3648	10.1979	13.5806	16.2909	16.6981	15.2978	8.77633	6.07428	3.44241	1.37125	0.33615	-0.0637443	-0.263552	-0.581214	-0.496322	0.0733569	-0.0454382
CLOCK_bHLH	1.22474	0.987869	0.768849	2.29626	4.89256	5.73967	9.4826	11.7668	12.1977	8.29966	6.63528	5.47619	2.4487	0.540065	0.0420204	0	-0.273554	-1.32327	-1.95305	-2.03025	-0.348575	0.703277	2.74461	1.74808	0.374887	0.770652	0.0744118	0.0448552	-0.170562	0.0686709	0.575693	0.624756	0.201888	0.0285843	1.71569	3.40566	5.29794	3.62408	2.75146	0.11479	-0.202408	-1.05038	-0.480136	-0.222633	-0.359066	-0.344271	-0.0381273	0.134956	0.930077
NPAS_bHLH	1.53644	4.75136	3.60002	2.37045	1.75014	3.80312	7.23156	7.18649	9.84308	11.0683	13.2238	6.39282	2.05197	0.176827	-0.0086003	-0.0816676	-0.200183	-0.153605	-0.772714	-0.767642	-0.681885	0	0.069878	0.0488205	-0.0154129	0.256932	0.258128	0.485866	0.0958592	-0.00290058	0.399654	1.17374	0.767427	0.172648	0.378745	1.26603	2.91297	2.61238	1.03287	0	-0.359199	-0.763624	-0.491174	-0.153066	-0.279197	-0.447444	-0.0994626	0.297913	1.52459
BMAL1_bHLH	1.11027	4.20939	4.34797	5.05031	5.35096	8.58686	14.1023	16.8054	19.6563	20.9397	20.0706	12.2429	4.94083	1.32453	0.7447	0	-0.406769	-2.13891	-3.791	-3.80931	-1.41336	0.137083	0.807868	0.653175	0.481124	1.0778	0.476072	0.632829	0.238039	0.328598	0.940113	2.15925	2.37943	1.9992	3.08037	5.45113	8.38405	5.79575	2.52491	0.140388	0	-0.46412	-0.834669	-1.18725	-2.45412	-2.43058	-0.923673	-0.077448	0.577937
USF1_bHLH	0.579179	1.14034	0.665462	2.45443	3.61756	4.72778	7.23835	7.56412	7.882	7.67889	8.38821	6.36818	1.74143	0.443882	0.367717	0.13556	0.0444731	-1.20643	-0.635281	-1.20573	-0.397878	0.0233359	0.311554	0.484739	0	0.441105	-0.446001	-0.337311	-0.605269	-0.0267021	0.144637	0.034898	0.0135911	-0.145149	0.7411	1.61657	3.55095	2.22875	1.90264	0.039981	0.0123935	-0.457303	-0.00595078	-0.36731	-0.389661	-0.907325	-0.676359	-0.421845	-0.359777
Usf2_bHLH	0.943252	0.0391013	0.0680674	1.05712	5.2809	6.75638	11.5319	14.4685	18.1836	19.4255	16.2155	12.7841	4.14747	2.30327	1.92938	1.47712	0.370228	-1.2882	-0.455251	-0.141193	0.00373666	0.436665	0.33707	0.220471	-0.00646425	0.0989851	0.456365	0.167356	0.0841157	0.443789	1.89115	1.0359	0.685565	0.0614367	1.28203	2.11783	2.87828	2.18876	1.51079	0.625817	0.139721	-0.142805	-0.0575646	-0.376626	-0.245738	-0.267614	-0.174693	0.0447803	0.0689393
MNT_bHLH	1.6454	2.22932	1.40478	1.32806	0.905801	1.67658	3.43783	4.85237	6.37262	7.40806	11.6129	8.65024	6.44063	0.887101	0.689101	-0.0496705	-0.239702	-1.67404	-3.7236	-2.09481	-1.05393	0.0893591	0.532646	0.676338	0.780053	1.6552	0.00682736	0.105132	0.117185	0.0792061	0.249424	0.395252	0.929843	0.505686	1.14733	1.61479	3.16436	3.44241	2.88373	0.102992	-0.032628	-0.796462	-0.240926	-0.745638	-1.71518	-1.52679	-0.729917	0.0115685	0.312809
NPAS2_bHLH	1.91435	1.48197	0.652999	0.243686	0.558927	1.08843	3.15818	4.79157	6.87194	8.76206	7.53632	6.90149	3.7592	1.28013	0.585995	-0.0996789	-0.589343	-2.18079	-2.17412	-1.24338	-0.116868	0.985733	2.19469	1.5829	0.942199	0.790541	0.887882	0.982479	0.385561	0.0624288	0.174913	0.135179	0.38752	0.579297	1.76426	2.05197	2.11043	2.4655	2.10919	0.631859	0.117181	-0.457809	-0.573122	-0.969341	-1.01492	-1.14261	-0.369104	-0.0638606	0.174199
Nkx3.1_Homeobox	2.09306	2.08854	2.22387	1.49829	2.09212	3.12892	5.25996	4.07631	2.96773	2.23202	2.60876	1.70159	2.74767	1.88778	2.73547	0.808814	0.763104	1.2193	2.04243	1.51413	0.598888	0	0.0391013	-0.041005	0.0575254	0.0849584	0.98171	0.332978	0.927355	1.25113	0.736763	1.43763	1.25902	2.22058	1.41779	1.07201	0.804092	0.702978	0.151996	0.126713	0.356912	0.675964	0.89275	0.125677	0.20944	0	-0.0600877	-0.20093	-1.19212
SpiB_ETS	6.61169	10.1944	12.5526	12.7928	19.9413	29.2135	40.4344	35.2257	30.0539	29.3656	33.8344	34.0156	27.7189	24.6085	18.0779	13.4676	6.02555	3.11425	1.03095	0.172181	0.210957	1.40889	2.08741	1.17725	-0.0813509	-0.0569668	5.02465	5.01822	8.17918	6.78903	12.0873	13.0666	15.0491	12.6693	9.08646	6.8339	7.93279	10.5054	11.3568	9.33976	6.25074	5.00699	2.45225	0.688291	0.184409	-0.0166333	-0.0105585	0.097971	0.326931
PU.1-IRF_ETS:IRF	0.848779	1.74607	2.4151	4.42196	7.25343	10.3424	7.28275	8.78274	11.1357	14.1607	11.0096	5.89248	5.33426	6.73375	9.4466	7.32666	4.57933	1.79401	0.926665	0.196181	0.0659893	0.105793	0.0109772	-0.34094	-0.192316	-0.414339	0.18424	1.90017	2.16019	0.990998	0.480452	1.61658	1.73288	3.50988	3.97957	6.65086	5.90861	4.15145	2.58139	1.85018	2.46388	3.74577	3.21527	1.3881	0.359601	0.496626	0.571487	0.299846	0.0742455
Meis1_Homeobox	0.151208	-0.000101125	0.281909	1.26157	2.99795	2.14577	1.90474	1.239	2.36512	1.7467	5.00905	2.11719	1.6792	0.139252	0.260871	0	-0.00355	0.0746744	-0.0659893	-0.119933	-0.150354	0	0.260052	0.265547	0.251011	0.0969381	-0.0206945	-0.0705444	0.466169	1.42507	1.19591	0.326931	0.32793	0.779929	1.42485	0.0106207	0.153658	0	0.392189	0.0465653	0.0379453	0.000979448	-0.175717	-0.405245	-0.501652	-0.496487	-0.520272	-0.616585	-0.268271
MafA_bZIP	0.79984	0.365821	0.874033	0.358568	0.339381	0.683498	1.51413	3.1009	5.29943	6.99297	6.27541	2.15028	0.733432	0.11157	-0.13013	-1.16346	-0.575987	-0.126504	0.0626452	0.22227	0.37906	0.34873	0.128755	-0.00850904	0.0571722	0	-0.0901504	-0.880183	-1.2696	-0.529192	-0.226887	-0.01594	0.0226485	0.796255	0.891509	1.7838	1.06909	0.44164	-0.0638114	-0.608916	-1.23632	-1.02661	-0.787497	-0.160041	-0.685215	-0.351139	-0.472019	0.0973315	0.121636
MafK_bZIP	0.00762381	0.00134445	0.0592436	0.141603	0.0403771	0.725413	1.26982	3.32615	2.10838	3.44212	2.55389	1.92778	0.633722	0.125958	-0.167096	-0.699794	-0.78025	-1.30388	-0.369678	0.162506	1.09711	0.954614	0.0311302	0.0603286	-0.0859083	0.206962	-0.691618	-0.168104	-0.13154	0.234128	0	0.318164	0.345632	1.92887	1.4261	3.5905	2.23871	1.76923	0.482572	0.411414	0.0875046	-1.02964	-1.3926	-1.40827	-0.277213	-0.00421115	0.131609	0	-0.0742455
Srebp2_bHLH	0.242021	0.471077	0.936669	2.33643	0.963012	0.216533	0.40171	1.52069	3.01148	4.33972	3.09252	3.21562	0.451107	0.417142	0.0320528	0.0455248	0.0540737	0.323536	0.288225	0.191164	0.188467	0.287872	0.262309	0.343462	0.231257	0.047269	0.272963	0.103852	0.204817	0.62449	0.25798	0.15054	0.731172	1.13414	1.03757	0.924842	0.215021	0.370137	0.0180237	0	-0.558616	-1.22214	-0.0666379	0.400278	1.85062	1.40995	1.87474	1.04852	2.04047
HOXA3_Homeobox	0.258963	0.151094	0.08462	0.0255776	0.246531	0.622736	1.325	1.03359	0.137502	0.476545	0.911928	1.75117	0.96404	0.671147	0.623679	0.316087	0.168065	0.0353837	0.102451	0.0086003	-0.287681	-0.0656405	0.11802	0.552775	0.232211	-0.112124	-0.35294	-0.346461	-0.39948	-0.235316	0.1186	0.392903	0.243065	-0.0778459	-0.215227	0.65571	0.885733	0.98171	0.00515336	-0.183997	0.0218452	0.0353783	0.0753639	-0.0840361	-0.136163	-0.0386355	0.0627953	0.334071	0.535384
Pit1+1bp_Homeobox	0.846347	0.0992852	-0.0620897	-0.154086	0.339381	0.611284	0.842753	0.0894026	0.0384604	0.180165	1.52069	1.88738	0.946426	0.447654	-0.0327386	-0.125834	-0.367117	-0.16495	-0.0995616	-0.443882	-0.421915	-1.73016	-1.38519	-0.269204	-0.0535581	0.0409679	-0.0973287	0.038244	0.0445292	0.0637443	0.0685946	0.271498	1.08761	0.242905	0	0.0244944	0.582528	1.07694	0.557459	0.938743	0.335119	0.0742455	-0.235403	0	0.413543	0.691043	1.07146	0.106715	-0.326371
Six1_Homeobox	-0.647007	-0.918859	-0.916836	0	0.54169	1.11584	1.88164	0.46682	0.466053	0.93057	2.44936	3.15572	1.72578	0.724906	0.280442	0.083527	-0.0950162	-0.298728	-0.0270851	-0.0664437	0.0100538	-0.251158	0.18087	-0.0482692	0.320868	0.350579	0.059773	-0.176228	0.0525118	0.338436	1.09838	1.06793	0.730128	0.225807	0.167391	0.719314	1.00229	0.984414	0.566807	0.573537	0.594558	0.122605	0.186797	-0.0480074	0.100039	0.413246	1.12938	0.660537	0.193924
MafB_bZIP	0.409676	-0.156538	-0.297288	-0.384074	-0.0494617	0.156116	0.578045	1.88164	1.1936	2.23787	2.34146	3.53708	2.69566	1.01034	0.858754	0.194685	0	-0.602309	-0.154584	0.0792637	0.598214	0.0986577	0.044297	-0.0574458	-0.222364	-0.239594	-0.147756	-0.131056	0	0.299034	0.069083	0.0609066	0.052717	0.117272	-0.0631919	0.0349853	0.0672471	0.30212	0.546321	0.0692729	-0.309271	-1.59973	-2.89628	-1.93196	-1.60471	0.00286556	-0.186067	-0.160332	-1.10403
Tgif2_Homeobox	0.375392	0.0984552	0.0678646	0.220332	0.535425	1.2742	1.07599	2.70187	1.97257	2.25246	2.27705	1.49699	1.18401	0.314157	0.240543	-0.289426	-0.883709	-0.233767	-0.0451714	-0.18087	-0.461477	-0.15991	0.173241	0.0719298	0.0403771	0.0307713	0.239371	0.134425	0.0524447	0.24607	0.17652	0.408616	0.342156	0.583759	0.685215	0.40967	0.481797	0.151996	-0.176027	-0.401261	-1.48734	-2.04206	-2.80579	-1.1414	-0.168229	-0.164028	-0.412139	-0.631859	-0.162417
bHLHE41_bHLH	-0.323058	-0.0247962	-0.240606	-0.0337195	0.60647	0.822154	2.5755	2.54508	4.21057	2.51232	1.36052	0.524934	0.205048	0.525195	0.384106	0.116913	-0.422151	-0.49639	-1.917	-2.19482	-0.743603	0.00340313	0.259732	0.12575	0.859528	2.05896	-1.70786	-0.557459	-0.327166	-0.0903713	0.444225	0.406773	0.304871	0.0250776	0.485866	0.667761	0.575693	0.0348897	-0.0376199	-0.0399905	-0.00465668	0	-0.00962644	0.171009	0	0.0253729	0.200945	0.270701	1.08718
Mef2c_MADS	0.505104	0.306436	1.15414	0.522252	1.66467	0.62667	2.64558	2.99573	4.24551	2.38045	1.3307	2.56904	2.97731	1.72536	-0.0544618	-0.867843	-1.73016	-1.00545	-1.582	-2.3698	-1.43748	-1.0837	-0.900979	-0.965671	-0.393939	0.124207	0.0551557	0.264922	0.244211	-0.0885995	0.019039	0.432256	2.04467	2.97099	0.622781	0.0321225	-0.559499	-0.092504	0.0808389	0.0924722	-0.0396231	-0.583066	-1.58142	-1.44942	-0.836542	-0.146832	-0.0286334	0	-0.0951874
RUNX-AML_Runt	0.339668	0.103288	0.36543	1.36052	2.1043	4.04686	4.26092	3.51149	1.86385	0.303537	0.101478	-0.180619	0.0929107	0.200016	1.15342	0.750339	0	0.219156	0.234418	2.5106	1.58759	1.58618	0.63661	0.53635	0.366611	0.0620897	0.608916	0.0733029	0.15607	0.207192	0.560412	0.777588	1.5663	1.83049	2.20816	1.5572	0.939202	0.0296149	-0.19885	-0.170045	-0.328693	-0.483522	-1.88291	-0.376956	-0.493573	-0.359199	-0.468691	0.0885995	0.577227
RUNX_Runt	0.149432	0.84179	2.97965	2.89313	2.43079	3.6666	5.13009	7.52682	5.58568	2.88818	1.53255	0.56325	0.740927	0.186702	0.16528	0	-0.089734	0.175337	0.138959	0.453608	0.214254	0.690848	0.419453	1.03183	1.17881	0.878777	0.176444	0.328758	0.98171	1.14812	0.406773	0.144289	-0.00833858	0.219627	1.01793	2.06065	1.92025	0.330984	-0.0637508	0	-0.153942	-0.386193	-3.1724	-0.660566	-0.091366	0.180629	0.517083	3.55139	5.65307
RUNX2_Runt	1.0341	0.829819	2.19007	2.52005	2.39385	5.07385	6.49217	7.77449	5.17022	2.68029	2.23772	0.461813	0.682288	0.259868	0.961788	0.552121	0.0656732	0.498774	0.357321	1.10715	0.161109	0.375112	0.223699	0.0985308	0.0331838	-0.05818	0.335394	0.00293301	0.0366643	0.121574	0.480972	2.26895	3.48359	3.60189	1.97976	2.43959	1.63687	0.298898	-0.095405	-0.0331795	0.0465542	-0.121342	-1.73979	-0.351005	-0.35367	-0.0946407	-0.489081	0.0165366	1.10226
RUNX1_Runt	-0.253376	0.0255653	0.739181	1.55081	1.15439	2.10109	3.69295	6.95283	6.28601	3.71354	1.74079	0.255006	0.291877	0.0339525	0.519287	0.392922	0.164041	0.000442122	0	0.21365	0.39039	0.900979	1.25928	1.41763	0.300749	0	0.477674	1.88235	1.87901	2.79147	1.15448	1.35464	2.28459	2.89709	3.22905	2.36106	2.22247	0.270202	-0.106272	-0.4476	-0.455142	-0.508434	-1.4987	-0.551614	-0.64561	-0.402889	-0.35672	0.437931	2.679
Tbx20_T-box	0.0669344	0.552913	1.03955	0.597033	0.300463	0.384074	0.620447	1.6962	1.40385	0.686812	0.473012	0.240105	0.351742	0	-0.0793654	-0.108133	0.0186436	0.185274	0.258963	-0.585235	-0.583955	-0.167584	0.956159	1.68215	0.934962	0.179631	-0.0323139	0	0.305762	0.70511	0.390562	0.219403	0.734739	1.70786	0.715437	0.00962644	0.050076	0.201715	0.689165	0.0735769	-0.234173	-0.089383	0.237393	0.0617287	0	-0.615109	-0.095877	-0.288735	0.42218
HRE_HSF	0	0.0427286	0.309174	0.060711	0.058557	-0.152617	0.390547	0.68082	0.635843	0.236979	0.934221	0.506039	0.804876	0.204312	0.803835	0.790029	1.11114	1.06471	0.829721	0.114824	0.172028	-0.272506	-0.727437	-0.671157	-0.695966	-0.380771	0.0260192	0.0362618	0	-0.543921	-0.552092	-0.163105	0.235046	0.0831572	0.0307823	-0.246763	0.0540363	0	0.327497	0.482463	1.33672	0.770146	0.0755446	-0.397373	-0.940113	-0.253899	0.0490182	0.320288	-0.0385587
MRE_NR	1.71318	0.552121	0	-0.0123331	0.811111	1.24156	2.07732	0.841971	1.05393	1.60889	3.71993	6.2976	4.47004	4.32088	3.84775	3.38881	2.52303	4.15209	4.09438	4.29525	0.603601	0.396973	0.517539	1.71147	2.82999	1.05931	-0.501652	-0.133229	-0.177318	-0.0546104	0.26445	0.618126	1.01872	0.0553807	0.42371	0.514323	1.80564	1.18748	2.03206	3.61829	5.14328	3.32065	1.49866	0.952274	0.853817	0.881045	0.805762	2.14834	3.23311
HIF-1a_bHLH	-1.36692	-3.13871	-2.23994	-1.69019	-0.479476	-0.433333	-0.0571722	-0.0463612	1.73027	0.675652	1.67391	0.344762	1.80071	2.46575	2.6427	0.989672	-0.0705405	-0.248887	-0.161399	0.574255	1.2335	0.300803	-0.089734	0	0.331937	0.50787	-3.1302	-3.48644	-1.23806	-0.296469	-0.0613521	-0.00273368	0.183555	0.613231	1.67396	1.39542	2.5237	1.37125	1.82971	1.61211	1.77811	0.657739	-0.008847	-0.470328	-1.65371	-0.876043	-0.728691	-0.00897589	0.270512
ZNF519_Zf	-0.767713	-1.01324	-0.235456	-0.0308726	0.434104	0.166502	0.0180204	0	0.316559	0.888055	0.68565	1.05393	1.85598	2.64558	1.19995	0.174659	0.0396564	0.264763	0.138194	0.250096	-0.0108075	0.0405383	-0.0461223	0.454733	0.590781	1.32657	-0.0323139	-0.437875	-0.939202	-0.577992	-0.068852	0.20944	0	0.196561	0.303949	0.468765	0.245469	0.269815	0.310381	0.923737	0.431076	0	-0.108691	-0.0302344	-0.0903713	0	-0.0753639	-0.0849053	-0.108995
Stat3_Stat	-0.0705098	-0.333997	-0.727272	-1.63573	-1.90277	-0.991436	0.301171	0.485724	0.370967	0.344768	1.51209	1.89897	1.97323	1.91435	2.04793	0.919717	0.160692	-0.106949	-0.407713	-0.575627	-0.0727555	-0.122102	0.00731857	-0.236229	0.167371	0.0775105	-0.00136831	-0.547523	-0.450202	-0.474743	-0.0228271	-0.157779	0.314278	0.216836	0.756901	0.950674	1.56525	1.20643	1.2	1.42067	0.516625	0.274419	-0.0891968	-0.0595861	-0.204539	-0.31815	-0.0531827	-0.1615	0
Stat3+il21_Stat	-0.229434	-0.317427	-0.052935	-0.0705098	-0.357359	-0.726092	-0.0420204	0.0305173	0.339381	0.214801	0.613686	0.807262	1.09154	1.10355	1.03134	0.407178	0.0550219	-0.493525	-0.448572	-0.56404	-0.0235173	-0.560602	-1.42344	-1.47792	-0.143212	0.0193611	-0.0711738	-0.509884	-0.219116	-0.0461705	-0.0164754	-0.188273	0	0.0903713	0.468069	0.412384	0.356912	0.110884	0.283604	0	-0.0562691	-0.278276	0.020187	-0.581214	-0.298057	-0.516598	-0.0181554	-0.302929	-0.514323
STAT4_Stat	0.485702	-0.0791034	-0.46344	-1.08646	-1.64017	-0.574623	0	0.0221073	0.0827314	0.138946	0.702955	0.919195	0.85453	0.581115	0.609368	0.111774	-0.0633262	-0.783674	-0.685452	-0.6469	0.195426	-0.0961314	-0.502039	-0.996597	0.0347191	0	0.66656	-0.00964509	0	-0.00290058	-0.00192886	0.0861911	0.448239	1.0379	1.06078	1.47515	1.01603	0.937532	0.486011	0.0019003	-0.0498639	-0.364205	-0.100555	-1.22668	-0.772742	-1.44543	-0.0454382	-0.357887	-0.242004
bHLHE40_bHLH	0.580571	0.576919	0.270321	0.739886	1.94341	2.50357	2.84422	1.69031	1.26517	0.459803	0.266518	0.0282675	-0.286515	-0.343766	-0.299969	-0.202981	-0.578283	-1.85306	-0.404252	-0.398425	0.676564	1.72489	2.25791	0.621867	0.222364	1.36362	-0.279456	0.0990475	-0.136976	0.0140487	0.378745	0.124562	0.106136	-1.24332	0.00651236	0.0970009	0.251863	0.0340936	-0.203922	-0.816153	-0.729478	-0.81002	-0.316242	-0.867741	-0.316242	-0.324615	0.108691	0.138832	0.39111
Hoxb4_Homeobox	0.839798	1.1793	0.93529	1.30464	1.131	1.00725	1.97069	0.813222	0.3869	0.225724	0.373195	0.426835	0	-0.0904219	0.130991	0.453282	0.911245	0.0403771	-0.016717	-0.76311	-0.831521	-0.688492	-0.37025	-0.305298	-0.393995	-0.31459	-0.0460255	-0.00515247	0	0	0.339415	0.147031	0.317804	-0.0566754	0.0771171	0.328449	0.342525	0.141414	-0.318898	-0.418929	-0.490149	0.050124	0.126684	0.18619	-0.0829388	-0.203063	-1.13663	-0.324615	-0.530291
TFE3_bHLH	1.73016	1.5189	0.512201	1.31042	1.90277	2.67312	2.14906	0.664379	0.406591	0.860748	1.93547	2.12396	0.460721	0.710458	0.721327	0.83675	-0.11229	-0.911928	-0.540115	0	0.0820763	1.77126	0.208078	0	-0.115001	0.0887407	0.0337411	0.0535069	-0.0446	0.0775559	0.603056	0.480136	0.0854801	-0.689272	-0.233249	0.0207781	0.540649	0.277021	0.0650028	0.0695622	0.0732978	0.240635	-0.0732286	0	-0.387244	0	0.151996	0.951645	0.031351
SCL_bHLH	0.60459	1.92228	2.49986	2.08734	2.08778	2.51717	4.19836	2.39826	1.0247	0.953862	0.991865	2.11215	1.28888	0.869628	0.198829	-0.0931399	0.25099	1.71318	3.2092	2.73086	1.79097	2.15175	1.64869	0.598214	-0.0594857	0.0939224	0.228036	0.349783	0.198741	0	-0.100475	-0.00537694	-0.0173707	-0.0251961	-0.0535069	-0.0808715	0.105177	0.427138	0.418929	0.341936	0.129092	-0.11484	-0.207388	-0.0752478	0.0848661	0.565241	0.48488	1.02331	0.182008
c-Myc_bHLH	0.125879	1.31947	2.22878	1.24156	0.294477	0.993778	1.21888	0.833653	0.153213	0.165581	0.763189	0.667754	1.03557	0.228553	0.391731	0.0415447	-0.126504	-0.854118	-2.13114	-1.97257	-1.01969	0.126576	0.782149	1.90474	1.56278	3.06772	0.188172	0.577808	1.81557	0.689956	0.262	0.204821	0.488479	0.58349	0.198893	0.194191	0.230889	0.755224	0.944637	0.218546	-0.0405056	-0.461177	-0.15104	-0.40314	-0.31462	-0.528162	0	0.0870576	0.203936
n-Myc_bHLH	0.212084	1.09361	1.82653	2.26205	1.7532	2.4891	2.65763	1.89257	1.3689	1.52617	2.04029	1.03117	0.199592	-0.0450551	0	-0.0309841	-0.389202	-2.12883	-2.7224	-2.55534	-1.24463	-0.035814	0.921133	1.66966	1.17725	1.70267	-0.111765	0.0295977	0.426886	0.286883	0.232117	0.0725016	0.0986837	0.0406509	0.0974468	0.277984	0.600899	0.505667	0.468691	0.0135911	-0.157258	-0.518395	-0.121636	-0.164028	-0.063007	-0.130041	0.0565416	0.257158	0.528155
Bach1_bZIP	0.554133	1.69019	4.50524	6.95804	4.81957	4.38463	1.52688	2.33643	1.28744	2.63226	2.10621	1.39511	1.21405	1.35542	1.45088	0.298108	-0.00659792	-0.595948	-0.916525	-0.594268	-0.0842059	0	0.0178214	0	0	0.00912238	-0.495617	-0.123394	-0.00136831	0.489208	0.439024	0.6981	0.581352	0.916857	0.778132	1.65158	0.673187	0.198697	-0.141479	0.376626	0.685023	0.25007	-1.06011	-1.95184	-2.15099	-2.23296	-1.25951	-1.51136	-0.907104
Zfp281_Zf	0.446113	0.859528	2.95548	4.23828	3.96923	1.02756	0.0974693	0.123494	0.592796	1.2901	0.725252	0.270239	-0.214184	-0.367029	-0.80033	-0.338089	-0.421858	-0.105508	0.000147326	0.0951757	0.0205134	-0.257623	-0.160466	0.0667265	0.798182	0.399567	0.326782	0.239371	1.10453	1.1834	1.4266	0.495784	0.026019	0.0285843	0.141786	0.582528	0.532526	0.455145	-0.0756661	-0.0287787	-0.150217	-0.0325604	-0.897476	-0.572241	-0.273104	0.0190706	-0.0872525	-0.40967	-0.453268
ZFX_Zf	-0.0333232	0.944122	1.02808	2.85294	1.38164	1.10413	0.706526	0.785922	0.703277	0.351148	0.112161	0.672522	0.314346	0.199156	-0.0801697	-0.860714	-1.53067	-1.96352	-0.544692	0	0.540118	0.167256	0	0.0184707	0.533955	0.435059	-0.195857	-0.0458335	0.153047	0.15261	0.173802	0.0163366	0.0331795	0.275617	0.218892	0.16614	-0.010989	0.537257	0.438689	0.552244	-0.0140538	-0.203942	-0.389909	-0.918991	-0.670489	-0.345528	-0.251155	-0.635313	-1.00929
ZNF711_Zf	0.339381	1.15773	0.892462	1.45214	0.700812	0.380099	0.0827947	0.150079	0.246562	0.648434	0.184705	1.22023	0.35107	0.436955	-0.172021	-0.709547	-1.78808	-1.7532	-0.904427	-0.208946	0.126558	0.17629	0	-0.132126	0.0537266	0.191584	0.00964509	0.111034	0.545094	0.450202	0.207051	0.0657182	-0.0101456	0.207004	0.242041	0.413591	-0.109275	0.15347	0.147255	1.01658	0.129531	0	0.0474556	-0.0570181	-0.074085	0	0.106538	0.126806	-0.0701035
Tlx?_NR	0.0842543	0.268082	1.24197	1.85714	0.709758	0.949588	0.872383	0.697121	0.0705098	-0.00586137	-0.11058	-0.16023	-1.0287	-1.23248	-0.748195	-0.568514	-0.673564	-1.47028	-1.09361	-0.276605	0.198201	0.422533	0.412738	0.274898	0.988535	1.23745	-0.0106793	0	-0.0391707	-0.106235	-0.345163	0.177199	0.708329	1.37125	0.144289	0	-0.145158	-0.0472744	-0.340719	-0.63253	-0.571888	-0.161164	-0.0885995	-0.599041	-1.05824	-0.423848	-0.262849	-0.174328	-0.104204
OCT:OCT_POUHomeoboxIR1	0.0482692	0	0	0	0	0	0.0219273	0.00774493	0	0	0	0	0.0704026	0.185072	0	0	0	0	0	0	0	0	0	0	0	0	0	0	0.0698483	0	-0.0296596	0.0405509	0	0	0	0.560412	0	0.836542	0.517075	0.645759	0	0	0	-0.0692707	-0.293367	0	0	0	0
CTCF_Zf	-0.0339525	-0.0347997	-0.27321	-0.13556	-0.347006	-0.0521709	-0.0308818	0.159346	0.492477	1.01084	1.25202	1.78336	0.789145	0.274831	-0.15472	-0.25099	0.0131027	0.375392	1.26528	1.02317	0.989672	0.284529	0.24831	-0.00294993	0.35627	0.240013	0.584179	0.296886	-0.190948	-0.124315	-0.166947	0.0539695	-0.0396231	0	0	0.310039	0.333352	0.441659	0.217628	0.290122	0.015215	-0.259795	-0.164028	0.65322	1.7256	2.09081	1.24085	0.448256	0.265113
EBF2_EBF	0.301519	0.00171602	0.0189452	0.363973	0.4854	0.373599	0.138194	0.138801	0.0199542	0.0828034	0.567623	2.77733	1.2944	0.559181	0.120258	0.714958	0.686299	0.507685	1.01629	1.55656	1.81975	2.12705	2.4151	0.943399	0	-0.00294993	0.803921	1.10848	1.92176	1.18986	0.428178	-0.134918	-0.127925	-0.477347	0.0131531	0.0840732	0.494237	0.837014	0.827423	0.762308	0.498631	0.507322	0.755472	0.591045	1.29235	1.11012	1.04826	0.935929	1.95363
PSE_SNAPc	0.789836	0.840722	0.471581	-0.144825	-0.51062	-0.16806	-0.0154129	0.301197	0.285395	0.552121	0.272465	0.444576	0.10185	0.0544316	-0.176812	0.00520689	0.0831347	0.683687	0.3822	1.11356	0.397561	0.457866	0	0.829937	0.586126	1.10084	0.8707	0.810815	-0.0639414	-0.292031	-0.496881	-0.0753639	0.0291205	0.100413	-0.0637443	0	0.131841	1.01603	1.04852	0.302585	0.00575395	-0.0403516	-0.0598134	0	-0.0148597	0.463955	0.153942	0.318898	0.00517383
ZNF416_Zf	1.28388	1.70454	1.15186	0.474444	0.364589	-0.000527173	-0.0669344	-1.20943	-0.373247	-0.60459	0.243686	0.179292	0.232058	0.00294993	0.0528419	-0.12982	0.530194	1.75147	2.74776	0.82145	-0.048638	-0.0492269	-0.0085984	0.78385	1.131	0.419282	0.573122	0.422138	0.0872525	0.139755	0.247549	-0.0408819	0.0729604	-0.0348897	0.489032	0.063007	0.648133	0.622631	0.686483	0.359066	0.0912204	0.0903713	0.221769	0.708487	1.09125	0.571487	0.069159	-0.311723	-0.990965
Atoh1_bHLH	-0.0202849	1.7764	1.34086	0.320061	0.06629	0.019091	0.495928	0.310848	-0.0391013	0.723746	1.86726	4.13259	1.02812	0.310848	0.0986251	-0.301727	-0.752531	-0.199592	0.323518	0.614277	0.63351	0.223499	0.951941	0.638148	-0.107751	-0.507432	0	0.0247604	-0.129882	-0.962312	-1.47648	-0.351317	0.06708	0.566606	0.635952	0.644492	0.269143	-0.0377079	0	0.0142627	-0.0330175	-0.62756	-2.32689	-1.67396	0.105027	1.02454	0.285938	-0.0832334	-0.0384487
Ap4_bHLH	0.24238	1.8976	2.49464	1.29222	0.226189	0.0496726	0.0560609	0.0907564	0.227674	2.10161	3.98663	3.7578	1.85638	0.934221	0.907564	0.069878	-0.0585071	0.1798	0.635087	1.19492	0.610569	0.560228	0.432074	-0.0400002	-0.327739	0	0.694272	1.18712	1.09657	0.694272	0.443242	0.54307	0.388389	0.128393	0.451294	0.468299	0.95369	0.1157	0.244092	0.125491	0.260972	-0.314337	-0.608349	-0.510779	-0.00740063	0.158997	-0.0790736	0.157567	0.394193
Tcf21_bHLH	0.83675	2.08869	1.80229	1.02202	0.214754	-0.105508	-0.0851055	-0.0844082	0.160692	0.843272	2.4891	2.78477	1.43957	0.429583	0.38545	0	0.0415447	0.146148	0.390301	0.369187	0.376245	0.447654	0.821843	0.215328	-0.0842059	-0.0347351	1.77811	0.902105	0.528982	-0.255517	-0.490122	-0.301389	0.120342	0.398033	0.883383	0.488534	0.276504	-0.00707946	-0.0282597	0.176813	0.325132	-0.139941	-0.572459	-0.847447	-0.156805	0.121091	-0.0831644	0.101531	0.12188
MyoG_bHLH	0.657347	1.80804	1.65079	0.79584	0.155469	-0.0843165	0	-0.0680674	0	0.574643	2.30047	3.885	3.39184	2.08893	1.88921	0.0086003	-0.391388	-0.526027	0.00641041	0.17173	1.18081	1.11027	0.972303	-0.116163	-0.901194	-0.363264	1.22415	1.17922	0.95975	0.182208	0.146659	0.0895356	0.18894	0.0264519	0.255727	0.163646	0.0573087	-0.311387	-0.045527	0.0600531	0.0307335	-1.33164	-2.58091	-1.5694	-0.518468	0.0282597	-0.378621	0.108207	0.169928
Tcf12_bHLH	1.13668	2.04181	2.19545	0.816678	0.324005	-0.00763323	-0.00450681	0	-0.0591182	0.348661	1.02679	2.09171	1.20218	0.38545	0.236627	-0.0835848	-0.0839047	-0.0115231	0.618819	0.706526	1.13285	0.416319	0.350692	-0.0680674	-0.0817753	-0.0279874	0.880439	1.14914	0.445628	-0.177484	-0.623792	-0.210269	0.316242	0.397335	0.558616	0	0.0657182	-0.00515247	0.22645	0.196359	0	-1.10319	-1.43796	-0.728284	-0.13341	0.703053	0.0959124	-0.0348897	-0.299973
Myf5_bHLH	0.291733	1.7279	1.14034	0.734783	0.129238	-0.0170662	0.166451	-0.0407157	0.0828034	0.837817	3.69381	4.45486	4.01529	1.85732	1.98136	0.403391	0.509233	0.385533	0.795695	0.346306	0.350692	0.0986251	0.313322	0.0109707	0	0.842498	0.669655	0.443852	0.33527	-0.0513418	-0.178185	-0.0348897	0.215306	0.262	0.542394	0.273682	0.262145	0.0346704	0.101097	0.252646	0.159452	-0.117048	-0.109701	-0.0105585	0.37918	0.0650028	-0.619581	-0.11479	0.221908
ZBTB18_Zf	0.471392	0.36842	0.647122	0	-0.00641041	-0.678523	-0.250457	-0.085347	0.0673089	0.643598	1.19901	1.70385	2.15711	1.22199	1.36902	0.281393	0.532973	0.284155	0.339381	0.432074	1.11315	2.17256	1.02275	-0.040171	-0.430676	-0.0196072	-0.0610325	-0.266749	0.127925	0.0966252	0.132596	-0.177661	-0.102115	0.219648	0.386193	0.355001	-0.249881	-0.184367	0.0362618	0.345791	0.746983	-0.0881482	-0.171578	-0.222826	-0.138503	-0.011802	-0.491389	-0.0911067	-0.273542
MyoD_bHLH	0.460721	0.9123	0.75277	0.444576	0.00356999	-0.0467414	0.0450551	0.0309673	0.201378	0.43547	1.26746	1.93734	1.78336	0.840471	0.163715	-0.139093	0	0.460721	2.01741	2.15518	1.61366	0.686812	0.328685	-0.0461223	0	0.605265	1.34136	0.824924	0.08355	-0.573537	-0.67021	-0.0721818	0.391359	0.313494	0.572459	-0.0524447	0.0925575	-0.156365	0	0.0333757	-0.625412	-2.85046	-2.51793	-0.292954	0.374347	1.4663	-0.170045	-0.0418551	-0.234146
PRDM10_Zf	0.185924	0.603799	0.0511058	-0.0672664	-0.430709	-0.576801	-0.418918	-0.287599	0.240506	0.780418	2.22878	1.14381	1.37918	0.150977	-0.0599691	-1.03712	-0.0714156	0.0375053	0.219058	0.249713	0.688492	0.364135	0.0927476	0.122102	0.0878238	0.194704	0.0129321	0.0365765	0.750767	0.433909	0.0132502	-0.191303	-0.0705444	0.0790607	0.301389	0.11418	-0.0190706	-0.00798878	0.121101	0.257988	-0.378116	-1.61976	-1.11386	-1.2248	-0.201797	-0.164127	0.043008	0.031351	-0.0780967
NeuroG2_bHLH	0.944057	1.63515	1.1096	0.304399	0.411986	0.213103	0.384158	0	-0.395612	0.0921285	0.242596	0.631416	0.0949996	0.157061	0.62667	-0.00128225	-0.450156	-0.648921	-0.0221073	0.0550122	0.229175	0.016717	0.625252	0.0752604	-0.250316	-1.2036	1.76693	0.824924	0.168072	-0.272563	-0.379563	-0.168219	-0.0228792	0.148319	0.237254	0.101177	0	-0.0421127	0.147911	0.00063708	0.0974803	-0.863056	-1.82388	-0.865155	0.0130091	0.813854	0	-0.0521911	-0.132596
BHLHA15_bHLH	0.625874	2.4547	2.8862	1.08646	0.702958	0.304331	0.434104	0.0369812	-0.232239	0.0363642	0.103538	0.233396	-0.0492269	-0.113402	-0.0463757	-0.576801	-0.644152	0.0327386	0.512036	1.00213	0.478602	0.253833	0.373212	0.113844	-0.163221	-0.211527	0.804092	0.471686	0.508434	0	-0.140205	-0.0280319	-0.039981	0.205971	-0.0825118	-0.0456839	-0.286306	-0.502438	-0.101475	-0.136852	-0.160739	-1.64743	-1.97961	-0.313736	0.266649	1.31341	0.0204513	-0.116678	-0.230729
TCF4_bHLH	0.807043	2.3488	3.76244	0.863973	0.727846	0.3054	1.06994	0.128665	-0.116119	0.0806298	0.129363	0.383433	0	0.0653173	-0.206962	-1.3623	-0.930763	0	1.19947	1.28153	1.06229	0.681846	0.863882	0.0219931	-0.357034	-0.262309	0.698334	0.182503	0.483547	-0.0847858	-0.00503436	-0.117884	-0.0413819	-0.104688	-0.0666379	-0.0234041	-0.391326	-0.0272058	-0.0133577	0.00443703	-0.172294	-1.83411	-3.06097	-0.94043	0.147543	1.45522	0.22122	-0.0295977	-0.0050536
Twist2_bHLH	1.66211	2.95186	3.64135	1.38225	1.82221	0.870745	1.81468	0.277972	-0.0264439	0.249897	0.768849	1.49699	0.267529	0.0540737	0.0248115	-0.422346	-0.456327	0	0.501092	0.672522	0.629021	0.780389	1.24949	0.485752	-0.103922	-0.134509	0.860984	0.402889	0.348014	-0.00290058	-0.0667425	-0.00724551	-0.0121363	0	-0.0427679	-0.119367	-0.405522	-0.418915	-0.105006	-0.0219812	-0.0432993	-1.27206	-2.13077	-0.76058	-0.0362887	0.30738	-0.265378	-0.279701	-0.224919
Olig2_bHLH	0.643683	1.24371	0.798321	0.677429	0.717162	0.189273	0	-0.33707	-0.396882	0.188188	0.178713	0.955831	0.151094	0.328505	0.0914946	-0.0279874	-0.0793654	-0.234291	-0.0794132	0	0.255535	0.333145	0.213257	0.026514	-0.17524	-0.0527656	0.715207	0.0773716	-0.325939	-1.74233	-1.53316	-0.400278	0.015215	0.184262	0.406455	0.127485	0.0527365	0.334071	1.27764	1.45219	1.10453	0.018539	-0.316242	-0.320135	0.0971022	1.04831	0.533057	0.42218	0
Six2_Homeobox	-2.14178	-0.727272	-0.134337	1.03045	1.36251	2.56831	1.46001	0.118008	-0.367628	-0.376331	0.0359436	0.535376	0.557826	0.28287	0.0275969	0.201012	0.377637	0.433987	0.624838	1.12933	1.12891	0.197186	0.471581	0.48416	0.808584	0.0633369	0.0252038	0.15897	0.436871	1.04125	1.05016	1.34867	0.545	0.0150056	-0.819124	-0.360359	-0.0525145	0.262	0.049769	0.000974493	0	0.206799	0.965015	0.683955	0.603027	0.557459	2.09256	1.28635	1.83844
PGR_NR	-0.137502	-0.571765	-0.152493	0.314031	2.2926	3.70143	2.4268	0.446899	-0.0252049	0.139956	0.192659	0.393939	0.2904	0	-0.266017	-0.157486	0.32796	1.95543	1.33987	0.927399	-0.0461784	0.140782	0.116868	-0.00053283	-0.563256	-0.934492	0.114738	0	-0.361319	0.0724063	0.756338	2.60489	3.67428	1.21567	0.190662	0	-0.28279	-0.334071	-0.116753	0.0461007	-0.00956254	-0.149658	0.247017	1.27319	1.31456	0.806975	0.823486	1.42507	1.23624
ZNF264_Zf	0.0272026	-0.0741639	-0.368115	0.314695	2.67679	5.95081	4.2718	1.7124	0.870134	0.37122	0.370967	-0.0373801	-0.0218217	-0.102451	0.0859022	-0.000954462	0.159535	0.170568	0.242974	0.0282331	-0.223398	-0.0246126	0.311174	0.538224	0.235179	0	0.250313	0.802379	0.233056	0.272899	0.558616	1.81512	2.82464	2.04648	1.35499	0.772742	0.654997	-0.0219812	-0.173802	-0.596281	0.034925	0.401922	0.824069	0.10669	0.0948682	-0.177661	0.0753534	0.619581	2.3431
RARg_NR	-0.199144	-0.670324	-0.39723	-0.199233	0.339743	0.0961936	0.062978	0.103231	0.438514	0.51096	0.911328	0.37751	0	0	0	0	0.472871	0.739901	0.156538	-0.108322	-1.96688	-1.04798	-0.828624	0	0.0903671	0.632497	0.258614	0.040997	-0.636053	-0.354013	0.0325049	0.103553	0.206421	0	0.722269	1.14098	1.13193	0.374968	0.0295977	0	-0.197678	0.0323139	-0.0729604	-0.0376734	-0.0613521	-0.169023	0	-0.181227	0
REST-NRSF_Zf	0	0	0	0	0	0	0	0	0	0	0	0	0	0	0	0	0	0	0	0	-0.283472	0	0	0.0272075	0	0.380496	0	0	0	0	0	0	0	0	0	0	0	0	0	0	0	0	0	0	0	0	0	0	0
CEBP:CEBP_bZIP	0.449763	0.357321	0.685034	0.498858	0.55995	0.00053283	-0.25497	-0.313802	-0.015985	-0.0279874	-0.208674	-0.728382	-0.66229	0.0495181	0.0235311	0.0372745	0.0513951	0.181061	0.256112	0.521043	0.731142	0.667718	0.570432	0.327428	0.338504	0	2.72542	1.84914	1.01618	0.20683	0.171084	0.0377913	0.173476	0.151167	0	-0.111765	0.00515247	0.252574	0.234689	0.324117	0.277869	0.416642	0.0268745	-0.39364	-0.294016	-0.350756	-0.0583025	0.0745967	-0.0838793
Barx1_Homeobox	0.984067	1.48189	0.537037	-0.185861	-0.829272	-0.610004	-0.0716854	0.0307791	0.282059	0	-0.128053	-0.400282	-0.443882	-0.70529	-0.739181	-0.7285	-1.36679	-1.49525	-0.812124	-0.105793	0.193337	0.269198	0.323536	0.0258986	0.20447	0	0.992119	2.75715	3.08367	0.611445	0.272963	0.118625	0.368452	-0.0348897	-0.3166	-0.993327	-1.82134	-1.43335	-1.04284	-0.813536	-0.681581	-1.13755	-0.972506	-1.07315	-0.149255	0.13621	0.609288	0.312373	-0.316932
HIC1_Zf	0.785512	1.57749	1.43391	1.33829	0.199144	0.19897	0.0753347	0.0960888	-0.309486	-0.814751	-0.473818	-0.0749917	0.250096	0.456002	0.373844	-0.081644	-0.574387	-0.338089	0.0518505	0.273572	0.105793	0.0662363	0.113766	0	-0.14416	-0.490589	1.00918	1.97982	2.5516	1.48331	0.246763	0.450202	0.736631	0.502123	-0.0915792	-0.97827	-1.33297	-0.821494	-0.0930522	0.535601	0.127118	-0.301652	-1.1621	-0.135824	0.26135	0.577438	0.279137	0.426739	0.386667
PRDM15_Zf	0.63351	1.15841	2.00658	0.533791	0.00875867	-0.580454	-0.338049	0.16965	0.950061	0.706176	0.412194	0.129456	0.588125	0.214801	0.247688	-0.0252045	-0.262828	-0.318067	-0.314695	-0.145906	-0.127337	0.126227	1.10182	1.7696	0.309384	-0.342151	0.558616	1.69934	1.34045	0.169023	0.0874301	-0.0193681	0.0868119	0.252996	0.420404	0.276369	0.0600877	0.0463651	0.16864	-0.105332	-0.089128	-0.22975	0.0854801	0.23959	0.161164	0	-0.394375	-0.599041	-0.705254
OCT:OCT-short_POUHomeobox	0.00657557	0.0932289	0.313178	0.462403	1.13463	2.4467	3.42807	3.76957	1.44307	1.51261	1.41132	1.69593	0.309869	0.0656901	0	0.271462	0.343487	0.4411	0.370442	0.0405383	0.0442055	-0.916882	-0.319594	0	0.206912	0.030544	2.67939	4.94974	2.63579	0.72174	0.171043	0.413543	0.887218	0.294484	-0.137846	-0.87138	-1.85018	-2.04047	-1.75403	-0.0189444	0.228036	0.259291	-0.127796	0.0477388	0.333046	0.069159	-0.0133577	-1.01625	-0.836147
LEF1_HMG	0.263118	0.3179	0.105658	0	-0.59738	-0.392538	-0.305298	-0.352083	-0.34873	-0.118323	0.882764	0.751094	0.507398	0.670693	0.517618	1.08289	0.160692	0.397561	0.167664	1.06268	2.83104	2.59169	0.745356	-0.216333	-0.116163	0.190346	0.436014	1.02179	3.79254	3.22527	0.802085	0	-0.330914	-0.5799	-0.959252	-0.636731	-0.701539	0.0127112	0.0328938	0.177718	-0.265768	-0.308025	-0.485866	-0.0742455	-0.0356784	-0.0045299	0.825296	0.389661	0.41389
MYRF_MYRF	0.244865	0.398771	0.408348	0.51096	-0.020317	0	-0.333309	0.0256822	0.0103851	0.44468	0.417552	0.0964448	0.167005	0.632491	2.19007	1.45214	0.221454	0.229222	0.140392	0.552775	-0.000358075	0.436955	0.2715	0.206666	-0.25099	-0.285344	0.955122	1.64873	2.85046	1.06452	0.408616	0	-0.0842284	0.0223448	0.0115685	0.271498	0.335317	0.151229	0.0158145	0.466469	0.923162	1.14234	0.0175381	0.219767	0.260379	0.764219	-0.0337258	-0.000581259	-0.0080892
GATA3_Zf_DR	0.285255	0.634019	0.145353	0.143855	-0.310848	0.0255776	-0.154584	0.497902	0.219467	-0.129238	-1.02417	-0.724291	-0.502783	-0.230627	-0.347104	-0.258991	-0.524699	-0.184395	-0.277363	0.0254046	0.0312442	0.00201886	-0.338504	-0.96161	-1.49018	-1.12186	0.342767	0.609194	0.930876	0.0860831	-0.264054	-0.30738	0.0490157	0.31518	0.685939	0.256993	-0.0989873	-0.169894	-0.488332	0.594246	0.762308	1.01165	-0.194772	-0.00948971	0.0518127	0.030633	0.0184241	-0.0651954	-0.675555
Hnf1_Homeobox	1.72034	0.551143	0.200245	-0.220539	-0.151344	0	0.0990564	0	-1.58558	-0.272217	-0.260813	0.0635224	0	0.131794	0.0535788	0.212946	0	0	0	-0.329632	-0.191584	-0.114382	-0.0782962	-0.156085	-0.272736	-0.677056	0.330009	1.41388	1.63973	0.200945	-0.0911544	-0.0609066	0.0232346	0.00925552	-0.103245	0.044975	-0.0578283	0.18894	0.167772	0.341936	0.604175	1.05201	0.619439	0	0	-0.308605	-0.0918739	-0.461952	0
FoxD3_forkhead	1.97271	1.91755	0.179321	0.578969	0.296539	0.981853	0.116416	0.15038	-0.407037	-0.24881	-0.237243	-0.0113034	0.0964448	0.849801	0.821462	0.412051	0.00595439	-0.0960888	-0.0884063	0.0633262	0.043522	0.0521739	-0.941036	-0.17303	-0.0841416	0.602967	-0.0100302	0.0666379	-0.037699	0.157851	0.121413	0.0228792	0.0408047	-0.0406509	0.141631	-0.0295977	-0.0913962	-0.531603	-0.574945	0.011115	0	0.0100945	0	0.844223	0.324117	0.106535	-0.920355	-0.603482	-1.60567
Foxo1_Forkhead	1.67468	2.77918	2.28055	2.30637	2.75929	2.05166	0.863244	0.42173	0.343514	0.316669	0.476399	0.591516	0.991719	0.634906	0.0668394	-0.0539991	-0.0876807	0.0655928	0	0.0253745	0.000431274	0.0420204	-0.675321	-1.29425	-0.845974	-0.2715	1.84402	3.08347	1.70815	0.941769	0.698461	0.199719	0.0946737	0.038244	0.0221997	-0.0275945	-0.11179	-0.176444	0.353571	1.21567	1.96009	0.173039	-0.0960747	0.179334	0.338625	0.618607	0.012624	0.00515247	-0.198838
Znf263_Zf	2.74362	1.98025	0.203779	-0.042562	0.34774	0.84376	0.881735	0.454198	0.32671	0.229983	-0.158151	-0.0809137	0.138613	0.377939	0.282653	0.0335726	-0.0545077	-0.0399463	-0.0313527	0.357082	0.995661	0.968467	0.563256	0.507685	1.96352	1.80453	2.28151	0.922868	0.40967	0.00732426	0.0381273	-0.345971	-0.474297	-0.121636	0.419712	0.558446	0.0458688	-0.102379	-0.0744118	0.0829883	0.388501	0.267431	0.0279068	0.237575	0.345632	0.81002	0.437892	0.74054	1.41148
ZNF528_Zf	0.163939	0.28287	0.141238	0.0501839	0.0868236	0.110129	0.15908	0	-0.177857	-0.0653173	-0.0633369	0	0	0	0	0	0	0	0	0	0.111244	-0.246562	-0.212376	-0.814661	0	0	0	0	0.210888	0.336655	0	0	0	0.23103	0	0	0	0	0	0	0	0	0	0	0	0	0	-0.646583	-0.5596
PAX3:FKHR-fusion_PairedHomeobox	-0.195476	-0.0357198	0.0662363	0.155485	0.271897	0.151208	0	0	0.358568	1.73129	1.26091	0.349683	-0.330919	-0.0601404	-0.0477967	-0.0878135	-1.29969	-3.34628	-1.49018	-0.381716	0.0013461	-0.0354032	-0.0846673	0	-0.152617	-0.491537	0.116768	1.06685	0.659881	1.2248	0.632834	0.812413	0.378621	0.895354	0.470861	0.355997	-0.45666	-2.06052	-6.42233	-2.45336	-0.962312	-0.397634	-2.4139	-2.10852	-1.08281	-0.825296	-1.54891	-1.10307	-1.18246
Pax7_PairedHomeobox_lon	-0.0207636	0	0	0	0	0	0	0	0	0	0	0	0	0	0	0	0	0	0	0	0	0	0	0	0	0	0	0	0	0	0	0	0	0	0	0	0	-0.4476	-0.55238	0	0	0	0	0	0	0	-0.171301	-0.0164754	0
Sox6_HMG	0.0313473	0.897905	1.70159	1.06359	0.026514	-0.653005	-0.158006	0.0787415	0.184393	-0.465284	-0.878465	-1.16877	-0.219058	0	0.170916	0.113766	-0.118281	-0.360902	-0.190555	-0.348401	-0.198991	-0.311003	0.147789	0.599402	0.519848	0.0505297	1.1152	0.147031	0.152761	0.280485	0.427452	0.119499	0.344023	0.348559	0.219974	-0.307065	-1.03109	-3.09937	-3.08283	-1.1673	-0.183501	0.120367	0.108684	0	-0.0848661	-0.209318	-0.125261	0.0668154	0.722192
Pax7_PairedHomeobox_longes	-0.215631	0.670913	0.510476	1.16764	0	0	0	0.398077	-0.195476	-0.422922	-0.724296	0	0	0	0	0	0	0	0	0	0.0477659	-0.225565	-0.202863	-0.246562	-0.589343	-0.70562	-0.228575	-0.105132	-0.108548	-0.139045	0	-0.160041	0.06708	0.132327	-0.0553158	-0.516757	-0.598738	0	0	0	0	0	0	0	0	-0.137499	-0.0897337	-0.013261	-0.173907
Sox17_HMG	0.0755734	1.29465	1.98119	2.66636	0.64873	0.199345	0	0.17311	-0.0942578	-0.617331	-1.77718	-1.61509	-0.772925	0.05172	0.625001	0.866992	0.282298	-0.0827947	-0.0620897	0.0435364	0.185956	0.0969381	0.235504	0.101681	0.0990564	-0.25099	0.434595	0.36922	0.413931	0.336984	0.0908183	0.000246132	0.0638114	0.437892	0.4173	0.0755446	-0.114804	-0.806981	-0.240533	0.0575558	1.09066	1.11495	0.526735	0	0.0246966	-0.00235214	0.0432822	0.0600531	0.532548
Sox15_HMG	-0.156085	0.488951	1.58558	1.75387	0.281972	-0.668584	-0.54169	-0.416829	-0.256932	-1.90942	-2.32993	-2.23222	-0.554939	-0.00163244	-0.0213572	-0.0147789	-0.0187159	-0.079146	-0.024542	-0.679674	-1.08555	-0.811049	0.0117329	0.232058	0.200738	-0.0086003	0.27295	0.376956	1.08504	2.22807	1.72625	1.03096	0.504181	0.433711	-0.215187	-0.829882	-1.72348	-0.958629	-0.747666	0	0.211198	0.456896	0.505855	0.151311	0.0190706	-0.1943	-0.0885655	0.30738	0.924817
Sox2_HMG	0.0916888	1.46015	3.26658	2.45816	0.305091	-0.507641	-0.196185	0	0.0158987	-0.675741	-0.991865	-1.23449	-0.180746	0.104633	0.667036	0.387438	-0.0828211	0	0.276812	0.340107	0.165282	0.0534334	0.546577	0.481208	0.274343	-0.0755707	0.29376	0.465236	1.37647	3.27987	2.87657	1.92643	0.923698	0.852973	0	-0.819469	-1.64537	-2.34987	-0.715207	-0.0664988	1.02256	1.50922	0.237311	0.0937325	0.0477388	0.176444	0.229483	1.18137	1.36761
SOX1_HMG	-0.08462	0.759723	2.43105	1.6273	0.121122	-0.647007	-0.106528	0.0620787	0.257431	0	0	0.239599	0.38973	0.302699	-0.0602206	-0.245887	-0.435015	-0.422952	-0.574643	-0.564301	-0.381972	-0.122003	0.227947	0.206226	0.10244	-0.0355377	0.534833	0	0.0451695	0.0731561	0.301428	0.397373	0.396456	0.405245	0.0972286	-0.337807	-0.406455	-1.09641	-1.32643	-1.2695	-1.19018	-0.551368	-0.359199	-0.326931	-0.66129	-0.27839	-0.0728223	0.270052	0.372322
Sox3_HMG	0.0449685	1.04249	2.89251	2.9976	0.899832	0.0450551	0.108606	0.363264	0.502542	0	-0.0604563	-0.0825389	-0.00520689	0.186702	0.191818	0.0984552	-0.0207636	-0.262255	-0.634382	-1.24332	-0.654454	-0.210798	0.60371	0.603601	0.419013	-0.0284276	0.542169	0.288807	0.489528	0.738853	1.18899	1.14253	0.694272	0.395468	0.0589348	-0.218892	-0.641564	-1.56326	-2.21631	-1.07282	-0.710848	-0.246763	-0.224919	-0.459159	-1.8808	-1.97338	-0.764367	0	0.393313
Sox10_HMG	0.0659893	1.64831	3.12413	2.49947	0.952618	0.0390941	0.164041	0.308038	0.628969	0.0764038	-0.00825037	0.172644	0.351458	0.315888	0.330856	0.0710344	0.0527471	0.0574458	0.289006	0.187859	0.0473927	0.0595848	0.375376	0.281143	0.0512143	-0.100616	1.05065	0.304237	0.0812471	0.0724498	0.477347	0.661425	1.06909	0.943997	0.519957	-0.00964509	-0.163067	-0.269815	-0.427138	-0.0996595	0.00706634	0	-0.0267021	-0.394193	-0.409703	-0.668312	-0.234194	0.105132	0.5996
Sox21_HMG	0.115001	1.83666	3.61704	1.21807	0.113225	-0.440573	-0.459858	-0.180464	-0.0314241	-0.0412773	-0.0254046	0	0.38247	0.26926	0.516748	-0.0380337	-0.0659893	-0.246697	-0.0731639	-0.393939	-0.227023	-0.214801	0.145594	0.105508	0.199208	-0.0255776	0.63768	0.00964509	0	0	0.345511	0.713079	0.358082	-0.00556285	-0.136086	-0.503852	-0.316688	-0.915437	-0.370504	-0.172724	-0.00279863	-0.174328	-0.388501	-0.295481	-0.550679	-0.685215	-0.19496	0.148459	0.471957
OCT4-SOX2-TCF-NANOG_POUHomeoboxHMG	-0.0139997	-0.089734	-0.00545066	0.0928638	0.315718	0.0782962	0.0363733	-0.178816	-0.414521	-0.137083	0.0518505	-0.0417532	-0.0990774	-0.116072	0.530395	0.443882	0.238414	0	0	-0.0859454	-0.197095	-0.0113075	0.062978	0.403391	0.683498	1.03224	0.856376	0.28079	0.127467	0.243459	0.937658	0.448543	0.113485	-0.0715238	-0.0808715	-0.0162904	0.280711	0.0498639	0.0103684	-0.0521191	0.645759	1.42166	0.0613521	-0.295765	-1.05836	-0.966941	-0.389438	-0.100128	0
Bcl6_Zf	0.241309	0.120316	-0.152591	-0.137496	-0.670498	-0.163939	0.0307791	0.00551997	0	-0.0893591	-0.117414	-0.201748	-0.38545	-0.170295	-0.155953	-0.377911	0.0213503	0	0.106528	0.25099	1.56602	1.22505	0.477349	-0.0362436	0.061572	0.137508	0.172285	0.160334	0.256138	0.335343	0.318898	0.123431	0.147125	0.128089	0.496387	0.538945	0.174353	0.15607	0.0973315	-0.0218601	-0.170248	-0.374209	0.0743958	0.175112	0.00633046	-0.17046	0.237311	0.323548	0.648079
NFAT_RHD	-0.637017	-0.64787	-0.293313	-0.0591182	0.0590106	-0.360533	-0.455715	-0.219058	0	0.0230371	-0.168065	-0.147789	-0.174248	0.00474834	0.0129579	0.16115	0.0528049	0.355797	0.160939	0.195476	0.745879	2.54235	2.34115	1.86322	0.0871813	-0.016394	0.188172	0.0946737	0.420775	0.476389	1.09456	0.228832	0.715899	0.65322	0.802085	0.23282	0.0988682	-0.0334649	0.00286515	0	0.0488662	0.243307	0.237256	0.472139	0.284897	-0.0487062	0.253007	0.814712	1.0857
p53_p53__	-0.108322	0.00825037	-0.0395253	0	0	0	0	0	0	0	0	0	-0.0828211	-0.126227	-0.0240059	0	0	0.123592	0.849801	0.540462	1.00725	-0.882764	-1.0259	-0.926665	0	0	-0.106715	-0.688587	-0.123078	1.13176	1.7703	2.13578	1.27564	0.817069	1.58359	0.942471	0.656191	0.235938	0.133499	0.405245	0.0733029	0.391196	0.401922	0.200538	0.295481	0.00676332	0.0331795	-0.887214	-0.883011
TEAD1_TEAD	-0.343487	-0.243462	-0.00973241	-0.186066	-0.454801	-1.56095	-0.636208	-0.0313954	0.151208	0.0313146	-0.329334	-0.472168	-0.922605	-0.553531	-0.411779	-0.0461784	0.345936	0.0452588	-0.123182	-1.06242	-0.416116	-0.230063	-0.290196	-0.116163	-0.0250043	0.123013	0.143628	0.227094	0.246271	0.57507	1.26603	1.05276	1.64229	2.08231	2.96769	0.631022	-0.0150649	-0.970066	-0.432955	-0.300301	-0.0671652	0.202139	0.433666	0	-0.742853	-1.07602	-0.0307757	0.0325729	0.391196
TEAD3_TEA	-0.171954	-0.100418	0	-0.109669	-0.0622836	-0.612425	0	0.0887458	0.158006	-0.121285	-0.504202	-0.199278	-0.736745	-1.35186	-1.11584	-0.635087	0.110391	-0.393939	-0.914771	-1.7532	-0.974162	-0.31091	-0.147817	0.0345179	-0.016717	-0.00537952	0.206027	0.389438	0.431743	0.915413	1.87208	1.26631	1.35903	1.21335	0.889348	0	-0.387953	-1.08908	-0.590063	-0.635954	-0.301496	0.0235694	0.0214433	-0.383361	-1.61976	-2.34131	-0.673187	-0.418773	0.0300695
Sox4_HMG	0.00695939	0.645482	1.5451	1.48392	0.510436	-0.0575254	-0.00308774	0.105383	0.639281	0.342055	-0.00930177	0	-0.0121767	0.224521	-0.0279874	-0.0565333	-0.11338	0.0897086	0.0509467	0.0193611	-0.267514	0.0661522	0.333178	1.30206	1.02798	0.193762	1.4598	0.496816	0.344799	1.14735	2.51664	2.34548	1.43855	1.14134	0.853817	0.841663	0.0376501	0	-0.0903074	0.113479	0.152564	0.228832	0.366923	0.0238043	-0.24806	-0.468765	-0.393211	0.0123706	0.23611
ZNF91_Zf	0.199233	1.31989	1.20978	0.854969	-0.13724	-0.0995616	-0.0956864	-0.162711	-0.0377726	-0.00973241	0.0521709	0	-0.69823	-0.693033	-1.36052	-0.686286	-0.453507	0.0897086	0.0827947	0.125879	-0.954561	-1.23898	-0.644785	-0.926806	-0.95878	-1.48302	0.235106	0.741019	2.09266	3.31976	1.71767	0.977934	0.13627	0.542169	0.452984	0.492856	0.34791	0.216631	-0.256993	-0.478658	-0.780089	-0.0268859	0	0.106272	0.179656	0.124187	0.00415386	-0.218821	-0.118536
DUX_Homeobox	0	0	0	0	0	0	0	0	0	0	0	0	0	0	0	0	0	0	0	0	0	0	0	0	0	0	0	0	0	0	0	0	0	0	0	0	0	0	0	0	0	0	0	0	0	0	0	0	0
OCT:OCT_POUHomeobox	0	0	0	0	0	0	0	0	0	0	0	0	0	0	0	0	0	0	0	0	0	0	0	0	0	0	0	0	0	0	0	0	0	0	0	0	0	0	0	0	0	0	0	0	0	0	0	-0.438012	0
GATA3_Zf_DR	1.5153	0.277953	0.364135	0.202298	0.409787	0.0986251	-0.0585071	-0.327102	-0.822333	-1.00023	-0.389203	-0.494973	-0.452463	-0.0459427	0.389052	0.550742	0.225235	0.235962	0.323536	0.16562	-0.133203	-0.0320528	0	-0.0686906	-0.598083	-0.880451	0.70511	0.052802	-0.0188244	-0.812046	-1.08148	0.0147214	-0.125209	-0.203174	-1.8924	-0.92785	-0.33918	-0.184409	-0.120342	-0.384646	-0.168075	-0.0614058	-0.0122107	0.221607	0.326931	0.00620988	-0.213556	-0.456881	-0.109739
HNF4a_NR_DR	0.186066	0.0875947	-0.32494	-0.0614955	-0.0816004	0.238341	0.171433	-0.0055672	-0.241078	-0.683844	-0.274656	-0.323855	-0.0947792	0.105508	0.195556	-0.0353013	-0.25099	0.0124203	0.741921	0.450697	0	-0.225235	-0.116416	-0.187224	-0.127337	-0.129786	0.321387	0.60513	0.490149	-0.129855	-0.742853	-1.68163	-1.41974	-1.9004	-2.49156	-2.66965	-0.50316	-0.0484632	-0.0381273	-0.0534686	-0.0268859	0.0904332	0	0.0320378	0.0457462	0.00962644	-0.930876	-1.91054	-1.90949
PBX1_Homeobox	0.491923	0.287469	0.391946	0.347953	0.606752	0.0465471	0	-0.216333	-0.0827947	-0.0308818	0.191584	0.183255	-0.0527656	0.0565333	0.223699	1.28621	0.17988	0.0392503	-0.199233	-0.146029	-0.163221	0.0150491	-0.0639405	-0.106572	-0.0728766	-0.0165063	0.632869	0.215181	0.0789792	-0.376507	-0.270202	-0.39598	-0.378621	-0.47392	-0.832862	-0.207192	-0.400125	-0.0731685	-0.630104	-0.0565416	0.15852	1.00836	0.149186	0.063224	-0.0965763	0	-0.11479	0	-0.0716368
Sox9_HMG	3.01837	1.44824	1.08555	1.32297	2.4319	0.338049	-0.269256	-1.52463	-1.85431	-1.19402	-1.03215	-0.358568	0.219233	0.361428	1.89693	2.33181	3.11042	0.831521	0.462403	0.847255	1.19585	0.859528	0.428351	0.881735	0.334557	0	1.6553	1.3292	0.727219	0.134182	0.402366	0	-0.0150056	-0.433711	-0.34791	-0.895857	-0.594092	-0.28079	0.0930522	0.0399905	0.11418	0	0.151465	-0.261509	-0.0743958	-0.0336365	0.429849	0.410224	0.66656
Bapx1_Homeobox	-0.190923	0.429698	0.774622	1.01053	0.42337	0.107514	0.190346	0.079723	0.133032	-0.0260341	0	0.249945	1.29618	1.60264	2.88061	2.26082	2.38787	0.165458	0.0599453	0.0688055	0.29491	0.102579	0.134611	0.248356	0.298237	0.447815	-0.0367798	0.301766	0.714842	0.37778	0.0465653	0.0743958	0	-0.114578	-0.0604216	0.0203978	0.239432	0.462508	0.257155	0.702978	1.15744	2.89022	1.77499	0	-0.196325	-0.0229169	0.529599	0.625412	0.194653
RORa_NR	-0.154886	-0.189878	0.29491	1.51037	1.00527	0.193552	-0.0916868	-0.00795261	-0.025008	-0.15241	0.777503	0.60459	0.625003	0.315777	1.44529	0.521732	0.342146	-0.218632	0	-0.0264439	0.122524	0	-0.00128225	-0.447654	-0.934575	-0.591334	-0.401922	-0.0225405	0.294033	0.139923	0.19439	-0.121018	-0.148569	-1.03005	-0.599337	-0.488877	0.146832	0.744942	0.949619	0.408083	1.2978	1.71143	3.05306	0.700238	0.677112	-0.0855815	0.028491	-0.195006	0
RORg_NR	0.0498681	-0.0100753	0.00641041	0.288652	0.321388	0.176558	-0.00715341	0	-0.125338	-0.200393	0.130616	0.648946	0.669805	0.300463	0.404787	0.686812	0.381998	0.0655542	-0.141408	0.0327398	0	-0.0960888	-0.239196	-0.734894	-0.257682	-0.314031	0.0252038	0.068852	-0.00348542	-0.251863	-0.0130091	0.0272686	-0.132327	-0.223837	-0.345528	-0.106655	0.0167916	0.186225	-0.0209511	-0.246763	-0.0359846	0.929239	1.31746	0.299973	-0.000746641	-0.254389	-0.189066	-0.377185	-0.175621
RORgt_NR	-0.0736844	0	0	0.329931	0.125879	0.508798	0.542282	0.400881	0	-0.522512	-0.2031	1.75e-05	0.0687197	0.182325	0.232757	0.307626	-0.00795261	-0.146195	-0.273572	-0.0156603	-0.00474079	-0.0100538	-0.0230619	-0.0117214	0.229349	0.0384604	-0.151465	0.230991	0.373647	0.123078	0.00655043	0.0192014	-0.229468	-0.500457	-1.23169	-0.991345	-0.326202	-0.0990637	0.0382055	-0.28375	0.336655	0.651249	1.88943	0.275965	0.328152	0	0.310554	0.171009	0.357513
AMYB_HTH	-0.519976	-0.407647	-0.112484	0.0086003	-0.00595439	0	-0.25099	-0.356077	-2.06991	-1.12186	-1.11084	-0.116913	0.439238	1.23636	1.00937	0.486247	0.81737	1.3449	0.457866	0.241236	0.277179	0.86943	0.882764	0.0326158	-0.594623	-1.03517	0.0824403	-0.176813	-0.334031	-0.872342	-0.364205	-0.103571	0.211285	0.545028	0.175112	0.0886905	0.103216	0.524938	1.28544	1.19997	0.687929	0.320498	0.706832	1.76892	0.664701	0.032628	-0.322769	0.0564403	0.589526
MYB_HTH	-0.701701	-0.557541	-0.420255	-0.33707	-0.856586	-0.616713	-1.83082	-0.985435	-2.5032	-0.258963	-0.27358	0.173943	0.7285	2.05714	1.88921	1.16972	2.85638	5.87659	4.10792	2.32566	1.15967	1.13762	0.603601	0.0299928	-0.767255	-1.70159	0.0138276	-0.840247	-3.28818	-5.47854	-2.35613	-0.710275	-0.268823	0.174328	-0.00197734	0.397847	0.0742455	0.316133	0.195006	0.307194	0.581681	0.595034	1.97976	2.73926	1.20238	0.0585817	-0.160041	0	0.0822019
HINFP_Zf	-0.0932289	-0.0100031	-0.287377	-0.14452	-1.2722	-0.756121	-1.33784	-0.912175	-0.656918	-0.491589	-0.38545	-0.327739	0.0521709	0.614013	0.817592	0.79228	0.782149	1.69033	0.447815	0.214254	-0.217814	-0.233338	-0.0180204	0.23756	0.988707	0.848151	-0.156872	-0.177661	0.06708	0.32793	0.752346	0.444225	0.207943	0.342013	-0.0415331	-0.269815	-0.690457	-0.103553	0.00273368	0.231537	0.874436	1.69794	1.77811	0.584214	0.0235694	-0.0447272	0.192477	0.243352	0.345511
Nkx2.2_Homeobox	-0.16562	0.326994	0.399026	0.315968	0.0456236	0	-0.0728766	-0.288182	-0.88609	-1.19656	-1.51084	-0.65083	-0.0091191	0.198234	1.66192	1.56858	3.54199	1.36916	2.22932	1.69776	1.55426	0.334557	-0.142225	-1.02315	-0.713624	-0.406591	0	0	0.0789792	-0.278981	-0.332752	-0.105766	0.300301	0.891509	0.308393	-0.176807	-0.196725	0.0562691	0.929923	1.42838	1.76426	2.55536	2.19864	0.922629	0.608336	0.301477	-0.0574141	-0.00273368	-0.0883156
Nkx2.5_Homeobox	0.123182	0.468367	0.50509	0.166506	-0.140135	-0.215178	-0.323921	-0.481124	-0.712068	-1.48153	-0.723366	-0.456064	0	-0.0128754	0.452324	0.559918	1.19852	0.303411	0.923481	1.26929	1.29524	0.729814	0.281467	0	-0.359213	-0.444782	0.284296	0.607119	0.383018	0.00990415	-0.191537	-0.0164485	0.259688	0.864731	0.397373	0.0708833	-0.180514	-0.0339444	0.240533	0.318424	1.45544	2.11603	3.51132	1.13755	1.08148	0.844106	0.448411	0.247323	-0.0490182
ZNF65	0.642788	1.33721	1.02775	0.234725	-0.155992	-0.300463	-1.15436	-0.375174	0.000101125	0.256089	0.434128	0.482116	0.598214	0.0190806	0.215904	0.545681	1.76576	0.29627	0.277042	0.693033	0.716676	0.473818	0.0719298	0	0.0449685	0	0.195477	0.272563	0.452827	1.10686	1.41378	1.85505	0.10246	-0.107819	-0.304526	-0.0941628	-0.0325604	0.60898	1.90538	1.35507	1.04219	1.54852	2.63097	1.02023	0.147031	0.516075	0.637304	0.657267	0.187275
ARE_NR	0.217546	0.296539	0.713891	0.820559	1.22693	0.697471	0.44719	0.126504	0.300803	0.309463	0.44693	0.673532	0.900139	1.85618	2.23202	1.81336	2.05841	2.51898	2.56634	2.02433	1.44668	2.03131	1.25726	0.576919	-0.0547011	-0.280585	-0.145371	0	0.130325	0.0993512	0.286742	0.339822	0.49476	0.230484	0.279757	0.121065	0.240533	0.207909	0.883221	0.955122	1.51696	1.70152	3.02018	3.19443	1.84185	0.906928	1.00929	2.23823	1.07973
ZNF189_Zf	-0.0611177	-0.212059	0.0193611	0.277777	0.341983	0.274279	0.137388	0.610569	0.883709	0.565421	0.3869	-0.0085984	0.848475	1.55242	2.1119	0.712074	1.08965	2.0205	1.89067	0.466413	0.112591	-0.360004	-0.363264	-0.0574458	0.127348	0.00638324	-0.17083	-0.23103	0.0846919	0.218546	0.200188	0.392189	0.401257	0.447515	0.609131	0.296493	0.6711	0.292031	0.540701	0.620246	0.583759	0.558435	0.826213	1.74587	1.52825	1.21907	0.253624	0.161164	0.0125717
Srebp1a_bHLH	1.13233	1.37733	1.90933	1.09452	0.785175	0.343913	0.579646	0.564999	0.359649	0.917372	0.838932	4.49149	2.18321	3.64219	2.36895	3.28448	2.89012	3.23411	1.90933	0.602086	-0.116042	-0.102451	-0.439238	-0.163735	-0.00294993	0.164041	1.60574	2.49227	1.99261	0.938822	0.364205	-0.0376165	-0.042351	0	0.0140487	0.122829	-0.00962644	1.17453	0.59978	2.00979	0.770254	1.06319	1.83268	3.86283	5.00459	4.26032	1.51522	1.10921	0.0386965
GRE_NR_IR3_	0.0559654	0.0207511	0.0213572	0.026767	0.527471	0.465167	0.430709	-0.111332	-0.0705405	0.0574458	0.377637	0.327739	-0.060706	-0.168917	0.159535	0.641805	2.40568	2.65891	1.5818	1.02506	-0.026767	0.460599	0.0593237	0.761708	-0.120806	-0.325941	-0.0369042	0.0152846	-0.145149	0.0267021	0.10179	0.535601	1.75112	1.01793	1.22736	1.37746	0.602412	0.151507	0.0927246	0.230991	0.347975	0.241454	1.25916	2.07202	1.44822	0.8707	0.301616	1.27198	0.716524
Nkx2.1_Homeobox	0	0.270886	0.143711	0.109671	-0.0213572	0.0593237	0.0280132	-0.0221073	-0.223787	-0.988247	-1.08868	-0.268173	-0.0544316	0.124666	0.78516	1.94755	5.01559	3.34594	5.19395	3.88695	2.28715	0.472082	-0.0520011	-0.199902	-0.185924	0.122465	0.0742455	0.186225	-0.00515247	-0.0639414	-0.1186	0.821371	0.806607	0.977031	0.794182	0.0518722	-0.0131527	-0.0127112	0.053029	0.0404828	0.46617	1.444	3.16697	2.44746	2.79147	1.9274	0.994083	0.403327	0.128815
PR_NR	0.307777	0.361054	0.143221	0.612696	1.28768	1.29652	1.25868	0.0902183	0.468633	0.848927	2.13971	2.22387	1.33728	0.952618	1.6426	4.41521	7.59939	12.1708	8.32834	9.23997	2.5433	3.35158	1.28695	1.3876	0.726184	0.409676	-0.544638	0.0241919	-0.182503	0.0105585	0.125677	0.395271	1.56525	1.23468	3.53422	2.26895	1.42759	0.231022	0.270602	0.564904	0.703761	2.22386	4.42366	5.34598	2.40055	1.25715	0.670489	3.54146	3.70332
AR-halfsite_NR	0.0430577	0.299408	0.855923	0.438085	0.0969381	0.565383	0.719377	0.883594	0.00874572	0.0857403	0.0563608	0.398612	1.41812	1.91559	5.87025	4.69292	9.12609	9.85172	6.44276	1.83923	0.363973	1.13523	1.75918	1.44444	0.598847	0.148929	-0.153942	-0.0172671	0.382124	0.18902	-0.204837	-0.252574	-0.381744	-0.28845	-0.297276	-0.199139	0.0204374	-0.119206	-0.0490157	-0.351317	-0.0403516	-0.31518	0.152264	0.904733	1.13474	0.904733	0.602552	1.27628	0.446736
Smad3_MAD	0.285368	0.693594	1.58381	0.159716	-0.385533	-0.429698	0.159346	0.880482	0.160169	-0.0435364	-0.0086003	0.459275	0.523042	0.0995616	1.90448	3.19899	10.2448	8.55698	4.31834	1.89959	0.0274951	0.603261	0.606629	1.01172	0.101027	-0.0849584	0.0754226	0.0159555	0.0181554	-1.1877	-1.51568	-1.67371	-0.0700879	0.0730351	-0.0680619	-0.686483	-0.402366	-0.0403516	0.0737801	-0.371042	0.355882	0.509189	3.79967	2.5758	2.46566	1.97231	0.581787	0.607826	0.64561
ZNF322_Zf	0.205048	0.199349	0.667846	0.779666	1.24441	0.321533	-0.103564	0.134926	0.064279	0.750135	0.0887478	0.510469	0.412738	0.924572	1.6455	2.39331	6.34139	4.51836	3.42815	1.94924	1.47028	1.73163	0.740771	0.189256	0.015985	0.138247	-0.0740521	-0.543921	0.155054	0.494848	2.42026	0.392695	-0.314278	-0.0742455	-0.0283901	0.21969	0	0.170744	0.596615	0.212767	0.202556	0.339244	2.44746	2.59752	2.07817	1.3022	1.66763	1.8241	1.35391
Smad2_MAD	0.235186	0.453751	0.648247	0.202298	-0.0709337	-0.417285	-0.0947508	0.165458	0.363984	0.461813	0.363466	0.021292	-0.078231	-0.214254	1.77879	4.33168	7.91279	7.06625	3.89773	1.73571	0.063203	0.0325409	-0.00595439	0.0755707	0.101805	0.367051	0.520272	0.459672	0.573122	-0.204494	-0.80322	-3.40082	-1.59064	-0.161346	-0.0149953	-0.0891699	-0.460211	-0.402889	-0.0825318	-0.293748	1.0684	2.14983	7.34195	5.79872	3.79671	2.06889	0.0740521	-0.0376165	-0.260112
Smad4_MAD	0.122127	0.439742	0.296371	-0.0199438	-1.30211	-1.48361	-0.317376	0.0512143	0.581115	0.379112	0.454801	0.643415	0.524532	0.315512	1.20978	3.38805	7.67123	6.31196	4.34549	1.91193	0.256578	0.0239223	0	0.137502	0.0844554	0.149422	-0.0531363	0.402366	0.300594	-0.397076	-1.49268	-2.77145	-1.42166	-0.368266	-0.178159	-0.174629	-0.520077	-0.19797	-0.122011	-0.321805	0.223979	1.20957	7.23249	7.95	6.05888	3.62415	0.376428	-0.0260192	-0.186778
ZNF669_Zf	0.3227	0.07663	0.155325	-0.00825037	0	-0.0730132	0	0.13642	0.505528	0.0615923	0	-0.126558	0.0330516	0	0	0.621695	1.5237	1.16538	0.590781	0.349428	0.358226	-0.14452	-0.505032	-1.28893	-0.924317	-0.665462	-0.421845	-0.353022	-0.188994	-0.184873	-0.0446241	-0.105837	-0.24109	-0.0787353	0.266173	0	-0.41768	-0.944506	-0.243352	-0.178566	-0.000589448	0.288851	1.50103	1.14446	2.52148	0.937916	0.39176	-0.921739	-1.09456
Tbox:Smad_T-boxMAD	1.29199	0.315998	0.355797	0.0111355	-0.295136	-0.587431	-0.0828211	0.384158	0.277179	0.0737195	-0.112964	-0.247688	-0.133851	-0.106155	1.03118	2.06632	3.75555	1.30017	0.474463	0.384618	0.231257	0.285395	-0.226228	0	0.0272026	0.832945	-0.624021	-0.437875	0.0862487	0.438572	0.590918	0.173841	-0.0562691	-0.534591	-0.573122	-0.569883	-0.280677	-0.215181	0.117215	0.151465	0.905725	1.02779	1.06319	0.298898	0.21969	0.34878	0.379798	0.424216	-0.328326
ZBTB38_Zf	-1.45214	-2.29976	-3.89744	-0.721936	-0.554345	-0.878465	-1.01034	-0.164986	-0.00875867	-0.782741	-3.38805	-6.07396	-2.28174	-0.725252	-0.030544	2.1128	3.91828	5.08124	0.850895	0	0.130798	1.05834	1.98753	1.31605	0.454077	-0.0205134	-0.00043756	-0.126928	-0.250977	0	0.1599	0.207192	0.213815	0.484876	0.188172	-0.0705444	-0.413246	-0.384586	-0.0914225	-0.0986227	-0.0771171	2.14965	4.1436	4.59017	0.725694	0.0348897	0.308647	0.11419	0.382054
ZBTB12_Zf	0.0505113	0.190494	0.811583	1.70282	0.53561	-0.0952895	-0.263863	-0.0908493	0.491066	0.430676	0.540612	0.0158727	-0.0461223	0	0.256578	1.04773	0.439238	0.58514	0.052935	0.0390941	-0.395612	-0.646646	-0.199233	-0.0254046	-0.0779948	-0.865897	0.0629995	0.0234041	0.0252038	0.0365131	-0.0660316	-0.689019	-0.808852	-0.853033	-0.0671652	-0.0493968	-0.0879448	-0.272963	-0.132305	-0.378729	-0.342767	-0.0506527	0.549105	1.50496	0.662657	0.411379	-0.0485317	-0.111598	-0.169023
ZNF143|STAF_Zf	0	0	0	0	0	0	0	0	0	0	0	0	0	0	0	0	0	0	0	0	0	0	0	0	0	0	0	0	0	0	0	0	0	0	0	0	0	0	0	0	0	0	0	0	0	0	0	0	0
ZNF410_Zf	0	0	0	0	0	0	0	0	0	0	0	0	0	0	0	0	0	0	0	0	0	0	0	0	0	0	0	0	0	0	0	0	0	0	0	0	0	0	0	0	0	0	0	0	0	0	0	0	0
STAT5_Stat	-0.0527656	-0.134509	-0.293477	-0.481832	-0.924066	-0.20573	0.110981	0.141408	0.422233	0.331276	0.301083	0.419282	0.367345	0.0316176	0.00731857	-0.324294	-0.0857407	-0.226189	-0.0969019	0.120806	0.497495	0.311331	-0.218159	-1.34238	-0.696899	-0.725413	-0.336277	-0.360359	0.0403516	-0.100514	0	-0.00682736	0.249527	0.0164754	0.0752478	0.186226	0.132553	-0.0267021	0.0512735	0.0843479	0.253827	0.0631919	-0.212679	-1.06273	-1.14735	-0.257355	0	-0.100039	-0.117865
STAT1_Stat	-0.788082	-0.22546	-0.0410932	0.0707986	-0.151208	0.0773877	0.361472	0.315045	0	-0.11997	-0.352083	-0.161859	0.01145	0.15254	0.261058	-0.0312436	-0.14452	-0.678406	-0.310111	-0.012935	0.523337	-0.070611	-0.76469	-2.24167	-0.86678	-0.501034	-0.341384	-0.270202	-0.119827	0.0168106	0.142186	0.200945	0.0973315	-0.106835	-0.218272	0.0731685	0.0896093	0.193673	0.151417	0.41099	0.313742	0.043008	-0.497281	-1.29074	-0.856974	-0.196726	-0.0273808	-0.0565449	-0.152842
Pit1_Homeobox	-0.383433	-0.490589	-0.066717	-0.149094	0.00573734	0.0875122	0.00774493	0.0480281	0.0555887	0.0449109	0	-0.41144	-0.199894	0.0348374	0.229063	0.256932	-0.25099	-0.25099	-0.203564	0.186388	1.42661	0.339491	0.268082	0.0154129	0.0351304	-0.553939	-1.14002	-0.936145	-0.486148	-0.211285	-0.399654	-0.211563	0.0650344	0.0235694	-0.186797	0.0533023	0.182274	0.197683	0.272963	0.263377	0.318137	-0.0413185	-0.834789	-1.21567	-0.631022	-0.137944	0.0902732	-0.307524	-0.0263701
GATA_Zf_IR	-0.931711	-0.741931	-0.0415022	0	0.729952	0.423883	0.790541	0.360207	0.0154862	-0.221053	-0.31963	0.0124203	0.10972	0.429961	0.460235	0.297318	-0.257682	-0.236136	-0.438006	-0.0686906	-0.275799	0.724688	0.238105	0.0439773	-1.88778	-2.50207	-0.467457	-0.704987	-0.138503	0.0822369	0.10292	-0.0290433	-0.331383	0.0289524	0.207388	0.546321	0.203005	0.0948718	-0.0417694	-0.172706	0.0860831	-0.175621	-0.738912	-1.24174	-0.55238	-0.0267021	0.119463	0.808745	0.363457
ZNF41_Zf	0.570432	-0.087353	-0.08462	0.251638	0.116119	0	-0.0325409	0.0390941	0.0669344	0.0668394	0.141814	0.516748	0.169399	0.26545	0.0101443	-0.137876	-0.41875	-0.530757	-0.320208	-0.498321	-0.382701	-0.321078	0.0507646	0.343514	0.417142	0.594268	0.471628	-0.0553807	-0.413246	-0.171301	-0.0545114	0.0261007	0.176795	0.456557	0.86868	0.535601	0.0918223	0.1908	0	0.215306	-0.0397298	0.111705	-0.553834	-0.304871	-0.645759	-0.597059	-0.604655	-0.35838	-0.381534
ZBTB33_Zf	0.0105323	-0.137303	-0.523337	-0.345978	0.0628152	0.0494365	0.0315628	0	0.594875	1.44393	1.73971	1.07954	0.6559	-0.198736	-0.447397	-1.89477	-0.87655	-1.05139	-0.555519	-0.342363	-0.153645	-0.213227	-0.0229517	-0.0221073	-0.019399	-0.299429	1.01674	0.52215	0.262	0.0273808	0.392189	0.0122107	0.0632248	-0.212082	0.0330861	0.311723	0.531603	1.23676	1.00431	0.740941	0.206027	0.0168319	-0.743687	-1.15319	-1.70651	-1.70731	-0.859117	-0.449578	-0.125677
ZNF467_Zf	0.100046	0.287438	0.340306	0.69945	0.390974	0.533791	0.335373	0.861367	2.40621	4.4243	4.70505	3.87454	3.65593	2.54769	1.02729	0.146781	-2.50376	-5.20762	-2.42564	-0.214801	0.199592	-0.100512	-0.29117	-1.07381	-1.03005	-0.378301	1.57612	1.17181	0.969213	0.789028	0.858801	0.402181	0.522278	0.352802	1.13621	0.836066	1.89115	1.57466	2.85975	2.65011	1.64516	0.580643	-1.38276	-1.32845	-1.14926	-0.227204	-0.391172	-0.223979	-0.395843
WT1_Zf	0.190032	0.977681	0.319164	0.34774	0.17988	-0.318364	-0.335671	-0.39039	1.38063	4.65012	6.76468	3.58876	0.208754	-0.41832	-0.265082	-0.0221073	-0.345599	-2.09718	-2.84336	-1.50325	-0.55752	-0.0705405	-0.0961936	-0.352989	-0.798321	-0.250223	0.699326	0.95638	1.05941	1.42166	1.86716	0.861751	0.409703	0.34861	1.76574	2.45139	3.64035	1.34213	0.31031	-0.249225	-0.0344663	-0.496998	-2.40454	-4.47744	-3.44241	-0.913255	-0.893849	-0.30727	-0.755118
Tgif1_Homeobox	0.513115	0.398771	0.995944	1.12733	2.0657	1.53924	0.670451	1.08314	2.02166	4.98863	7.42387	3.52726	0.911429	0	0.0944049	-0.0841416	-0.161484	-0.0850644	0.0135884	-0.0964448	-0.190032	-0.021292	0.294062	0.286131	0.358721	0.0535362	0.215306	0.176813	0.25007	0.636778	0.954326	0.799017	0.566372	0.587624	1.64893	2.09485	4.23672	1.56293	0.297598	-0.0705444	-0.119255	-0.618074	-2.98038	-2.62622	-1.21103	-0.0870576	-0.164755	-0.108684	-0.0771171
KLF6_Zf	1.10681	0.475778	0.691612	0.978698	0.564724	0.54169	0.247751	1.21483	2.85795	8.61387	13.1446	12.4373	7.8499	2.15758	1.09361	-0.35481	-2.986	-6.8135	-3.48953	-2.3965	-3.02317	-3.01795	-1.52685	-0.478166	-0.219233	-1.23339	-0.618546	-0.0373614	0.297465	1.39919	0.517234	0.119762	-0.449532	0.023004	1.58461	6.20161	7.8491	5.7304	2.75928	0.966689	0.362899	0.0273808	-2.47318	-7.50693	-5.79863	-3.0906	-2.22555	-0.789921	-0.557196
Klf4_Zf	0.604244	0.287694	1.01534	1.20305	1.06006	0.580278	1.12762	2.72551	4.31144	9.99158	14.5472	13.6135	8.90204	4.10628	2.97237	0.0947792	-2.34296	-3.42594	-2.16334	-1.00725	-0.333493	-0.0640498	0	-0.758476	-0.955165	-1.30433	-0.664701	-0.184909	0.263638	1.70153	0.440165	0.0637443	-0.0957965	0.395843	1.46325	5.89018	6.8191	6.22422	2.15581	1.03827	0.419405	-0.0367798	-3.13854	-5.23462	-4.61875	-1.92335	-0.685565	-0.122355	-0.0382158
Max_bHLH	2.88902	2.29939	1.08961	0.495058	0.301563	1.21101	2.56781	2.39966	2.36887	2.17394	3.05724	2.18223	1.15773	0.271462	0.0513951	0.105737	-0.567466	-3.13704	-5.03902	-5.23956	-1.57457	0.156549	1.36916	1.97979	1.08581	2.54646	0.56288	0.622703	0.700238	0.268288	0.389661	0.364652	0.223433	0.0149756	0.186225	0.894595	1.76201	1.12815	0.409703	0	-0.180552	-0.275534	-0.764382	-1.99333	-3.41855	-4.79877	-1.31983	-0.125997	1.34234
Sp5_Zf	0.0253348	-0.448001	-0.0871309	0.417285	1.27821	1.91348	3.52918	5.05916	11.2071	17.6692	24.8613	18.3081	8.6518	1.40016	0.0550219	-3.00062	-15.9774	-26.0763	-20.667	-16.573	-9.18315	-4.42639	-1.62822	-1.76679	-1.76271	-2.08981	-0.0867573	-0.100555	0.142818	1.18273	1.60867	2.25061	1.97982	2.62705	4.47744	12.8445	19.4229	21.1715	10.9768	3.26111	0.601083	-0.515146	-4.8974	-14.4011	-10.4012	-8.46345	-3.78032	-1.53673	-0.356551
Sp2_Zf	0.168442	-0.081644	0.447815	1.66671	2.67929	2.09469	1.73971	3.51495	9.18412	20.0816	26.5168	21.0786	10.5105	3.47761	0.691878	-1.99747	-18.4481	-32.3064	-28.4676	-19.5792	-12.6449	-7.5975	-4.29183	-1.93217	-1.1304	-1.61559	-0.468299	0.027486	0.645396	1.42759	1.21636	1.42166	1.06936	1.84038	5.05424	14.1883	17.4197	14.2183	6.04956	3.04489	1.38156	-0.0848661	-8.81828	-23.1953	-20.3834	-15.3339	-7.48493	-3.75361	-2.23333
KLF1_Zf	0.186265	0.0121767	0.287599	0.755798	0.719594	0.23692	0.11157	0.709547	4.05658	11.9387	18.5612	14.974	7.47992	2.06531	0.688492	-0.665462	-12.2185	-26.8346	-20.237	-11.968	-7.11107	-4.98979	-4.75364	-4.7245	-5.45762	-6.99188	-0.734689	-0.0453783	0.368776	0.91774	0.24806	0.0289524	-0.198502	0.0918019	1.60305	6.78033	10.4334	9.34664	4.40089	2.08434	0.922868	0.14156	-4.00464	-13.3459	-9.29694	-5.36262	-1.9789	-1.14783	-0.548845
KLF5_Zf	0.265443	0	0.772674	2.48227	3.3642	2.90272	2.03131	4.64458	7.14157	14.8303	19.5308	17.2953	8.05111	1.99747	1.51195	-0.0878135	-5.0752	-17.7329	-13.6978	-11.1436	-7.39427	-3.80955	-1.58759	-0.53226	-0.794056	-1.14265	-1.02431	-0.551045	-0.00962644	1.34857	1.3276	1.54911	0.255517	1.13806	3.38462	8.72092	10.6813	9.3509	4.91217	1.9992	1.07458	0.0476612	-4.15273	-14.3684	-11.85	-8.57405	-3.97659	-1.14328	-0.0757828
KLF3_Zf	2.15606	1.15186	1.81131	1.04159	0.822669	0.76194	1.51685	1.53574	3.04694	8.34978	13.7477	11.0734	3.15784	0.550742	0.131542	-0.323536	-5.47503	-8.61499	-6.30716	-3.41244	-2.069	-1.96414	-1.92463	-3.49085	-2.11654	-2.39819	-0.139784	0.00459859	0.682627	1.14926	0.352802	0.606836	0.32064	1.03375	1.02089	3.87611	5.39296	6.19011	2.46431	1.14735	0.226952	-0.0164754	-2.88449	-5.36262	-4.62791	-3.4245	-3.08005	-1.41084	-0.425183
Klf9_Zf	0.306144	0.213103	0.675741	0.589283	0.318078	0.189878	0.0450551	0.60459	1.65404	4.77709	5.92983	4.565	2.21819	0.347388	0.293108	-0.279731	-1.62623	-7.29833	-7.665	-7.88795	-2.93623	-1.31605	-0.112124	-0.936687	-0.693797	-1.77622	-1.73014	-0.453011	0	0.163772	-0.0882277	-0.0050536	-0.128837	0.388501	1.62113	6.05288	4.95205	3.10655	0.554265	0.10405	0.0105585	-0.514277	-1.51136	-5.55135	-4.34229	-1.51402	0	0.885572	1.03287
Klf15_Zf	0.498178	0.128204	0.338049	0.996597	0.76448	0.513715	0.218159	1.56769	5.4171	15.4673	17.4039	14.2053	4.59077	1.49573	0.123436	-1.93217	-17.3767	-35.778	-28.3437	-19.1626	-12.5478	-11.5909	-8.6573	-4.3771	-1.76741	-0.863777	-0.236362	0.157316	0.448488	1.19987	0.302244	0.131794	0.000974493	0.274331	1.66228	7.37602	8.69116	7.97718	1.69389	0.784509	0.139081	-0.218546	-8.78285	-25.7839	-21.6537	-13.4024	-6.5533	-3.98464	-2.96711
KLF14_Zf	0	-0.0615492	0.437853	3.59687	4.7844	4.3287	2.84524	3.68018	8.90115	16.3621	23.4949	17.0884	7.01252	0.744878	-0.0555887	-3.73794	-24.2645	-42.705	-38.9099	-30.8687	-17.2503	-8.6518	-1.38985	-0.723132	-0.0420204	-0.0297393	0.0948013	0.306386	0.968729	2.5237	1.58317	0.98479	0.227533	0.780443	5.26919	13.5163	18.3969	12.031	5.05349	0.653445	-0.0122891	-1.79334	-12.6164	-30.9747	-31.2098	-23.1701	-10.4731	-3.55948	-0.81712
Egr1_Zf	-0.95878	-0.247691	-0.212643	-0.242528	-0.822483	-0.910972	-0.499183	-0.00537952	0.74215	2.73322	3.57583	2.59366	0.0842543	-0.373307	-0.263118	-0.394255	-2.66286	-10.9281	-10.2708	-8.46202	-6.40575	-3.34798	-0.86976	-0.0827908	0.0157158	-0.268047	0.0914225	0.0387695	0.0862573	0.19218	0.150122	0.417059	1.05454	1.51945	3.01697	5.46403	8.62596	4.61809	0.974336	-0.0408047	-0.0333757	-0.877982	-2.85883	-7.82699	-6.85307	-4.16807	-2.05096	-1.80609	-1.87621
Egr2_Zf	-1.61323	-1.29046	-0.156085	0.0451886	0.0958048	-0.117342	-0.295006	-0.30451	0.234503	1.85626	3.53002	3.50934	1.42309	0.447654	0.298237	0	-0.386186	-4.73011	-7.41351	-6.09955	-3.02431	-0.343766	-0.101864	0.0390941	-0.0932182	0.168122	-0.0519841	-0.102115	0.481258	1.03827	1.27373	1.36015	1.20304	0.978134	1.44035	3.08432	5.11832	4.74969	2.77733	0.777424	0.16096	-0.361673	-2.57905	-6.56368	-10.1528	-7.7569	-5.82611	-2.07363	-0.810815
KLF10_Zf	3.03478	2.16958	1.17881	0.364758	0.127337	0	-0.0189452	0.732348	1.33419	4.25119	3.35316	4.49148	1.67852	0.708218	0.0347351	-1.16476	-5.13349	-2.81933	-0.456665	-1.06048	-2.37946	-1.79759	-0.0283012	0.732258	1.05087	1.77032	-0.95071	-0.325674	-0.158592	0.0742455	-0.261221	-0.843618	-1.27975	-0.121342	0.964184	4.23941	3.91863	3.86799	1.27501	1.65147	0.774179	0.187405	-0.566372	-1.36843	-0.438689	-0.296484	0.0405056	0.391326	0.387035
Nrf2_bZIP	0.531609	1.07144	2.11719	3.53055	2.5447	2.96132	1.14088	1.73163	1.25749	2.75696	2.6415	1.45749	0.581578	0.093908	0.342363	-0.347759	-0.745795	-3.00429	-2.79893	-1.65144	-0.00725216	0.379364	0	0	0.062978	-0.0085984	-0.209711	-0.00964509	-0.0282597	0.211563	-0.056625	0.685215	1.05182	2.18673	2.26738	3.01744	1.10505	0.0490157	-0.55506	-0.245805	-0.0386143	-1.92533	-5.15362	-7.06744	-5.02465	-4.099	-0.714703	0.0682102	0.510314
NF-E2_bZIP	0.297375	0.350229	1.95479	4.3055	4.31631	3.82998	1.01627	1.92807	1.22948	2.09481	1.65152	0.859215	0.672522	0.32494	0.567466	-0.366115	-1.15313	-3.50592	-3.00429	-2.08209	-0.177129	-0.11981	-0.211241	-0.54078	0.0393663	0.372637	-0.417059	-0.211633	-0.150122	0.218546	0.262061	0.880397	0.58288	1.10307	1.05065	2.88672	1.86262	0.742853	0.0376199	0.265102	0.487771	-1.59588	-5.01704	-7.89548	-5.62042	-2.94882	-0.465696	-0.132327	-0.00688023
NFE2L2_bZIP	0.277363	0.904123	1.67451	3.3787	1.70267	2.22042	1.90696	2.50388	1.65771	2.37155	3.17379	2.61811	1.58921	1.15399	1.04646	-0.0786781	-1.10145	-3.01464	-2.30925	-1.13603	0.180619	0.540113	0.521043	0.0787009	0	0.0802924	0.0348897	0.0558239	0.0815971	0.178159	0.0232844	0.118163	0.133694	0.316723	0.0381273	0.304243	1.05065	1.42459	1.87621	2.66286	2.97032	-0.176363	-2.94929	-7.20386	-3.88368	-2.79369	-0.217628	0.0149953	0.944369
Esrrb_NR	0.141392	0.396737	0.272059	0.744878	1.05139	0.723806	-0.176188	-0.658561	-0.838883	-0.0193249	-0.0224965	0.319275	0.089734	0.126891	-0.379726	-0.532971	-0.263118	-0.455633	-0.369187	-0.532646	-0.508055	-1.06372	-1.7598	-0.402656	0.0122123	0.411714	-0.0505918	0	0	0.0453326	0.311664	0.574041	0.291851	0.306617	0.166352	-0.0419943	-0.235374	-0.204837	0.0769699	0.234194	0.127703	-0.173545	-0.648828	-1.39854	-0.857429	-0.704469	-0.0782626	-0.541988	-0.834789
RAR:RXR_NR_DR	0	0.533386	0.353219	0.0872774	0	0.0107767	-0.131768	-0.108322	-0.270177	-0.0582237	0.0615492	0.207417	0.338504	0.342363	0.185009	-0.223435	-0.0633369	-0.321515	-1.26091	-1.45479	-0.447958	0.584396	0.0793654	-0.177129	-0.13556	0.139336	0	0.614424	0.410335	0.305959	0.409519	0	0	0	0.112703	0.256993	0.31815	-0.0172671	0.0419642	0.254975	0.18894	-0.231709	-0.734647	-0.683731	-1.22492	-0.996832	-0.373849	0.548471	0.355882
ERRg_NR	0.0305585	0.0174275	-0.147804	0.0790634	0.45737	0.258876	-0.0795949	-0.732348	-0.246162	0	1.06756	1.90277	1.73566	0.407713	-0.0767438	-0.563256	-0.39039	-1.36532	-0.911245	-2.67929	-1.59656	-0.887101	-0.623679	0	-0.0444489	0.323989	-0.108995	-0.28146	-0.156365	-0.00620745	0.249792	0.368334	0.425381	0.471686	0.634675	0.154916	0.66469	0.693331	2.09076	0.824735	0.341901	-0.204837	-1.03961	-2.93343	-1.35559	-1.58947	-0.160041	-0.412627	-0.241457
Rfx6_HTH	-0.314031	-1.13747	-1.09121	-0.824723	-0.7592	-0.463485	-0.00973241	-0.00061192	0.189138	0.194335	1.02492	0.647122	0.323216	0.00219751	-0.270219	-1.17787	-1.93344	-1.96279	-1.45872	-0.42458	-0.0316176	0.465284	0.0969529	0.303879	0.145804	0.326727	0.0209726	-0.275965	-0.814712	-0.388501	-0.386336	-0.47606	-0.312322	-0.18894	0.355882	0.806083	1.83329	0.262145	0	-0.563904	-0.413246	-1.14253	-0.655205	-0.157507	0.10405	-0.0914249	-0.215215	-0.155148	0.0399905
Ronin_THAP	-0.64538	-0.814646	-0.473012	-0.154881	0.043757	0.0325064	0.00638324	-0.407766	-0.646972	-1.25254	-0.465878	-0.179917	0.0332077	-0.141408	-0.307231	-0.499183	-1.28395	-1.19087	-0.612942	-0.504419	-0.593974	-1.26318	-1.50135	-1.17052	-0.238365	0.103821	-0.195462	-0.445035	-0.968785	-0.777325	-0.44969	-0.37346	-0.127018	-0.147466	0.0786924	0.0534458	0.334071	0.287675	0.379553	0.148807	0.111917	0.0640229	-0.171301	-0.146941	-0.23282	-0.25546	-0.0941737	-0.106413	-0.126134
MafF_bZIP	-0.925385	-0.681662	-0.344332	0	0.0588639	0.251638	0.043091	-0.00841561	-0.366115	-0.0315628	0.0907564	0.137401	-0.178866	-0.690105	-1.25749	-1.3027	-1.29665	-2.05431	-2.01258	-1.29174	-0.43993	-0.152408	-0.154384	-1.64024	-4.6922	-3.23962	-0.906888	-1.90207	-1.95448	-1.97078	-1.15319	-0.361325	-0.0664988	-0.356912	-0.143684	-0.126928	-0.090438	-0.981233	-0.331548	-0.3436	-0.12072	-1.05686	-0.719925	-1.00198	-0.405985	-0.509825	-0.350756	-0.267789	-0.0602215
Hoxc9_Homeobox	-0.0172799	-0.387781	-1.38096	-1.12223	-0.389999	0	-0.252675	-0.793282	-0.348661	-0.129238	0.323058	-0.00976426	0.0633488	-0.109773	-0.0180204	-0.502254	-0.954922	-2.06632	-1.52139	-0.787083	-0.267248	0	1.03134	2.21827	1.98472	-0.00355	-0.102992	-0.920355	-1.52681	-1.02431	-0.15607	0.0121187	0.221155	0.0221997	0.128089	0.0534686	0.317514	0.193924	0.317312	0.137402	0.0181331	-0.307194	-0.883357	-1.19992	-0.138092	0.0525118	0.477263	0.444225	1.20313
T1ISRE_IRF	0	-0.0670113	-0.116908	0	0	0	0	0	0	-0.155676	-0.0614955	-0.15038	0	0	0	0	0	-1.51897	-1.17599	0	0	0	-0.326403	-0.23692	-0.186388	0	0	-0.115178	-0.132208	-0.378621	0	0	0	0	0	0	0	-0.0965763	0.197683	0.566994	0.181294	0	0	0	0	0	0	0.0188565	0.0326282
ZNF165_Zf	0.630287	0.597403	0.165242	-0.242296	-0.0819731	-0.39039	0.0880238	-0.242596	-0.0764038	-0.235267	0.280441	0.0294784	0.705895	0.0949996	0.309051	-0.632491	-1.40006	-4.20115	-2.81099	-0.781244	0.207255	0.360004	0.026767	-0.209504	0.0086003	1.31707	0.223433	0.0914225	0.00273368	0.0391707	0.587077	0.51669	0.196651	0	-0.044975	-0.247024	-0.00786709	0.107689	0.697632	0.25061	0.167356	-0.566139	-1.8757	-1.94419	-0.114161	0.400113	0.593311	0.515726	0.203591
Zac1_Zf	0.476227	0.643868	0.132906	0.275002	0.265628	0.816079	0.124511	0.00423164	-0.638487	-0.820741	-1.28153	0.590618	0.129456	0.0628432	0	-0.952453	-4.19149	-13.2629	-7.96498	-2.36023	-0.0894161	0.834024	0.400656	-0.0775105	-0.0154129	-0.0105323	-0.0755446	0.261221	0.459279	1.09838	0.495539	0.1651	-0.115259	-1.10059	-2.82892	-2.96116	-1.5519	-0.381352	0.0432993	0.109535	-0.0638439	-0.490522	-3.0414	-6.30974	-3.57378	-0.578108	0.0330194	0.0914474	0.020333
Sp1_Zf	0.614124	0.0524032	0.0205134	0.00822451	-0.159334	-0.0461784	-0.342944	-0.1351	-0.0996259	0.168065	0.487441	0.459275	0.0332077	-0.295673	-0.662467	-1.98119	-8.09158	-15.1926	-9.45637	-5.89953	-1.48493	-0.195637	0.0407157	-0.645482	-2.06363	-2.68728	0.15385	0.727149	0.724389	0.295765	0	-0.0910875	-0.270614	-0.0461423	0.0164754	0.264303	0.221935	0.589616	0.863847	0.828107	0.206027	-0.290478	-1.93395	-6.17714	-4.74192	-2.35338	-0.169023	0.179109	0.356551
RXR_NR_DR	0.0131027	-0.104639	0	0.167371	0.896469	0.737631	0.490305	0.060706	-0.0555887	-0.226228	-0.911429	-0.101489	0.00411021	0.100616	-0.276289	-1.08174	-4.04746	-5.33315	-2.28715	-0.100109	0	0.305156	1.1404	1.80465	0.632846	0.220452	0.335211	0.234194	0.323394	0.31942	0.0886905	-0.0700879	0.0277323	0.205122	0.052802	-0.17046	-0.973968	-0.155846	0.0814748	0.373603	0.103088	-0.117845	-0.812705	-2.1588	-0.601846	-0.413856	-0.338436	-0.622671	-0.0597313
PPARE_NR_DR	-0.213103	0	-0.335611	0.0236099	0.197751	0.730474	0.55205	-0.0086003	-0.25099	-1.06268	-1.3027	-0.236997	0.0380039	0.116908	-0.149947	-1.42675	-7.59193	-9.6341	-4.58486	-0.507631	-0.179612	0.0550719	1.09361	1.78856	0.467473	-0.113539	0.333046	0.685565	0.403327	0	0.0344663	0.03708	0.338586	0.706153	0.480136	0.151996	-0.520917	-0.402366	-0.183842	0	0.0733569	-0.186225	-1.91434	-3.99222	-1.61621	-0.616589	-0.522859	-0.36922	0.06952
Reverb_NR_DR	0	0.0461784	-0.293108	-0.327739	-0.199233	0.0659893	0.159935	0.166899	0	-0.0272897	0.0170662	0.164839	0.617446	0.97916	0.536092	-0.126227	-1.91395	-2.17142	-1.57457	-0.210589	-0.0407855	-0.152321	-0.683498	-0.679674	-0.700162	-1.1732	-0.21819	-0.00296893	-0.0913611	-0.0939371	-0.135493	0.0666379	0.284001	0.33527	0.0457462	0.219767	0.636939	0.907104	0.757244	0.540649	0.427269	0.0891968	-0.0469323	-0.278981	-0.191348	-0.125261	0.0106838	-0.244092	-0.270202
Pitx1_Homeobox	-0.340162	0.0117214	-0.0481634	0.0728766	-0.00308448	-0.0745845	-0.0337195	-0.0390941	0.643598	0.772674	1.57016	0.323536	0	-0.219156	-0.476227	-1.48361	-3.01837	-6.2186	-3.38338	-1.67852	-0.628574	-1.05393	-1.16796	-0.694949	-0.0554898	-0.0248115	-0.364321	-0.461575	-0.7411	-0.0447628	0.371665	0.811103	0.854498	1.17207	1.21486	1.69621	2.50972	2.28064	2.51972	0.845182	0.288561	0.0622421	-0.35197	-1.3883	-1.60723	-0.999431	-0.0218077	0.0207607	0.0172671
PPARa_NR_DR	0.178816	0.100437	0.0112048	0.12611	0.0128754	0.0786641	-0.100354	-0.032424	0	-0.0951757	-0.285369	-0.061572	0.00659792	0.105852	-0.0537947	-0.339381	-2.75282	-5.02883	-1.66385	-0.062025	0.148114	0.217687	0.399026	0.460235	0.0897086	-0.322587	0.0244944	0.572898	0.358518	0.108563	-0.430764	-0.442445	0.0165347	0.857939	1.62499	1.62807	0.421145	0.288436	0.255065	0.345632	0.402949	0.109903	-0.0613837	-0.399612	-0.0505531	-0.0697831	-0.318137	0.335119	-0.56024
CRE_bZIP	0.334857	1.13774	0.834602	0.181841	-0.0565037	-0.0512143	-0.0319678	-0.158746	-0.0417532	0.0413123	0.540587	0.60459	-0.0414233	0.00171602	-0.191335	0.185072	-2.21039	-2.14577	-1.94233	-0.755909	-0.180888	-0.267621	0.000691371	-0.20755	-0.593104	-0.476285	0.199366	0.190387	0	-0.198531	-0.034898	-0.061361	0.368387	-0.0396231	0.0367692	0.081891	0.959157	0.491545	0.326329	-0.0228792	0	-0.121758	-0.483466	-0.550203	-0.185938	-0.241961	-0.408616	-1.14314	-0.720809
Mef2b_MADS	0.371457	0.151208	0.724688	0.564752	2.24991	0.759849	1.77552	0.984747	0.781727	0.514129	0.821777	2.02126	1.49052	0.54169	-0.276366	-1.15415	-2.55211	-4.38178	-6.39282	-3.6719	-0.814751	-0.163879	-0.101489	0.11754	-0.05818	-0.0872774	-1.59495	-1.84402	-0.612408	-0.385159	0.0166878	0.116376	0.370958	0.204353	-0.463567	-0.388389	-1.10205	0.0831644	0.68504	1.47098	0.160113	-0.441659	-1.76023	-2.07817	-2.16824	-0.590483	-0.0604456	0.071319	-0.0404489
Mef2a_MADS	-0.544345	-1.15064	-0.168554	-0.128755	0.339325	0.212836	0.280282	0.511058	0.418861	1.21924	1.81848	1.51209	0.82145	0.430453	-0.0353695	-0.589283	-2.46271	-3.38454	-5.54249	-2.73405	-1.87646	-0.493689	-0.862806	-0.472874	-0.357359	-0.276573	-1.94394	-1.66228	-0.799837	-0.519145	-0.180585	-0.226516	-0.508704	-0.869992	-2.59443	-0.892478	-0.689449	-0.107053	-0.21969	0.0177714	0.0191069	-0.0553807	-0.921233	-3.03438	-2.16054	-0.16242	0.0770148	0.177669	-0.00423852
THRb_NR__	-0.184619	-0.337211	-0.0450551	0.161923	0.375376	0.0941343	-0.207323	-0.321531	0.0306578	0.523194	0.4734	0.514874	0.420242	1.15798	0.189421	-0.751444	-2.6674	-5.07528	-4.83052	-2.64957	-1.43124	-0.31174	-1.01571	-0.816678	-1.26157	-0.594875	-1.15583	-0.376507	-0.17106	-0.203174	-0.294309	-0.883383	-1.02928	-0.546254	-0.0731561	0.223366	0.11479	0.379304	0.0184241	0.177661	0.0654331	-0.155376	-1.88471	-5.24484	-5.31878	-4.50308	-4.29759	-2.78976	-3.16764
THRb_NR	-0.710202	-1.3725	-0.200016	-0.177129	0.0692827	-0.116353	0.214925	0.0894161	0.304841	0.360456	0.459275	0.560607	-0.101369	-0.341931	-0.785649	-0.701701	-1.91489	-5.91478	-4.28202	-2.88156	-0.344369	-0.129238	0	-0.0138222	-0.0560443	0.0248525	0.037699	0.156388	0.286883	0.038244	0	0	0.279777	0.0866569	0.0359323	-0.229482	-0.0539695	0.702178	0.506562	0.178674	-0.144536	-0.545374	-1.76615	-4.24112	-3.30544	-2.97883	-1.73135	-1.84914	-0.488419
EAR2_NR	-0.796755	-0.392231	-0.381444	0.503689	1.15399	1.01629	0.00426542	-0.111337	0.267188	1.63589	1.36839	0.719064	-0.0139247	-0.0914946	-0.755909	-1.5818	-2.94356	-4.44215	-3.40237	-2.23552	-2.47382	-2.59131	-4.09541	-1.48392	-0.662493	-0.265547	-0.023004	0.345632	0.279599	0.305653	0.217279	0.0646834	0.203063	0.444225	0.749027	0.549291	0.15361	-0.0227568	-0.147756	-0.144828	-0.371733	-0.603482	-1.97101	-3.39342	-2.31724	-2.67333	-2.96693	-4.83582	-7.43572
COUP-TFII_NR	0.18522	0.171825	-0.271824	0.0643473	0.42458	0.69256	0	-0.36543	0.128794	1.0837	1.49018	0.990622	-0.0179145	-0.199208	-1.35897	-1.08186	-2.39421	-4.3869	-5.08908	-3.53002	-5.25354	-4.12481	-5.16106	-1.57505	-1.29301	-0.380496	-0.0348897	0.245229	-0.131825	-0.0700879	-0.0482587	-0.0697712	-0.408327	-0.258798	0.157952	0.478912	0.224919	0.32064	-0.0019003	-0.0137408	-0.567433	-1.2223	-2.62784	-3.61152	-2.80579	-3.35819	-3.49575	-4.27645	-4.09884
Maz_Zf	0.0839047	0.0961314	0.954614	1.50096	1.23879	0.235156	0.115745	0.347006	0.704501	2.11453	4.08969	4.01929	0.836515	-0.8353	-1.73638	-3.79215	-5.71	-14.2578	-6.9633	-3.38805	-0.0718225	0.156206	0.572148	0.0917723	0.0149988	-0.0182319	0.761007	0.314482	0.368091	0.422317	0.282855	0.0884269	-0.243459	-0.00421115	0.296158	1.33601	1.73135	1.2978	0.209642	-0.237311	-0.654997	-2.00582	-6.1399	-12.8407	-6.68599	-0.419209	1.02964	4.11659	1.42373
E2F3_E2F	-1.02471	-0.863906	-0.503254	-0.116252	1.36921	2.50246	3.04184	1.34812	0.641805	0.553939	0.557826	1.11037	0.522252	-0.0221073	-0.380099	-1.89954	-5.92993	-8.67603	-7.89535	-2.84422	-0.741264	0	1.05237	0.320305	0.736826	0.318122	-0.138476	-0.0854801	0.206541	0.369332	0.772605	1.10799	1.71143	1.95157	1.29406	0.935747	0.242194	0.105027	-0.221291	-1.72882	-2.97104	-3.47504	-4.03737	-5.10415	-8.18505	-2.4498	-0.823668	0.232117	0.556998
NFY_CCAAT	1.45408	0.530896	0.610004	0	0.326559	1.65801	5.15578	4.03007	3.51188	1.35489	1.00806	0.0100538	-0.0420204	-0.430453	-0.3179	-1.76083	-3.7516	-7.53708	-6.73776	-5.38927	-2.88139	-1.70167	-1.74688	-1.56461	-1.11482	-0.293108	0.435162	0.172509	0.296886	0.0106793	0.00595078	0.106235	0.775507	1.5909	2.33136	1.86117	1.06071	0.0998914	-0.387375	-1.30534	-1.04798	-1.66309	-1.48246	-3.64722	-3.62145	-1.94417	-0.781884	-0.408616	-0.454345
FXR_NR_ER	0.275585	0.390301	1.02275	0.320208	0.20858	0.26196	0.45587	0.719821	0.368331	0.446899	0.162219	0.0736869	0.0461784	0.370421	0.235456	-0.305298	-1.91748	-3.66551	-2.61863	-3.01085	-1.66203	-0.805598	-0.12644	-0.0834977	-0.00424791	-0.375132	-0.226924	-0.211112	-0.207783	0.0716368	0.0744118	0.0337411	0.189391	0.333239	0.174555	-0.031351	-0.0231125	0.393789	0.115817	0.281784	0.12656	-0.013822	-0.978134	-1.88474	-1.72107	-0.36922	-0.470847	-0.293832	-1.14328
FOXK1_Forkhead	-0.204915	-0.307628	-0.682429	-0.0802732	-0.103746	-0.0632795	-0.130438	-0.0786851	-0.241699	-0.388591	-0.0929153	0.0509467	-0.0916868	-0.844487	-2.0015	-1.16641	-0.881735	-1.52015	-2.48527	-1.11027	-1.42375	-1.42893	-2.36887	-1.04817	-0.353219	0	0.918991	0.556248	0.349285	0.00779701	-0.149659	-0.506471	-0.176955	0.146798	0.226518	0.252646	-0.0105585	0.0425764	-0.0716368	-0.37164	-0.648828	-0.814542	-0.542478	-1.24136	-2.14721	-2.43897	-2.41691	-1.14383	-0.258915
E2F7_E2F	-2.01229	-0.219058	-0.236768	0.0615492	0.0143881	0.538865	0.272668	1.04713	0.182147	0.326567	0.261718	0.552999	0.677429	-0.788791	-1.26157	-3.97899	-1.76719	-2.58238	-1.84058	-1.64491	-1.5732	-0.795695	-0.371042	0	-0.124459	-0.11997	-0.437464	0	0.0404348	0.0365765	0.0474799	0.655069	1.36213	1.53286	0.420679	0.299973	0.350875	1.38925	1.67022	-0.0927547	-0.525079	-2.00032	-1.07609	-1.62708	-2.83647	-1.69626	-1.42507	-0.210776	0
E2F1_E2F	-1.83082	-0.517539	-0.467496	-0.00573734	0.00424791	0	-0.178487	-0.34446	-0.505104	-1.08121	-0.939517	-0.128982	-0.00416832	-1.21468	-2.09953	-3.29362	-1.33129	-3.66938	-1.76317	-1.58759	-1.12186	-1.12943	-0.226189	-0.315968	-0.0363585	-0.775049	-0.733958	-0.411052	-0.319594	-0.0817243	-0.32296	-0.137531	0.175112	0.763794	0.431222	-0.0138493	-0.0334531	0.165835	0.068852	-1.67512	-2.84195	-2.45412	-1.55182	-3.62062	-4.58712	-1.92887	-1.13719	-0.171039	0
E2F6_E2F	-0.486948	-0.151113	0	0.222584	0.268866	0.08462	0.0109707	-0.155722	-0.413318	-0.622356	-0.86678	-0.139767	-0.174664	-1.43877	-2.51755	-4.26254	-1.57741	-3.9889	-3.87021	-4.47578	-1.98802	-1.54299	-0.424047	-0.656281	0.027247	-0.169661	-0.279137	-0.160041	-0.157779	0	0.151033	0.655069	1.69951	2.33532	0.77834	0.0729171	-0.105817	0.234284	0.0453783	-1.53108	-3.0388	-3.12212	-1.46802	-3.89864	-3.97263	-1.68727	-0.692011	-0.243553	0.181996
E2F4_E2F	-0.244865	0	-0.139093	-0.0550219	0.15271	0.226189	0.133851	-0.120738	-0.189878	-0.198071	-0.35077	-0.127936	-0.248356	-1.27521	-3.06858	-5.90195	-4.65214	-9.78621	-8.75789	-8.33089	-3.18555	-1.73592	-0.543488	-0.114228	0.105737	-0.274831	-0.162417	0.068852	0.13321	0.299068	0.98318	0.852977	2.26636	1.03553	0.822946	0.236743	-0.0638606	0.0281475	-0.253749	-0.9008	-2.24415	-2.20169	-3.29376	-5.50384	-6.79511	-3.8047	-1.41361	-0.390749	0.0134336
COUP-TFII_NR__	-0.0139616	-0.0202437	-0.0417532	0.274343	0.468304	0.233767	-0.331777	-0.765492	-0.391388	0.0236974	0.0353837	0.0359436	-0.647122	-1.7631	-4.29235	-4.11119	-4.97702	-9.11238	-9.27814	-5.76296	-3.22715	-1.85783	-3.10517	-1.09361	-0.498139	-0.0668397	-0.36922	-0.00682736	-0.141536	-0.195006	-0.35498	-0.710275	-0.505952	-0.568548	-0.107859	-0.151162	-0.193963	-0.343947	-1.10453	-1.75234	-1.7838	-1.64466	-2.02948	-2.91297	-2.57905	-1.81833	-2.06236	-3.44356	-6.69721
ZBED2_Zf	-0.343134	-0.944669	-1.45314	-0.839857	-0.878777	-0.39039	-0.506129	-0.783211	-0.944057	-0.557813	-0.0235173	0.0461784	-0.0202498	-0.132103	-0.270177	-0.956375	-1.30192	-1.41253	-0.961682	-0.487022	-0.829721	0.0354975	0	0.683687	0.303354	0.13556	0.101073	0.177484	0.349724	0.131225	0.0807937	0.317052	0.618126	0.152901	0.0456271	0.198502	0.467741	0.00654348	-0.102975	-0.140796	0.0586085	-0.270052	-0.540701	-1.74233	-1.63887	-1.6358	-0.540649	-0.266779	-0.145371
TR4_NR_DR	-0.248828	-0.11956	-0.410329	0.0327386	-0.348756	-0.839457	-0.960019	-1.33534	-0.934891	-1.07221	-0.272382	-0.305498	-1.45804	-0.922223	-0.728512	-0.0713728	-1.45098	-2.64558	-3.14412	-2.08981	-0.647007	-0.156538	0.0543355	-0.13612	-0.280441	-0.302123	0.247323	0.0337411	0.273501	0.150973	0.0458688	-0.294755	-0.171043	-0.0972286	-0.0427679	0	0.292701	0.345528	-0.317024	-0.794182	-0.756559	-0.490122	-1.35009	-3.16343	-1.75274	-1.8475	-0.700238	-0.389438	0.131825
GLIS3_Zf	0.346861	0.253406	-0.256932	-1.25807	-1.02238	-0.276207	-0.152321	-0.731951	-0.506965	-0.18308	-0.164854	-0.0914911	-0.728356	-0.256355	-0.104094	-0.0202498	-0.222364	-0.950746	-1.19449	-0.275799	0.144451	0.588334	0.143559	-0.622356	-0.505138	-0.150636	0.013846	0.0474172	0	-0.105132	-0.465854	0	-0.09945	-0.0877762	-0.197223	0.0530875	0.226924	0.076403	-0.272052	-0.0791163	-0.0771171	0.122421	-0.264332	-0.579938	-1.20727	-1.32414	-0.248309	-0.00526384	0.118287
DMRT6_DM	-0.0628432	-0.178688	-0.303006	-0.103497	-0.129456	-0.210552	-0.453507	-0.868536	-1.73317	-1.23283	-0.994431	-0.878777	-0.877906	-0.171445	0.0872861	-0.308798	-1.83082	-3.86316	-0.903823	-0.10046	0.730871	0.0326158	0.134995	0.0889484	0.788898	1.07425	-1.17181	-1.27593	-0.763086	0	-0.125103	-0.780443	-1.42507	-1.2027	-0.875895	-0.698082	-0.755224	-1.02822	-1.02842	-0.304593	0.0756916	-0.272963	-1.04465	-4.60605	-2.0413	-1.14196	-0.066782	-0.0121187	0
DMRT1_DM	-0.163879	-0.162611	-0.272395	-0.0793654	-0.287822	-0.195556	-0.41144	-0.660509	-2.08242	-1.49633	-1.29199	-0.617724	-0.650408	-0.0837608	0.0213503	-0.385703	-2.37088	-5.28496	-1.23449	-0.256578	0.605323	0.0157158	0.181061	0.0528419	0.435905	0.555313	-1.23548	-1.53696	-0.477973	0.0101554	-0.133694	-0.654997	-0.741756	-0.374884	-0.502543	-0.923698	-0.990965	-1.02997	-0.600671	-0.300593	0.0746718	-0.279137	-1.29103	-4.17293	-1.50368	-0.508434	-0.0204937	0	0
JunD_bZIP	0.346861	0.291159	0.0519325	-0.155958	-0.338049	-0.37524	0.127233	0.120738	0.429961	0.0827908	0	-0.277293	-0.439238	-0.151349	-0.026767	-0.0817518	-0.111465	-0.675741	-0.611089	-0.786386	-0.0308303	0.0605794	0.0313458	-0.127557	-0.407802	-0.299565	0.362068	0.075469	0.0919049	0.165094	0.685565	0.129092	0.252574	0.0122107	0.237256	0.342525	0.508434	0.0397298	-0.15607	-0.574497	-0.125487	-0.181769	-0.176228	-0.4173	-0.873608	-1.02023	0	0	0
Gata4_Zf	0.248927	0.281467	0.127005	-0.295006	-0.471573	-0.354701	0.0109772	0.116252	0.430986	0.0953945	-0.0167421	-0.484599	-0.515816	-0.43446	-0.322817	-0.430453	-0.365894	-0.641942	-0.404252	-0.71425	-0.12763	-0.246968	0.225567	0.447379	0.473424	0.0691081	-0.275534	-0.395843	-0.40143	-0.132327	-0.0624288	0.0444173	0.0689755	0.166828	0.258915	0	-0.132596	-0.248369	-0.0532469	-0.229483	-0.397832	-0.626366	-0.425141	-0.965907	-1.0773	-0.400125	0	0.0184152	0.16603
GATA:SCL_ZfbHLH	0.0602206	0.523685	0.0918809	0.000598059	0.0569384	0	0.332538	0.221052	0.74483	0.301328	0.10445	-0.153543	-0.648955	-0.516748	-0.275425	-0.110211	-0.756625	-0.462285	-0.361195	-0.299004	0.129238	0.300463	0.911245	0.0556921	-0.00517782	0	0.00123985	-0.218546	-0.204837	0.00273368	0.169791	0.167976	0.237311	-0.0295977	-0.0152101	-0.00748903	0.0244944	-0.161263	-0.294484	0.0815971	0.132596	-0.0505918	-1.14253	-1.2502	-0.598348	-0.582528	-0.326733	-0.135685	-0.00273368
TEAD2_TEA	0.121818	0.281467	0.337908	0.320208	0.0455248	-0.0441366	0.167644	0.122102	0.127233	-0.0901257	-0.210957	-0.806869	-1.17915	-0.239673	-0.00053283	0.377527	0.0565333	-0.117431	-1.15773	-1.95641	-1.78856	-1.53475	-1.19755	-1.60036	-0.52484	-0.340162	0	0.173071	-0.0678217	-0.0672218	0.00786709	-0.0492816	0.205268	0.0149756	0.38705	-0.0106793	0	-0.686846	-0.0869876	0.0447803	0.326202	0.560771	0.128837	-0.319058	-0.674383	-0.549971	-0.0672019	-0.117265	-0.163288
NF1_CTF	0.759262	0.39039	0.988247	1.47829	0.993559	0.246125	0.263515	0	0.252856	-0.059821	0	-0.0319924	-0.0789097	-0.265849	-0.166502	-0.0893591	-0.0520503	-0.315674	-2.01643	-1.64932	-2.5117	-0.286181	0.0173892	0.040428	-0.00219751	-0.610004	0.29376	0.132596	0.259904	0.828279	0.661425	0.428108	0.547672	0.651491	0.230859	-0.172285	-0.554484	-0.35072	-0.599884	-0.256278	-0.304526	0.089383	0	-0.19885	-0.567595	-0.455971	-0.179751	0.103553	0.217279
NRF1_NRF	-0.205654	-0.208461	0.00362994	0.245469	0.145283	0.141814	0.0827947	0.693033	0.724291	1.13334	0.384074	0.0736869	0.0294372	-0.142225	0.155796	-0.376538	-0.0615492	-1.27291	-2.74362	-6.24626	-2.65917	-1.66606	-1.73592	-1.28188	-0.44639	-1.43124	-1.00909	-0.630104	-0.756306	-0.140457	-0.165835	0.0456839	-0.0721475	0.334507	0.211884	0.242704	0.0233567	0.0297796	0.0848661	0.0849053	0.0651164	0.00975638	0.0622421	-0.362172	-1.15476	-1.65268	-0.394661	-0.127467	-1.02128
c-Myc_bHLH__	1.76911	2.6427	1.79613	1.06246	0.215178	0	0.713891	1.91917	3.19529	2.26592	1.08835	0.746041	-0.0370591	0.0401793	-0.123722	0.128755	-0.0728766	-0.688492	-2.98426	-5.8453	-4.06796	-0.300463	0.775504	1.78336	1.51695	1.06029	-0.0323139	0.590063	0.178544	0.023775	-0.257917	-0.389661	-0.0720972	0	0.783739	1.45268	0.957264	0.495484	0.132305	-0.0925344	-0.231772	-0.351005	0.0753639	0.0296149	-0.391449	-0.907104	-0.594246	0.186935	0.92645
Pax8_PairedHomeobox	-0.940666	0.123182	0.11802	0.137335	0.0413123	-0.178301	0	-0.0293376	0.0964448	0	0.410329	0.0987411	-0.0494365	-0.209185	-0.276195	-0.538249	-0.280129	-0.0193925	-0.111981	-1.08965	-1.57937	-0.348948	0.133203	0.867318	1.00725	0.316371	-0.567504	-0.194726	-0.401922	-0.682287	-0.36667	-0.13058	0	-0.112948	-0.0756916	-0.0995432	0.0399905	-0.170319	-0.969797	-1.27936	-1.54404	-2.3205	-2.11698	-1.36758	-1.10205	-3.03784	-2.82116	-1.12952	-0.101087
LHX9_Homeobox	-0.234584	-0.132234	0.0156852	-0.0427024	0.213908	0.302904	0.433881	0.751444	0.61198	1.01034	0.164252	0.011681	-0.00652783	0.132906	-0.0461784	-0.255554	-0.5368	-0.371724	-0.450457	-2.17394	-1.93192	-1.30372	-0.516253	-0.11956	-0.502837	-0.808198	0.0183596	0.52027	0.523349	0.604175	0.742325	1.13474	1.00959	0.589895	0.199151	-0.0219938	-0.00724551	-0.107842	-0.0818503	-0.070961	-0.858801	-1.65246	-2.42386	-0.885868	-1.13621	-1.63669	-3.29726	-1.21486	-1.50288
Lhx1_Homeobox	-0.168122	-0.199144	-0.0186436	-0.282217	-0.192128	0.0511058	0.174216	0.0843165	0.0521739	0.367628	0.0233907	-0.0904219	-0.767699	-0.1517	0.129487	-0.342406	0.211491	-0.278486	0.0974137	-0.867318	-1.23745	-0.824973	-0.221392	0.0554795	-0.222931	-1.09852	0.0348897	0.449978	0.333313	0.279248	0.0744118	0.313736	1.12952	1.09989	1.03287	0.401922	0.314278	0.0229169	0.0550708	0.132553	-0.125069	-0.747666	-0.82741	-0.333046	-0.15607	-0.633825	-1.14796	-0.531093	-0.148188
Gsx2_Homeobox	-0.287847	-0.654034	-0.252017	-0.404889	-0.0085984	0.0519478	0.0746744	0.0796309	0.0425068	0.671629	0.191584	0.0964448	-0.240013	0.155444	0.277317	0	-0.426835	-1.21525	-0.746535	-1.8143	-1.50453	-1.00322	-0.363858	0.147996	0.0452588	0.00652783	0.0620214	0.179229	0.132089	0.620021	0.36558	0.539294	0.458035	0.47335	0.986103	1.41388	1.2169	0.319902	0.195006	0.388241	0.0490182	-0.152368	-0.685565	-0.369332	-0.380997	-1.06687	-1.87323	-0.870421	-0.5596
ZNF692_Zf	0.509464	0.340764	0.128103	0.270115	0.134178	0.670423	0.100109	-0.128653	-0.497258	-0.389052	0.192659	0.144385	0.555744	0.125776	0.00294993	-0.318815	-0.567466	-0.396408	-0.125879	-0.18228	-0.0767438	-0.078231	-0.25413	-0.551143	-0.414758	0.0424318	0.034898	-0.336565	-0.251517	0.32064	0.405985	0.0848661	0.00760124	-0.413246	-0.103553	-0.571093	-0.0463651	-0.180855	0.0484594	0.173391	0.0363212	-0.260613	-1.09773	-1.03716	-0.164028	-0.0680619	0.380455	-0.0925344	-0.00740063
ZNF675_Zf	0.181061	0.124207	0.507785	1.14497	0.863973	0	-0.514814	-0.172857	-0.0691081	-0.0647238	-0.357272	-0.0593237	-0.142225	-0.302123	-0.623679	-0.161253	0.0232519	-0.460367	-0.844487	-0.333904	0.114041	0.207731	0.228374	0.367407	0.229175	0.157799	0.0410785	0.187146	1.01793	1.25832	0.561708	0.0463651	0	-0.203994	-0.391172	-0.300361	0.102992	0.221262	0.195462	-0.260105	-0.824302	-1.83447	-2.11303	-1.79441	-0.990998	-0.417851	0.16465	0.480216	0.912159
THRa_NR	-0.00517782	0	0.251011	0.0875947	0.162611	0.0240059	0.0481448	0.093908	0.309262	-0.013692	-0.0216301	0	-0.0556921	0.0611394	-0.336306	-0.70613	-1.07208	-2.58347	-1.32346	-1.05513	-0.00402049	0.295006	0.648348	0.279801	0.280751	0.668692	-0.153047	-0.0328938	0.685215	-0.0307671	-0.121065	-1.77775	-0.780195	-0.857429	-0.720726	-1.21035	-0.791658	-0.0667425	0	-0.0422014	-0.677056	-1.61316	-3.56006	-4.11667	-1.78194	-1.66988	-0.412139	-0.237256	0.458209
Gfi1b_Zf	-0.642564	-0.229063	-0.412444	0.348224	0.188188	0.00128225	-0.383472	-0.387854	0.0894096	0.0160853	0	0.404657	1.00746	1.11515	0	-0.331419	-1.41704	-1.89304	-2.65917	-2.18223	-0.811717	-0.430674	0.119698	0.43993	0.493392	-0.027247	0.0339444	0.284338	0.536496	1.15207	0.00962644	-0.23103	-1.35241	-0.309123	-0.00515247	0.293833	0.06708	-0.00766321	-0.00290058	0.328215	0.0511073	-1.1101	-3.86419	-3.12084	-1.21812	-1.85117	-1.66742	-1.18697	-0.0227378
Hoxa13_Homeobox	0.0543217	-0.0183897	-0.0527471	0	-0.0204665	0.0554353	-0.0380337	-0.156339	0	0.0844082	0.41457	0.745795	0.776689	0.588017	0.104052	-0.241328	-2.03525	-3.09852	-0.728788	0.0817518	0.158006	0.061572	0.0396564	0.151308	0.0380039	0.193257	-0.465107	0.013822	0.394193	0.442482	-0.00740063	-0.0372823	-0.134918	-0.0600877	-0.0618595	-0.00676332	-0.0732978	0.391979	0.16205	0.177456	-1.35491	-1.57256	-3.13445	-2.529	-0.43922	-0.031351	-0.00779701	-0.0421127	0.0498446
Hoxd13_Homeobox	0.914771	0.56671	0.150636	0.000140969	0.0391013	0.0220573	-0.341983	-1.15436	-1.12251	-0.300815	-0.0827947	0.181061	-0.0591371	-0.0397402	-0.358568	-0.137083	-0.811583	-1.14073	-0.772965	0.0105323	0	-0.016717	-0.152467	-0.0848513	-0.347327	-0.0663607	0.383715	0.914304	0.918863	0.101971	-0.0189444	-0.0164754	-0.000424511	-0.0789792	-0.461045	-0.315688	-0.643404	0.0252038	-0.379798	-0.0456271	-1.07957	-0.200631	-1.10205	-3.55948	-2.00418	-0.358917	0	0.780443	0.254502
AP-2gamma_AP2	-0.330201	-0.179642	0.38545	0.733799	0.729339	0	-0.0572365	-0.361929	-0.399026	-0.117194	0.0127562	0.613686	0.00746851	0.736608	0.341801	0.710015	0.215145	-0.0180204	0.0993974	-0.101369	0.0884454	-0.0158989	0.232808	0.79593	2.08813	1.09459	0.146746	0.0601297	0.296335	-0.0332759	-0.0304694	-0.0221997	-0.0164485	-0.0580574	-0.406122	-0.253117	-0.0744033	0.334702	0.0521911	0.508434	0.296886	0.187758	-1.1069	-4.08542	-1.85505	-1.14328	-0.240533	-0.391172	0.0613521
RBPJ:Ebox_?bHLH	-0.196085	0.00171602	-0.0572692	-0.104982	-0.0086003	0.683844	0.820606	0.791121	0.359879	0.0058474	-0.0693553	-0.0113075	0.197444	-0.039978	-0.00219751	-0.51062	-0.355359	-0.221163	0	-0.102508	-0.776199	-0.390182	-0.0937637	0.0441356	0.16044	0.633419	-0.516757	-0.769315	-0.591278	-0.556025	-0.0355517	0.272728	0.455145	0.476315	0.16242	-0.136862	-1.52395	-0.438501	-0.0133471	-0.252574	-0.95034	-3.11582	-0.835241	-0.708289	-0.260112	-0.132596	-0.22645	0.0105333	0.118276
Hoxa9_Homeobox	0.0863936	-0.832027	-0.43852	-1.23449	0	0.233767	0.357321	0.168141	0.110129	0.803514	0.0808868	-0.143586	-1.92122	-0.806869	-0.214942	-0.116184	-0.277363	-0.343913	0.0393663	0.276363	0.0912983	0.265547	0.0804959	0.0917893	-0.198953	-0.685034	-0.261134	-0.542169	0.0744118	0	0.458846	0.462499	0.388389	-0.000457269	-0.294632	-0.0138166	-0.164891	0.0794405	-0.245469	-0.124857	-2.03006	-3.7064	-1.95134	-1.29406	-0.173802	-0.197938	-0.157567	0.0106793	0
GATA_Zf_IR	0.176558	-0.58514	-0.83869	-0.214527	-0.0482692	-0.116163	-0.126504	-0.166126	0.205125	0.114824	0.0744845	-0.0673892	0.0211651	0.622356	1.03118	0.442763	0	-0.378363	-0.248385	0.0380479	0.399026	0.848475	0.735505	0.0659893	-0.546999	-1.41935	-0.127925	-0.477263	-1.19566	-0.927295	-0.396034	0.019051	0.0386693	0.0347567	0.0589881	0.0113792	-0.116753	-0.254679	-0.343339	0	-1.19839	-2.25721	-3.19676	-1.72066	-0.48475	-0.0207781	0.67342	0.785273	0.269699
Lhx2_Homeobox	0.0086003	0.219755	0.265895	0.0793654	0.061572	0.05818	0.040171	0.0914946	0.125879	0.448715	0	0.0343719	-0.277804	-0.0086003	-0.0789295	-0.302764	-0.412158	-0.616534	-0.560602	-0.696731	-0.083527	0.0868856	0.228088	0.399081	0.0690957	-0.367684	-0.200717	0.0771213	-0.0525847	0.0399905	0.115689	1.16677	1.14615	0.651066	0.0180196	-0.0474049	-0.0721451	-0.0325604	-0.0912711	-0.069083	-0.553912	-1.05182	-1.33687	-0.802359	-0.420775	-0.361419	-0.327249	0.0413185	0.00456894
En1_Homeobox	-0.347211	-0.501568	-0.0975864	-0.445509	-0.116072	-0.343462	0.0461784	0.0339377	0.0538378	0.24968	-0.0158989	0.134509	-0.343766	0.105729	-0.130152	-0.446852	-1.43994	-1.057	-0.176558	-0.195476	0.0513951	0.0601404	0.282217	0.904123	0.621345	0.162611	-0.214526	0.0838793	0.399807	0.814542	1.09765	1.07974	1.14092	0.692396	0.226475	0.301416	0.0485841	0.0743958	-0.0614066	-0.013261	-1.05065	-2.15033	-2.63366	-0.409561	-0.0291687	0.281905	0.777386	0.556998	0.694533
Nanog_Homeobox	-1.41419	-1.09361	-0.373947	0	0.217116	0.353444	1.01034	0.214925	-0.227067	-0.350692	-0.358721	-0.116252	-0.932165	-1.3178	-1.81893	-2.06012	-2.1089	-1.27833	-0.353444	0.00684025	0.0491587	0.242192	0.409676	1.24432	1.62179	1.58759	-0.839238	-0.789188	0.501473	1.86971	1.71432	0.368266	0.0730965	-0.0530875	-0.442445	-0.492535	-0.428119	-0.285285	-0.255517	-0.404371	-1.23242	-2.67565	-2.01992	-1.58461	-0.326329	0.261981	0.820946	0.412278	-0.177669
Mixl1_Homeobox	-0.375376	-0.272639	-0.0449109	0.0817518	0.0275969	0.0279874	0.319164	0.683498	0.901404	0.491458	0.175766	0.0186166	-0.160324	-0.300463	-0.429961	-0.36218	-0.884432	-0.249713	0.0202847	0.0626452	-0.151094	0.0231285	-0.0086003	0.392922	-0.0086003	-0.00659792	-0.137264	0.0221997	0.352722	0.624756	0.159901	-0.114214	-0.370663	0	0.203063	0.42733	0.191348	0.168244	-0.150394	-0.418933	-1.51696	-1.08184	-0.901667	-0.675055	0	0.0771171	-0.0203978	-0.0630235	-6.42e-05
p73_p53	-0.10622	-0.13616	-0.120528	0	0	0.392491	0.362715	0.182525	0.867318	0.900979	0.533371	-0.210434	-0.760272	-0.874381	-0.944811	-1.88925	-1.20584	-1.10562	-0.122102	-0.108269	-0.0537132	0.0656518	0.163735	0.219058	0	-0.0883095	0.28375	0.132327	0.232117	0.0434275	0	0	0	0.278282	0.194267	-0.0323139	-0.537006	-0.373542	-0.51327	-0.107978	-0.51704	-0.908617	-1.31642	-1.35499	-0.753399	-0.165957	-0.278981	-0.021009	0
E2F_E2F	-1.01096	-1.46215	-1.89457	-0.236986	0	0.176481	0.0209792	0.0434557	0.101681	0.593104	0.0429245	-0.351694	-1.87646	-2.09545	-2.88982	-1.63555	-0.674168	-0.150257	-0.0875348	-0.026767	0.0308232	0.0355377	-0.473818	-0.625537	-0.225827	0.136997	-0.190913	-0.172038	-0.631022	-0.321885	-0.0543502	0.117185	0.247323	0.0331934	0.0323139	-0.165191	0.0322087	-0.0793704	-0.834301	-0.970066	-1.29406	-0.936145	-2.44922	-1.01341	-0.909335	-0.197711	-0.488465	-0.1361	-0.79198
TATA-Box_TBP	-1.3839	-1.58393	-1.46427	-1.64369	-1.27374	-1.11745	-0.625874	-0.638148	-0.0347351	-0.1434	-0.0499403	0.126558	0.0857401	-0.568546	-2.76559	-3.90263	-1.47792	-2.95506	-1.60546	-1.11402	-0.0252312	0.166802	0.204312	0.12388	0.122031	0.319665	-1.74428	-1.18268	-0.540628	-0.0554351	-0.378621	-1.93655	-0.930031	-0.854498	0.0264077	-0.043008	-0.0297796	0.0890227	0.0443886	-0.277918	-2.39635	-5.41428	-2.8597	-4.11667	-0.573766	-0.299212	-0.170562	-0.191545	-0.16096
Hoxd11_Homeobox	-0.108606	-0.515773	-0.266523	-0.535015	0.0086003	0.0827836	-0.196865	-0.807483	-1.34238	-0.168149	-0.269178	-0.234143	-0.811886	-0.790541	-1.33223	-1.90683	-3.00333	-2.5656	-1.2845	0.0507118	0.306989	0.821843	0.62667	0.507432	0.0371296	-0.177857	-0.170686	-0.0123935	0.0707718	-0.027998	-0.00421115	-0.0050536	-0.203005	-1.61664	-3.12417	-1.65147	-1.68738	-0.41624	-1.73014	-1.24149	-5.82722	-4.69382	-4.99504	-4.14934	-1.00308	-0.154765	0.242758	1.09173	0.830947
DLX2_Homeobox	-0.911245	-1.18067	-0.63182	-0.697439	-0.606812	-1.75202	-1.24156	-0.757194	-0.229983	0.0461784	-0.181061	-0.0542935	-0.288182	0.0380039	-0.0705405	-0.369883	-1.25202	-1.85439	-0.803514	-0.286297	0	-0.0138397	0.064279	0.236365	-0.0866212	-0.527471	-0.502873	-0.221768	0.0325604	0.266649	0.147031	-0.0290851	-0.0434275	0.0618595	0	0.0194883	-0.239115	-0.12654	-0.307185	-0.366626	-2.26711	-3.04489	-3.77188	-1.98027	-0.799636	-0.234691	0.09945	-0.0494731	0.221769
LRF_Zf	-0.329346	-0.0694056	-0.58361	-2.23271	-4.75399	-5.4885	-9.16292	-11.4429	-11.6626	-6.27881	-5.11561	-2.4467	-2.60712	-5.2269	-11.9583	-21.8986	-27.5924	-31.0746	-20.7863	-9.96061	-1.63276	-0.117814	0.838932	1.31814	2.58418	2.6254	-0.0337411	-0.00620988	-1.29855	-4.21874	-5.40646	-3.23311	-1.6559	-3.96528	-4.34457	-3.9909	-2.91138	-1.9855	-3.08347	-5.57108	-12.0937	-19.6228	-21.028	-16.9851	-9.31911	-3.98621	-1.35499	-0.498599	-0.179334
Hoxa11_Homeobox	0.08462	-0.483055	-1.17725	-2.38235	-0.77288	-0.553531	-0.314732	-1.16372	-0.519974	-0.258542	-0.134599	-0.196181	-0.215122	-0.301847	-0.581801	-1.93138	-3.07655	-4.12558	-1.92375	0.0173434	0.42163	1.81567	0.991716	0.891236	0.0415285	-0.106878	-0.423848	-0.18283	-0.125798	-0.746983	-0.604782	-0.90298	-0.849549	-1.49942	-1.09456	-0.257155	-0.634572	0.0122107	-0.284329	-0.0664988	-2.02888	-1.8527	-2.41817	-3.44241	-0.944369	-0.100295	0.282687	1.95893	2.66286
Hoxc13_Homeobox	0.0529754	0.0279874	-0.263835	-0.595948	-0.849868	-1.02275	-0.733432	-0.696509	-0.127557	-0.156731	0.00989292	0.335405	0.28566	0.0736869	-1.77125	-2.76809	-3.12715	-1.29901	-0.241997	0.473012	0.741146	0.701208	0.686812	0.603162	0.0585171	-0.119746	0	0.020029	0.0562165	-0.278282	-0.603027	-0.804092	-0.285661	-0.20944	-0.5449	-0.894469	-1.04831	0	0.00228713	-0.265032	-2.1594	-1.98527	-2.30081	-2.13959	-0.265944	0.517167	1.4811	1.52838	0.906899
HOXB13_Homeobox	0.204541	0.239196	0.120806	-0.0524188	-0.669805	-1.01062	-0.356722	-0.335747	0	-0.268082	-0.00976426	0.388591	0.461813	0.251011	-0.646081	-1.04175	-2.96102	-1.93217	-0.86976	0.0863936	0.295419	0.360004	0.379726	0.745027	0.34774	0.62667	0	0.0830367	0.51188	0.0252038	-0.249225	-0.575843	-0.06708	-0.0740521	-0.232603	-0.665817	-0.560019	0.210269	0.17947	0.0997637	-1.25408	-1.21378	-1.86846	-2.65798	-0.663898	0.0355354	0.443852	1.88943	1.26635
Ptf1a_bHLH	0.353444	1.1793	1.05087	-0.021292	-1.11584	-2.22935	-0.628969	-0.368523	-0.120806	0.182513	0.686812	0.241816	-0.235203	-1.89148	-1.07652	-2.58595	-3.08172	-2.09738	-0.640755	0	0.444617	1.49169	1.47347	0.116913	-0.25099	0.163221	0.129575	0.0832834	0.166215	-0.218892	-0.832862	-1.10453	-0.518166	-0.180048	-0.0432993	0.145732	0.221015	-0.068852	-0.0104754	-0.520949	-0.40967	-2.82464	-2.76275	-2.0087	-1.03039	-0.288604	-0.734266	0.034925	0.192442
HEB_bHLH	0.052935	1.19656	1.14245	-0.0391013	-1.11187	-2.32687	-1.23339	-0.911876	-0.775255	-0.432089	-0.307628	-0.436965	-0.839457	-1.73695	-0.854968	-1.71349	-2.21551	-1.69178	-0.279801	0.262309	0.87561	0.964678	0.767642	-0.0461784	-0.178688	-0.0474238	0.0154568	0.021951	0.258128	-0.614215	-1.08908	-1.35065	-0.421915	-0.0278954	0.0194255	-0.0672015	-0.40806	-0.697655	-0.242444	-0.552948	-0.584008	-2.28703	-1.8253	-0.766526	-0.0486	0.206775	-0.0328938	0.181653	0.430108
DLX1_Homeobox	-0.157486	0.0190806	-0.0427286	-0.831784	-1.20002	-4.29271	-2.77712	-0.929085	-0.085501	0.511058	0.126654	-0.0566794	-0.16785	-0.164041	-0.650408	-1.89959	-2.98319	-2.89881	-0.845496	-0.0758536	0	0.168122	0	0.462153	-0.0421477	-0.140898	-1.11459	-0.218546	-0.0141578	-0.0920505	-0.657202	-1.75797	-1.00577	0.00810733	0.366422	1.63408	0.761927	0.100413	-0.271784	-0.430764	-2.30562	-3.18854	-2.60816	-0.405887	-0.0218077	-0.0512184	-0.0406509	0.536783	0.32793
RAR:RXR_NR_DR	-0.353713	-0.444576	-0.152617	0.0463757	0	-0.196365	-0.0505449	0.232211	0	0.108831	0	-0.0375071	-0.239594	-0.260813	-0.0203305	-0.706815	-1.60283	-0.721697	-0.0708802	0.0723939	-0.149934	-0.536092	-1.00327	-0.379074	-0.201767	0.0319898	-0.296158	0.0159555	0	0.102062	-0.0139587	-0.174913	-0.429821	-0.341429	-0.360722	-0.0691828	-0.0396231	0.180585	0.0987587	0.09945	-0.23282	-0.200149	-0.536437	-0.265697	0.0021808	0.133349	0.043703	-0.729893	-1.72922
CDX4_Homeobox	-0.388038	-0.755286	-1.67852	-1.03183	-0.385224	0	-0.440523	-0.472754	-0.206962	-0.0258119	0.159935	0.00285872	0.116908	-0.299004	-0.939743	-2.15542	-1.67884	-0.721534	-0.342363	0.042351	0.226767	0.595282	0.46429	0.494772	-0.0413123	-0.00402049	-0.157258	-0.00273368	-0.0897468	-0.218182	-0.400878	-0.0819789	-0.742458	-1.01603	-1.21872	-0.681581	-0.603752	-0.107842	0	-0.0315635	-0.577992	-0.657053	-0.994083	-0.743573	-0.11479	0.0403516	0.439544	1.29466	1.8897
NeuroD1_bHLH	0.0109772	0.638148	0.279564	-0.0672669	-0.0817753	0.26907	1.38814	0.831254	0.261578	0.917741	1.08646	0.828344	0.379747	0.28566	0.357082	-0.234725	-2.37802	-1.83389	-0.78677	0.0496726	0.149432	0.089519	0.323331	0	-0.602521	-1.106	0.157139	0.120598	-0.036962	-1.15476	-0.948557	-0.127703	0.180883	0.249761	0.265362	0.000700613	-0.105028	-0.308477	-0.186225	-0.164028	-0.346984	-0.706832	-1.60305	-0.955122	-0.141626	0.894426	0.536675	0.685565	0.152575
Atoh7_bHLH	-0.246517	0.452463	0.375876	0.0405383	0	0.214386	0.747943	0.0984552	-0.539392	0.139336	0.86678	2.34064	0.708218	0.253518	0.0258563	-1.05588	-2.60747	-1.62786	-0.351158	0.0452588	0.00867555	0	0.343785	0.449763	-0.0528049	-0.251173	-0.355705	-0.279137	-0.0988149	-0.724389	-0.346655	0.102912	0.881484	0.430076	0.0954457	0.225385	0.203699	0.0930962	-0.0623349	-0.116753	-0.333046	-1.4599	-3.03125	-1.68163	0.187275	0.616129	0	-0.0744118	-0.031351
Phox2a_Homeobox	0.060706	0	-0.119861	0.0598606	0.106233	0.0376746	-0.283379	-0.606663	-0.473012	0.0264512	0.00408832	0.235203	-0.061572	-0.021292	-0.523337	-0.368523	-0.399017	0.177129	0.410269	0.811049	0.243928	0.576136	0.657053	2.36861	1.14245	0.744388	-0.0591009	-0.000473434	-0.0267021	0	0.0295977	0.00421115	-0.423848	-0.030633	-0.0361372	0.561599	0.200717	0.457738	0.0376165	0.0295977	-0.850367	-0.412384	-0.105132	0.165616	0.0124912	0	-0.151465	-0.050856	0.0250136
Zic_Zf	0.292834	0.142225	0.125879	0.236768	0.188479	0.184358	-0.0359288	-0.282403	-0.377939	-0.165458	0.210957	0.687325	0.514874	0.0803059	-0.275919	-1.72492	-1.76987	-0.786793	0	0.31585	0.171253	0.376494	0.380496	0.234725	-0.0304723	-0.0259193	-1.02431	-0.241454	-0.930876	-1.01673	-1.79364	-0.345511	-0.0447915	-0.413856	-0.0823696	0.278981	2.54561	1.38276	0.65687	0	-0.312738	-1.58228	-0.537006	-0.0516926	0.22653	0.452827	0.0562165	0.0507942	-0.159901
Lhx3_Homeobox	0.0137298	0.13363	0.0266471	-0.287272	-0.255721	-0.563339	-0.105508	-0.106572	-0.168065	0.162739	0.141238	0.523288	-0.00356999	0.25497	-0.00817722	-0.379309	-0.569622	-0.309116	0.140841	-0.0620897	0.117342	-0.0384604	0.0713679	0.238757	0.240604	0.00172013	-0.343874	0.0560465	0.185938	0.957264	0.705254	0.317804	0.268162	0.37698	0.660536	1.04999	1.83528	1.88409	0.669655	0.243018	-0.683611	-1.52825	-1.10311	-0.00291017	0.47269	0.203287	0.432538	0.0348897	0.15385
DLX5_Homeobox	-0.23995	-0.0839047	0.0132159	0.0825389	0.158891	-0.111753	-0.311174	-0.600873	-0.342151	0.293961	0.307223	0.629466	0.0929153	0.138801	-0.164613	-0.671391	-1.57457	-1.70232	-0.673547	0	-0.117476	-0.0512143	-0.286197	0.162711	-0.28552	-0.259724	-1.72714	-0.201922	0.0163366	0.160041	-0.0866569	-0.350046	-0.23203	0.0447915	0.642821	2.40126	1.53696	0.506562	0	0.0203978	-1.36364	-1.61664	-1.42126	0.0135911	0.30048	0.338436	0.0799438	0.0534458	0
Dlx3_Homeobox	-0.89115	-0.280441	0.189878	0.168065	0.286297	-0.534191	-0.223666	-0.400099	-0.069747	0.294903	0.3227	0.78393	0.129238	-0.0117329	-0.838852	-2.03131	-1.97914	-1.02322	-0.0969381	0.04235	0.0842543	0.021818	0.00939626	0.509135	-0.061572	-0.00468688	-1.65864	-0.251155	0.204817	0.69319	0.24808	-0.19885	-0.368452	-0.206736	0.27805	0.794408	0.654944	0.0814597	-0.139239	-0.297975	-1.68862	-2.16995	-1.23468	0.122706	0.773009	0.525937	0.130325	0.182208	0.269718
Hoxd10_Homeobox	-0.661066	-2.44651	-0.734894	-0.734789	0.293961	0.311174	0.159964	0.00304886	0.0417532	1.02275	1.7273	1.17909	0.0993052	-0.0789106	-0.0550219	-0.508779	-0.605038	-1.18269	-0.190346	0.0897086	0.242243	0.171954	-0.144252	-0.288982	-0.743587	-0.387854	-1.48964	-1.45351	-0.532541	-0.758767	-0.225807	-0.129855	-0.239371	-0.219767	-0.0387304	1.2611	0.857847	0.519841	-0.135516	-0.344306	-1.31878	-1.23806	-1.10453	-1.67467	-0.6025	-0.402524	-0.351005	-0.0253873	0.00293301
Hoxa10_Homeobox	0.202832	-0.0888734	-0.206666	-0.00652783	0.364662	0.86678	0.289427	0.233767	-0.00285688	0.759262	1.96844	2.33961	0.232711	-0.014966	-0.261058	-0.283585	-0.500124	-0.158503	-0.173513	-0.139093	-0.157685	-0.240337	-0.130429	0.512563	1.08965	0.666923	-0.192124	-0.177661	-0.189485	-0.488479	-0.0993512	0.0952576	0.207776	0.0508996	0.350756	1.4974	1.21133	1.19999	0.117884	0	-0.920355	-1.51384	-1.01142	-0.345632	-0.346194	-0.579938	-1.41529	-1.65529	-1.67371
HOXA2_Homeobox	0.0450551	0.391065	1.00185	1.30388	0.126504	0.107596	0.364841	0.924211	0.42064	0.246531	0.178866	0.158503	-0.0407157	-0.0495742	0.00673863	0.0848513	-0.259265	-0.794502	-0.721112	-0.716478	-1.05684	-0.083527	-0.46984	-0.23562	-0.617724	-0.269251	-4.87102	-1.95659	-0.809901	-0.311387	0	0.0885995	0.13012	-0.0267021	-0.250313	0.00578715	0.0244944	0.0793704	-0.342964	-0.5799	-0.346194	-0.315791	-0.634865	-0.483466	-0.432853	-0.105006	-1.18917	-0.177669	-0.26334
HOXA1_Homeobox	0.00634889	0.118008	0.0817518	0.246697	0.146043	0.00261631	0.0279874	-0.1529	-0.124666	-0.172844	0.0175553	-0.0593237	-0.400282	-0.860881	-0.290994	-0.405712	-0.337379	-0.565604	-0.519458	-0.0620897	-0.251644	0.0413211	-0.697121	-0.269076	-0.904123	-0.395425	-3.18992	-0.567427	-0.15361	0.0790607	0.0267021	0.050076	0.112667	-0.0792431	-0.0302403	0.121091	0.223596	0.119388	-0.36667	-0.550274	-0.262	-0.22122	-0.305066	-0.585266	-0.251517	0.000512171	-0.22157	0.035258	0.0127046
Brachyury_T-box	-3.31437	-1.66605	-0.119557	0.954614	0.734129	0.235486	-0.208437	-0.417142	0.395001	0.305298	0.0828211	0	0.0327386	-0.194969	-0.522005	-0.775561	-0.219377	-0.318524	-0.748195	-2.19942	-1.19947	-0.515247	-0.0727555	-0.039218	-0.223937	-0.262309	-6.04885	-3.81012	-1.49876	-1.50798	-1.25715	-1.13912	-0.0585473	0.117865	0	0.207192	-0.423822	-0.471396	-0.355055	-0.45087	0.150973	-0.311871	0	-0.12676	-0.743842	-1.41405	-1.34348	-0.0697263	-0.0673865
Bcl11a_Zf	-0.115787	0.311331	0.347953	0.518327	0.524776	0.328658	-0.0461784	-0.0327386	0.0792961	0.276195	-0.313322	-0.0896286	-0.0949996	0.254045	0.327816	-0.0313473	-0.106401	-0.326702	0.0839047	-0.757411	-1.12223	-1.87644	-0.457502	-0.434128	0.00620908	-0.0984552	-1.31371	-0.508008	-0.257137	0.113828	0.257011	0.300792	-0.0639414	-0.0420057	-0.022701	0.32064	-0.0228792	0	-0.115883	0.254674	0.0872924	-0.065591	-0.035258	-0.0331453	-0.0183596	-1.62939	-1.32439	-1.08058	-0.0724063
Zfp809_Zf	0.0907564	-0.0673089	0.00811882	0.168065	0.135628	0.334303	0.767699	1.22449	0.789145	0.00629366	-0.288092	-0.499556	0.0179332	0.459858	0.456665	0.265547	-0.181289	-0.0868236	-0.415816	-0.816263	-0.380099	-0.28566	-0.309291	-0.785512	-0.829432	-0.578884	0.0556559	-0.256478	-0.327544	-0.295037	-0.358758	-0.22645	0.019051	-0.149497	-0.203942	-0.54544	-0.163113	0.128089	0.669582	0.201797	-0.197042	-0.220285	-0.253899	-0.575321	-1.34441	-0.833163	-0.154672	-0.400113	-0.206736
ZSCAN22_Zf	-0.0353943	-0.0388159	0.34774	0.270678	-0.00373666	-0.279084	0.0720962	0.360484	1.79437	0.611284	0.36218	-0.175801	-0.00603261	0.0914911	0.23692	0.404657	0.0482878	-0.113314	-0.533791	-0.397923	-0.137493	0.00517782	0.00874572	-0.733051	-2.24994	-2.59169	0	-0.0046874	0.0746718	0.310208	0.0728728	0.00568355	-0.0705444	-0.118088	-0.222629	-0.337108	-0.164114	-0.334434	0	-0.100039	0.0109959	0	0	0.138503	-0.0935302	-0.35785	-0.758806	-0.787401	-0.403524
STAT6_Stat__	-1.13438	-2.069	-1.37247	-0.327739	-0.0615268	-0.18184	-0.312861	-0.280441	-1.03134	-1.20259	-1.13713	-0.325753	-0.636208	-0.991436	-0.447058	0.0345179	0.371124	0.156101	-0.184358	-0.147789	-0.0889283	0.0696454	-0.115308	-0.0791853	0.0534165	0.863777	-0.0562165	0	-0.271019	-0.355859	-0.657008	0.0399905	0.130227	0.333099	-0.059773	-0.334297	-0.00314733	0.275965	-0.209711	-1.9479	-2.50252	-0.825233	-0.160332	-0.918566	-1.77208	-0.979944	-0.260972	0.168066	-0.290543
STAT6_Stat	-0.0510561	-0.484494	-0.395667	-0.00562174	0.0527656	0	-0.0104564	-0.0270851	-0.253662	-0.590781	-0.538224	-0.453751	-0.70993	-0.637976	-0.532116	-0.0185369	0.0505541	0.435059	-0.0776863	-0.0131027	-0.305091	0	-0.213103	-0.132953	0.0798876	1.40006	0.132327	0.619107	0.147431	-0.0131857	-0.13154	0.107568	0.291839	0.248369	0.193443	0.0348897	0.0895855	0.20683	0.0569653	-0.73363	-1.48898	-0.614215	-0.213082	-0.118088	-0.876677	-0.366062	-0.0646011	0.21969	0.223979
PAX5_PairedHomeobox_condense	-0.206962	-0.0425068	-0.427869	-0.00171602	-0.0199438	0.323989	0.339381	0.64787	0.745968	0.132312	-0.083527	-1.84639	-1.54403	-1.40319	0.0665817	0.269076	0.322847	0.0314042	0.00171602	0.0259193	0.39039	-0.00973241	-0.0621534	-0.367769	-0.200738	-0.426688	-0.295481	-0.0685946	-0.210888	-0.00848277	-0.105766	-0.00924161	-0.0177714	0.114341	-0.0209762	-0.136758	-0.208334	-0.172706	-0.0702274	-0.294005	-0.031351	0.00622046	0.289671	0.0453559	0.103553	0.00724551	0.0796849	-0.0576817	-0.00290058
TRPS1_Zf	-0.255569	-0.598888	-0.527471	-0.347006	-0.23758	-0.0687197	0.048355	0.11188	0.261578	0.11157	0.0947792	-0.466286	-2.73293	-3.8208	-2.32993	-0.72633	-0.323536	-0.494148	-0.252856	-0.621695	-0.196608	-0.199233	0.273355	0.0927476	0.127337	0.223699	-1.32787	-1.68658	-0.785188	-0.137402	0.0140487	0.0343717	0.0659337	0.312867	0.604759	0.241454	0.152264	-0.00732426	-0.152901	-0.324615	-0.430108	-0.256997	-0.251572	-0.563239	-0.897305	-1.25408	-0.657739	0.037699	0.279248
Tbr1_T-box	-1.5498	-1.26929	-1.8848	-1.28802	-0.997874	-0.353213	-0.0917893	0.0390941	-0.115184	-0.948623	-1.10317	-2.74616	-3.29548	-4.83366	-1.60046	-0.398425	-0.0749734	-0.551073	-1.97257	-2.74461	-0.700175	0	0.279646	-0.300339	-0.347006	-0.299969	-1.5663	-3.01726	-1.56224	-1.47098	-0.28375	-0.473841	-0.0742455	-0.63253	-0.199401	-0.088048	0.177661	0.00214449	-0.233258	-0.895427	-0.258128	-0.339822	-0.448502	-1.12822	-2.01503	-2.51718	-1.46427	-0.055755	0.631353
GATA3_Zf	0.443462	0.167058	-0.132347	-0.286384	-0.29718	-0.0417749	0.200672	0.412738	0.786793	0.16986	0.222562	-0.344338	-0.972738	-2.29329	-0.981134	-0.152617	0.171073	0.0703498	0.0494617	-0.148615	0	-0.117342	0.17355	0.15991	0.554133	0.822874	-1.00198	-0.471554	-0.356758	0.146832	0.121091	0.860596	0.279248	0.336248	0.26298	0.0181838	0	-0.257917	-0.0045299	-0.157353	-0.0521911	-0.0959143	-0.0121187	-0.0534458	-0.313732	-0.353227	-0.0127112	0.243148	0.783664
Hoxd12_Homeobox	-0.245865	-0.369137	-0.0957289	-0.0390941	0.268082	0.190032	-0.0316977	-0.0485691	-0.406591	0	-0.0437874	-0.753019	-3.04884	-2.08981	-1.21352	-0.309116	-0.0579784	0.354742	0.0851055	0.0667265	0.0682021	0.160692	-0.210957	-0.312312	-1.16939	-2.06741	-0.363457	-0.243695	-0.0189743	-0.197223	-0.167755	-0.0122107	0.0408047	-0.288236	-0.639952	0.499293	0.850316	0.533057	-0.394661	-0.0698285	-0.0973315	0.0115685	0.15762	0.358518	0.26058	-0.00948971	-0.22251	-0.228014	-0.243171
PRDM1_Zf	-0.0659893	-0.183782	0.128216	0.200738	0.170014	-0.11754	-0.451485	-0.263312	-0.231297	-0.936835	-2.22212	-3.60641	-2.80955	-5.9601	-6.39762	-5.83479	-2.09171	-1.47118	-0.679716	0	1.08964	1.35101	1.06852	1.7658	2.3932	1.81336	-1.17603	-0.998116	-0.526735	-1.73263	-2.34382	-1.26574	-0.354176	0.251306	-0.0602215	0.100475	-0.224266	-0.433666	-0.572734	-0.778246	-0.527541	-0.388501	-0.00487649	-0.351301	-0.324615	-0.0891968	0.15104	0.1674	0.472958
Mouse_Recombination_Hotspot_Zf	0.151208	0.0266526	-0.213103	0	0.206666	0.299429	0.0608755	-0.185924	-0.299004	-0.15628	0.139093	-0.0424318	-0.612425	-2.33068	-1.20447	-1.01406	-0.462667	-0.552121	-0.00816407	-0.167396	-0.168917	-0.414111	-0.241081	-0.282474	-0.196416	-0.00509023	-0.277918	-0.696418	-1.14023	-0.152451	0.335119	0.443151	0.00421115	-0.694272	-0.488836	-0.223433	0.227866	0.397373	0.098641	-0.282687	-0.557459	-1.03768	-0.341569	-0.068852	0.384994	0.0930335	-0.100475	-0.0778038	-0.217029
YY1_Zf	-0.603601	-0.0427881	-0.193931	-0.0673892	-0.0731742	-0.00731857	-0.58475	-0.909516	-0.554939	-0.129238	-0.20888	-0.903034	-0.510611	-0.272668	-0.524131	-0.423267	-0.444617	0.0086003	0.0067415	0.0268316	-0.0595848	-0.0669344	0	-0.689101	-1.90696	-1.09944	0.00962644	0.300717	0.209711	-0.00766321	-0.864886	-0.395843	-0.444225	-0.214424	-0.0190706	-0.030633	-0.198482	-0.645759	-0.201296	-0.0755479	-0.171663	0.0235694	0.0566304	0.539595	0.412885	0.204817	0.0462893	-0.0165231	-0.0966252
Six4_Homeobox	0.00573734	-0.0197052	-0.484599	-0.173798	-0.0512143	-0.277764	-0.397366	-0.871744	-0.921128	-0.974162	-1.18844	-0.551073	-0.643415	-0.313481	-0.375376	-0.167788	0.352989	0.387588	0.657347	-0.00569281	-0.0179145	-0.39723	-0.224121	-0.147804	0.0218217	0.0169324	-0.06708	-0.189538	-0.330933	-0.24806	-0.258552	-0.540685	-1.07699	-1.42459	-0.95369	-0.36922	-0.23282	-0.161164	-0.156513	0	-0.0184241	-0.10663	-0.252646	-0.401922	-0.275534	-0.379666	-0.000746641	-0.279583	-0.11071
VDR_NR_DR	-0.358568	-0.742109	-2.13891	-1.09489	-0.500656	-0.358568	-1.61949	-2.20032	-2.75282	-3.4535	-4.58364	-4.74033	-2.18623	-0.644867	-0.252682	-0.284542	-0.66507	-0.929085	-0.683498	-0.0984552	-0.00822451	-0.0897086	-0.415721	-0.136265	0.00171602	0.00171602	-0.334056	-0.0811638	-0.56182	-0.207214	0	-0.22678	-0.651915	-1.38371	-1.54712	-2.77395	-3.0867	-2.01181	-0.242905	-0.0945157	0.113229	-0.11774	-0.560613	-1.77811	-1.02813	-0.108638	-0.0362243	-0.174896	-0.4476
FXR_NR_IR	-0.0923157	0.0582237	-0.811918	-0.4734	-0.264745	-0.0385796	-0.468633	-1.31707	-1.05103	-0.491308	-1.03222	-1.8508	-1.48153	-1.25213	-0.367345	-0.621725	0.0551804	-0.100371	0.036279	-0.672997	-0.400282	-0.68565	-0.455403	-0.580278	-0.662492	-0.093908	-0.0822653	0.37164	0.0177714	-0.0717134	-0.1361	-0.0009486	-0.00918581	-0.22645	-0.412061	-0.708889	-0.964184	-0.806975	-0.668312	-1.01195	-0.396404	-0.256939	0.160374	-0.292244	-0.205548	-0.382434	0.0408819	-0.389438	-0.967806
Slug_Zf	0.0193028	-0.576992	-0.811583	-2.0205	-3.64047	-5.21741	-5.6352	-4.09714	-4.83634	-3.51149	-4.7021	-3.90183	-4.08514	-2.15576	-1.85408	-1.30939	-3.10849	-1.78027	-1.31034	-0.199211	0	-0.0220695	-1.27798	-1.60284	-0.41106	0.141408	-0.00742095	-0.309271	-0.258128	-0.915882	-1.00431	-1.78058	-1.48758	-0.66213	-0.542169	-1.16261	-2.49227	-1.60512	-0.61374	-0.172285	-0.467747	-1.35626	-2.12544	-1.3378	-0.72038	-0.0504229	0.178544	0.307273	0.0365765
Snail1_Zf	-0.0105323	-0.502188	-1.60169	-3.49575	-5.4204	-6.45231	-8.58315	-8.96998	-11.0401	-6.7034	-5.49881	-6.57436	-9.75282	-9.2161	-7.94596	-6.62731	-9.04964	-5.09732	-4.14316	-1.99691	-0.876869	-0.0791427	-0.538865	-0.805073	-0.288419	0.819326	-0.0436479	-0.504181	-0.185938	-2.11698	-4.87194	-6.65197	-4.1436	-1.57612	-1.67593	-2.74393	-3.63447	-3.46338	-3.20349	-2.2065	-2.33136	-1.94681	-2.82958	-1.53448	-1.49942	-0.265757	0.0814748	0.663723	0.187818
ZEB2_Zf	-0.168442	-0.453971	-1.22023	-3.79607	-5.9049	-8.5577	-9.59152	-10.5231	-9.3977	-5.69934	-5.6781	-7.4474	-10.8893	-11.4255	-9.80521	-8.91759	-11.9001	-13.2941	-12.4414	-5.3941	-1.10109	-0.166049	-0.0655928	-0.0775105	0.125958	0.369665	-0.173546	-0.237256	-0.225455	-1.95825	-5.66855	-9.07771	-9.76049	-8.97355	-8.68816	-4.20002	-3.86237	-3.55948	-5.5737	-6.99181	-7.94215	-5.09898	-5.29794	-4.23681	-7.68824	-3.79631	-1.96966	-0.288604	-0.0593625
ZEB1_Zf	-2.23401	-4.92642	-9.33623	-11.5497	-16.7823	-16.634	-20.4661	-18.9958	-17.4528	-12.5822	-12.1902	-15.9454	-19.4269	-20.7032	-17.9562	-17.8499	-19.0705	-16.1351	-12.6473	-6.6069	-1.88642	-0.0461784	0.239977	-0.00436913	-0.0889484	0.0161885	-0.636053	-2.26523	-3.30811	-7.71638	-15.6523	-21.55	-20.1067	-13.4322	-11.0752	-8.36074	-7.90993	-7.61662	-7.58871	-9.8233	-9.69908	-6.85307	-6.10955	-5.55808	-8.47398	-4.69906	-1.68297	0	0.320135
E2A_bHLH_near_PU.	-1.05103	-2.21551	-5.34525	-9.26196	-13.1065	-12.0573	-11.9172	-10.1349	-9.648	-7.28562	-8.23179	-10.5409	-12.1796	-13.4961	-11.1331	-12.9219	-14.3234	-13.7599	-12.4488	-6.08397	-1.71784	-0.0914946	-0.723878	-1.0108	-0.684638	0.0990515	-0.375276	-0.380284	-0.795972	-4.33108	-9.42794	-10.8357	-9.36387	-5.29794	-4.676	-2.77208	-3.04489	-2.54792	-2.44521	-4.02302	-5.64377	-6.02878	-5.71751	-6.0477	-8.08732	-4.27489	-1.8422	-0.234598	-0.344089
Nkx6.1_Homeobox	-0.462128	-0.803907	-0.13556	-0.0908752	-0.460721	-2.16739	-2.57452	-1.63419	-1.64024	-0.579646	-1.13713	-0.937244	-1.85618	-1.05087	-1.81147	-2.93277	-3.06154	-1.73874	-0.770652	-1.28222	-0.342699	-0.066847	0.277363	0.42337	0.224912	0	-0.147139	-0.0051602	0.239833	0.104168	-0.376038	-2.14727	-1.23384	-0.562845	-0.529692	-1.44543	-2.15315	-1.57357	-0.780841	-0.394508	-1.08908	-2.67241	-2.73268	-1.28458	-0.252574	-0.272563	0.0102221	0.316242	0.554211
Cdx2_Homeobox	-0.71425	-0.517378	-0.16785	-0.276819	-0.644362	-2.05474	-3.42133	-1.48968	-0.152493	0	0	-0.787587	-0.357557	-0.609357	-0.250223	-1.04339	-1.24197	-1.32486	-0.828035	0.0159745	-0.267529	-0.0639405	-0.705585	-0.181052	-0.917722	-0.676636	0.101097	0.328215	0.288731	0.0168966	-0.45647	-0.869992	-1.78874	-1.15448	-0.548954	-0.262822	-0.160334	-0.0886905	-0.049769	0.0173456	-0.271602	-0.174274	-0.485705	-0.488332	-0.45774	-0.095942	-0.011278	-0.00774399	0
Eomes_T-box	-1.71349	-1.11362	-1.33829	-1.15649	-1.01053	-2.12679	-3.01981	-2.63631	-2.41225	-2.92728	-1.52313	-2.69863	-1.98371	-4.81972	-1.55695	-0.76311	-0.323536	-0.786227	-1.03736	-0.864319	-0.578825	-0.0969381	-0.168122	-0.0351368	-0.00429499	0.0757764	-1.22188	-1.78255	-0.932733	-1.36787	-0.378116	-1.09894	-0.452799	-0.267063	-0.0333757	0.145686	0.177661	-0.448488	-0.221015	-0.575843	0.188491	-0.319902	-0.321814	-1.31341	-1.14185	-0.673763	-0.647099	-0.169654	-0.713737
CUX1_Homeobox	-1.12733	-1.0247	-0.380099	-0.942782	-0.390658	-2.18842	-3.59488	-3.71659	-3.64431	-2.84408	-2.40078	-1.81294	-2.06531	-3.06977	-3.86324	-1.59016	-0.831784	-0.498763	-0.363264	-0.299969	-0.116028	-0.0951757	0.0272026	0.0950408	-0.0551173	0.0946774	-3.07775	-2.80283	-0.345511	-0.0325604	0.151507	-0.156097	-0.690983	-0.562477	-0.409991	-0.0696829	0.0252038	-0.0534686	-0.242517	-0.460937	-0.762089	-0.303808	-0.109535	-0.105132	-0.0637443	0.105132	0.164028	0.193924	0.177644
Tbx6_T-box	-1.58021	-0.944587	-0.995957	-1.78337	-3.36762	-2.35948	-1.58767	-0.801628	-1.45341	-2.59219	-4.33311	-7.33706	-8.28493	-6.26388	-1.34209	-0.449763	-1.20978	-2.06556	-2.38235	-2.11052	-2.33643	-1.16657	-0.727191	-0.756625	-0.286715	-0.215853	-2.1259	-0.252692	-0.142776	-0.837702	-2.8016	-2.9542	-1.60847	-0.265768	-0.472139	-0.550911	-1.45292	-2.23877	-2.71714	-3.65066	-1.56525	-2.18545	-1.57179	-0.90051	-0.553901	-0.278981	-0.9008	-0.207192	-0.0774594
Tbx21_T-box	-1.76176	-0.648057	-0.955367	-2.52005	-2.91761	-1.94924	-0.214386	0.0969381	0.0278073	-0.223666	-1.58558	-3.48371	-6.31333	-4.4943	-2.35526	-1.06359	-0.185876	-1.75e-05	0.0659893	-0.74483	-0.513544	-0.635843	-0.164737	-0.467312	0.0199438	0.477349	-0.251155	0.0867712	0.115136	-1.09631	-2.14601	-1.66763	-1.60496	-0.364649	-0.253685	-0.0242643	-0.351447	-3.12113	-2.99823	-3.93179	-0.448352	-1.00513	-0.36667	-0.870688	-0.732934	-0.488975	-0.1674	0	0
Hoxc6_Homeobox	0.0368906	0.0585071	-0.0509467	0	-0.488195	-0.137036	-0.228722	0.0667265	-0.299238	-0.168065	-1.06027	-1.85618	-4.45937	-4.55534	-2.87924	-0.8781	-0.721228	-1.19139	-3.23709	-1.10743	0.0352555	1.05834	1.56272	0.424065	-0.102848	-2.1119	-0.804092	-0.11179	0.0344663	0.135456	-0.0999175	-0.165616	-0.247059	-0.0331795	-0.0442793	0.179109	-0.117185	-0.243553	-1.19018	-1.38304	-2.40621	-1.35551	-0.317514	-0.311664	-0.627344	-0.448411	0.278981	0.829882	0.637488
TEAD4_TEA	-0.0703203	-0.391289	-0.323331	-0.843696	-0.234503	-1.17252	-0.3869	-0.39039	-0.400197	-1.34509	-2.2931	-2.15542	-2.89208	-2.26551	-1.18954	-0.189878	0	-0.644796	-1.15697	-1.76401	-0.624838	-0.345162	-0.0604529	0.181061	0	-0.367029	0.00833858	0.0297796	0	0.0584016	0.355882	0.201125	1.07282	0.92294	1.33721	0.00424144	-0.599822	-1.95825	-1.34673	-0.562406	-0.494144	-0.0307671	-0.034364	-0.456365	-1.34258	-2.2563	-0.495484	-0.272572	0.227378
TEAD_TEA	0.210957	0.799061	0.767699	0.327155	-0.120012	-1.02282	-1.42957	-1.26251	-0.339381	-0.299682	-0.757194	-2.15542	-2.40049	-1.47339	-1.16296	-1.28222	-0.360404	-0.311174	-0.300463	-0.562982	-0.090634	-0.321388	-1.05654	-1.81573	-0.763987	-0.461641	0.391181	0.961449	0.0653666	0	0.0614367	0.0869876	0.0443886	-0.153074	0.078197	0.107689	0.0105585	-1.11355	-0.535601	-0.827244	-0.325369	-0.480136	-0.108548	-0.305959	-0.543921	-0.479917	0.00655043	0.0744118	0.152761
Foxa2_Forkhead	0.958797	1.44595	0.400194	0.0476574	-0.528399	-0.148114	-0.597544	-0.642841	-1.41752	-1.67393	-1.28108	-2.00754	-3.06494	-2.34241	-2.69676	-0.526538	-0.178421	0.0527656	-0.360004	-0.546972	-1.38606	-1.17909	-2.38233	-0.888206	-0.0817753	0.45295	0.394661	1.36213	0.279197	0.216023	-0.018757	-0.176119	-0.439544	-0.349724	-0.308393	-0.360022	-0.748063	-0.752391	-1.36015	-0.557459	-0.954268	0.029146	0.0117366	0.0297796	-0.728775	-1.18749	-1.35114	-0.112763	-0.380873
Tbx5_T-box	0.107889	0.0628152	-0.526027	-1.79404	-1.79737	-0.836748	-0.0647238	0.0108382	0.111166	-1.10784	-2.06363	-3.4129	-3.75878	-3.75035	-1.60623	-1.68883	-3.88063	-4.96513	-4.5355	-2.82856	-1.33915	-0.346854	-0.365978	-0.335405	-0.21926	0.46344	0.0223821	-0.148088	-0.494848	-2.05824	-2.39914	-2.12019	-1.35903	-0.404808	-0.433711	-0.545094	-1.90355	-1.79334	-1.38156	-0.725966	-1.00783	-2.43897	-3.98694	-2.75246	-1.2999	-0.767902	-0.56024	0.108638	0.596025
SCRT1_Zf	-1.18893	-0.572936	-0.0916888	0.0375441	0.00406887	-0.0792961	-0.229401	-0.299429	-0.384158	-0.0527656	-0.613686	-1.29301	-2.54803	-1.93217	-2.25403	-0.841841	-2.59264	-2.71264	-6.02555	-2.93623	-1.83161	-0.758168	-0.310321	0.197751	1.21376	1.09852	-0.815933	0	-0.128837	0.392456	0	0	-0.196505	-0.232603	-0.581681	-0.660315	-0.317861	-0.269264	-0.324615	-0.932733	-1.13067	-0.759191	-0.639241	-0.626981	-0.990589	-0.335343	0.221291	0.336655	0.235938
Gata6_Zf	-0.0269533	0.285175	0.0957289	-0.140782	-0.461813	-0.170951	0.0902323	0.0786851	0.187859	-0.174248	-0.198964	-1.1096	-1.47561	-1.95514	-1.29199	-1.01053	-0.809936	-1.03663	-0.893697	-0.914657	-0.710441	-1.40281	-0.211005	0.0636866	0.604244	0.320305	-0.552092	-0.455145	-1.04852	-0.205122	-0.0658636	0.344677	0.147207	0.0120414	-0.141536	-0.739199	-1.4261	-1.18511	-0.536783	-0.781884	-1.14328	-1.26427	-0.457938	-0.48384	-0.842969	-0.744724	-0.310987	-0.397789	-0.102912
Gata2_Zf	-0.147391	0.0412773	0.171445	0.0539991	0.0409679	0.0236099	0.0086003	0.0916778	0.0461223	-0.338504	-0.327739	-1.28942	-1.09309	-1.16418	-1.23821	-1.70667	-1.16127	-0.816678	-0.462019	-0.651666	-0.302036	-0.691839	0.0477967	0.309849	0.893531	0.222364	-0.448352	-0.386336	-0.408616	0	0.317729	0.809907	0.617768	0.0434275	-0.0622421	-1.11552	-1.83799	-1.51666	-0.515859	-0.460727	-0.628757	-0.5852	-0.11054	-0.391921	-1.0351	-1.13144	-0.413246	-0.118088	0.330664
Gata1_Zf	-0.0723939	0.0887478	0.170295	0.196085	0.0327386	0.0417532	0.016717	0.00459475	0.159902	-0.178713	-0.33828	-0.900358	-0.936527	-0.870005	-1.17347	-1.7124	-1.36808	-1.46015	-0.95878	-1.36875	-0.807671	-1.30168	-0.0728766	0.185274	1.14034	0.264258	-0.376507	-0.30727	-0.35367	0.0237812	0.203174	0.586269	0.432955	0.133863	-0.00465668	-0.844854	-1.84332	-1.27125	-0.423848	-0.28279	-0.488332	-0.444733	-0.0376199	-0.405498	-1.20643	-1.92711	-1.27501	-0.508016	0.098255
CHR_?	0.0767438	-0.153273	-0.0893591	-0.0793654	0.0193611	-0.131512	-0.232095	0.0671843	0.206823	0.169143	-0.0308818	-0.487441	-0.431037	-0.418056	-0.100278	-0.0912983	-0.150119	-0.933291	-1.28354	-1.19478	-0.805161	-0.429495	-0.343766	-0.16677	-0.691839	-0.251336	-0.0376165	-0.0394714	0.00207852	0.0474049	0.389016	0.0447827	0.120342	-0.0183596	-0.0463651	-0.326329	-0.670489	-1.206	-1.15465	-0.21969	-0.0691828	0.124229	-0.378116	-0.811103	-1.49268	-0.462196	-0.568763	-0.87448	-0.805092
Pbx3_Homeobox	0.840669	0.217489	0.0827947	-0.0100299	0.153919	0	-0.463446	-0.556288	-0.242666	-0.119641	-0.405065	-1.30433	-1.07409	-0.286229	-0.0363642	-0.05818	-0.797468	-0.689637	-0.340637	-0.0105323	-0.0692302	-0.379364	-0.235283	-0.0213503	0.570804	0.553777	1.13193	0.0931517	0.01018	-0.117185	0.293367	-0.039981	-0.0737801	-0.536027	-0.198838	-0.0990475	-0.0987587	-0.55238	-0.447984	-0.252574	0	-0.0556679	0	-0.017655	-0.00962644	0.0366575	-0.203294	-0.285786	-0.188172
CTCF-SatelliteElement_Zf?	0.140583	0.026915	0	-0.0593237	0.349488	0.351742	0.511266	0.162611	0.155358	-0.0507118	-0.771407	-1.52819	-1.62631	-0.0822915	-0.234854	-0.392231	-1.41763	0	0	0.201748	0.409514	0.362715	-0.0723939	-0.471581	-0.221577	-0.150962	-0.0131531	0	-0.0716368	0	0.233297	0.897476	1.206	0.657008	0.116876	-0.178674	-0.465182	-0.606403	-0.278549	0.0896093	-0.0328938	-0.0421383	-0.467747	-0.0141674	-0.36297	-0.0729171	-0.0446	0.0267021	-0.0337258
Npas4_bHLH	-0.111774	-0.620089	-0.868354	-1.29652	-1.15261	-2.05803	-1.12733	-0.76311	-0.0205293	-0.0679355	-0.206962	-0.855319	-0.464312	-0.151344	0.0815049	0.053388	0.187233	0.0116916	-0.340162	-1.02238	-1.29072	-0.671157	-0.75136	-0.901194	-0.918757	-1.07112	-0.448502	-0.349697	-0.103553	-0.100559	-0.460937	-0.203144	-0.38332	-0.275983	-0.387997	-0.00515247	-0.184409	-0.643357	-0.930876	-0.156365	0.18619	-0.0131531	-0.295311	-0.4487	-0.634837	-0.322971	-0.600671	-0.0698483	0
LXRE_NR_DR	0	0.304408	-0.0272026	-0.0693553	-0.527207	-0.777812	-1.25914	-0.255843	-0.0613023	-0.0183681	-0.26545	-0.280274	-0.0325409	-0.115343	-0.0205134	-0.0232174	-0.0960296	-0.623568	-0.581794	-0.219515	-0.422943	-0.299004	-0.323025	-0.0259193	-0.205125	-0.109396	-0.0399905	-0.137072	-0.799222	-0.883383	-0.160041	0.00927964	0.0601031	-0.0533636	0.116433	0.177661	0.22975	0.180629	0.0344663	0	-0.0682102	-0.0331795	-0.465236	-0.875791	-0.918863	-0.335119	-0.697655	-0.128089	-0.764367
PAX5_PairedHomeobox	0.213921	0.89115	0.18081	0.403391	0.499183	0.447379	0.00150549	-0.539763	-0.407802	-0.370967	0.0668394	-0.259732	-0.780053	-1.44806	-0.638962	-0.285249	-0.00573734	-0.00392461	-0.0688055	-1.11015	-1.60425	-0.286263	0.152947	0.481124	0.166458	0.113766	0.0122107	-0.0529801	-0.462477	-0.571487	-0.186618	-0.241962	-0.0427679	-1.15476	-0.978134	-0.731779	-0.0240679	-0.0149953	-0.311664	-0.139144	-0.0969127	-0.146746	-0.460727	-0.90298	-0.491761	-0.342477	-0.231951	-0.243078	-0.157258
E-box_bHLH	0.17601	0.288174	0.0474511	0.603261	0.632974	0.363684	0.279701	0.0275969	-0.0476574	0.0184907	0.156861	0.185274	-0.239723	-0.233326	-0.385567	-0.14247	-0.919717	-0.814644	-0.91653	-0.551723	-0.452615	0.247487	0.231741	1.48153	2.22935	3.538	-0.034898	-0.100197	-0.533155	-0.689019	-0.178236	-0.502123	-0.885733	-2.20486	-0.49828	-0.0773427	0.269264	0.0498639	-0.132087	-0.622703	-0.517083	-0.0918739	0	-0.12676	-0.262	-0.154308	-0.372366	0	-0.0235694
Zfp57_Zf	-0.121168	-0.061572	0.181325	0.248114	0.185861	-0.133007	-0.392064	-1.42926	-1.08842	-2.12577	-1.34855	-0.533273	-0.917372	-1.35489	-1.8067	-1.35101	-1.76148	-2.21488	-1.19503	-0.485702	0.00973241	0.117492	0.558927	0.904123	1.15414	1.15126	0.0972286	0	0.170045	0.633123	1.17086	0.622612	0.230148	-0.0914249	-5.78e-05	-0.113963	-0.420206	-0.270202	-1.13435	-0.258788	-0.274331	0.243097	0.204817	-0.0378701	0.0515282	0.0115685	0.653987	1.73263	1.44195
Hoxc10_Homeobox	0.264745	0.0550719	-0.0602413	-0.11754	-0.0218299	-0.349683	-1.29979	-1.98472	-1.48272	-0.996563	-0.395667	-0.560607	0	-0.0904219	-0.567466	-1.79218	-3.03252	-2.70057	-1.26681	-0.882764	-0.829721	-0.904123	-0.178421	0.454908	1.44763	0.417775	-0.240864	-0.379225	-0.387997	-0.255517	0	0.140512	-0.0307671	-0.037699	-0.164389	-0.268271	-0.218717	-0.316242	0.0710916	-0.0178849	-0.295481	-0.540606	-0.393212	-0.0512639	0.419579	0.29903	0.497101	0.179656	0.392005
PRDM14_Zf	-0.252885	-0.339381	-0.0738194	0.10332	1.19535	0.838932	-0.111337	-1.14759	-1.5896	-0.393318	-0.321781	-0.454555	-0.601175	-0.454801	-0.350696	-0.944122	-1.06258	-0.969296	-0.934221	-1.88808	-1.67967	-1.19139	-0.34774	-0.238344	0	0.0183889	0.17351	0.181105	0.0663196	0.0323139	1.3782	1.75533	0.105027	-0.376956	-1.20503	-0.226073	0	0.0432611	0.102992	0.123688	0.370958	0.153914	-0.128837	-0.160041	0.0164754	0.0377913	0.0680619	0.0431556	0.23959
Isl1_Homeobox	-1.42424	-0.364396	-0.13226	-0.182525	-0.294121	-0.54461	-0.642841	-2.09212	-1.79294	-0.585389	0	0.389805	0.214078	0.0351368	-0.307777	-0.944974	-0.802088	-1.6695	-1.49638	-1.98323	-1.09519	-0.488976	-0.311331	-0.0929107	0.194591	0.0552541	0.0453783	0.965391	1.01603	0.468822	0.159172	-0.0325964	0.0159389	-0.389661	-0.402988	-0.625817	-0.280861	-0.0446	0.0328938	-0.0117543	-0.215306	-0.489212	-0.308605	-0.562191	-0.291072	-0.565241	-0.847469	-0.855907	-0.611445
Hnf6b_Homeobox	-0.724291	-1.25969	-0.424051	-0.996563	-0.454679	-0.779366	-1.29199	-0.977065	-1.25862	-1.38097	-0.261776	-0.29232	0.133243	-0.0347997	0.133322	-0.454616	-0.707075	-1.65723	0.0524825	-0.0141512	-0.0521739	-0.598214	-0.23421	0.0348374	0	-0.0605373	-0.372322	-0.334071	-0.523597	-0.797166	-0.0679421	-0.398041	-0.905273	-0.675349	-0.209077	0.0836982	0.359358	1.24607	0.948644	0.158592	-0.0225405	-0.567798	-0.514127	-0.392189	0.804092	1.69803	0.821371	0.0744118	-0.298258
GFY-Staf_?Zf	-0.25099	-0.887101	-0.342621	-0.171445	-0.0299491	-0.108606	-0.456064	-1.53831	-1.74143	-1.70668	-0.596417	-0.288652	-0.0871309	-0.167592	-0.116163	-0.300463	-0.517218	-0.808314	-0.235136	-0.182463	0.0327386	-0.0290355	-0.383433	-0.542392	-0.393939	-0.0604543	-0.304871	-0.354776	-0.493418	-0.166362	-0.0613521	-0.141818	-0.176027	-0.382682	0	0.0297796	0.451601	0.516625	0.6639	0.34861	0.250124	0.169023	-0.0244017	-0.00273368	-0.0123935	-0.0731561	0.0180237	0.0200701	-0.174913
CRX_Homeobox	-0.186066	-0.261978	-0.18087	-0.123588	-0.0906223	-0.940499	-1.94341	-3.40347	-2.30196	-1.31622	-0.527471	-0.00331584	-0.200882	-0.584265	-1.62751	-1.33376	-0.614816	-0.483186	-0.503043	-0.104633	-0.231003	-0.279801	-0.552257	-0.275215	0.0787009	0.0704	-0.111705	-0.59043	-0.518855	-0.0702032	-0.205122	-0.149209	-0.558674	-0.063007	0.0815971	0.562845	0.981233	0.93981	0.342156	0.152761	0.0744033	0.333046	-0.0365765	0.0633723	0.261134	1.59291	0.956687	0.218272	-0.163067
ZNF148_Zf	1.29571	3.1265	2.93829	1.81848	0.454555	-0.0851055	-0.201748	0.0324649	0.330199	1.38161	1.08479	1.15436	-0.285395	-1.71966	-2.6019	-0.860714	-1.85223	-3.64493	-3.81949	-1.60153	-0.357082	0.34774	1.26016	2.14577	2.13228	1.6786	0.0948443	0.725481	1.11012	1.43038	0.169654	-0.272563	-1.28594	-0.504181	0.0651164	1.34851	1.05709	0.51852	-0.373564	-0.901247	-1.77561	-1.11012	-1.24341	-1.2696	-0.729891	-0.230729	-0.476315	-0.645759	-0.837702
Rfx5_HTH	0.200758	0.958728	0.635843	0.216255	0.0252412	-0.324294	-0.0806298	-0.0823085	0.33828	0.280274	0.329632	0.0327386	-0.407647	-1.10833	-1.74143	-1.41232	-1.53337	-1.95755	-0.491082	0.103332	0.710458	0.350692	0.173771	0.205062	1.04952	1.18081	0.0801268	0.252646	0.148493	0.0323139	-0.129333	-0.934846	-0.797919	-0.448502	-0.000247351	-0.0115685	0.217279	0.0558239	-0.190387	-0.750387	-1.10947	-0.74035	-0.668165	-0.204837	-0.0129292	-0.0848661	0	-0.0331795	0.078739
FOXK2_Forkhead	0.835276	1.42488	1.54403	1.18999	-0.0384604	-0.0687197	-0.423022	-0.295006	-0.770652	-0.533386	-0.0105323	0.22136	0.117985	-0.13226	-1.05916	-0.642788	-0.824572	-0.621695	-0.527471	-0.335087	-0.303223	-0.723619	-1.29346	-2.09698	-1.26929	-0.379726	-0.0807122	0.226073	0.264874	0.12438	-0.274035	-0.104897	-0.00146367	0.300233	-0.0680619	0.0307335	0.120541	0.204909	0.0562165	-0.295037	-0.745232	-0.702978	-0.581214	-0.150723	-0.170667	-0.458209	-0.374033	-0.397373	0.0337411
Pitx1:Ebox_HomeoboxbHLH	0.230149	0.997874	1.20655	0.827268	0.111533	-0.0308818	-0.0417532	0	0.0571722	-0.359649	-0.498321	-0.606824	-0.675729	-1.36571	-1.34444	-2.14027	-0.494973	-0.319978	-0.0746744	0.0617191	0.0575254	-0.315276	-1.20447	-0.512084	-0.370228	0.0847737	0.618126	1.25707	0.72638	0.042351	-0.491991	-0.190073	-0.0165347	0.203591	0.881869	0.318564	0.0895356	-0.993327	-1.16074	-0.71501	-0.372805	-0.605726	-0.248369	-1.10686	-0.479045	-0.444732	-0.105132	-0.205122	-0.529838
IRF:BATF_IRF:bZIP	0.31963	0.530395	0.698674	0.943588	0.701701	-0.0476574	-0.0899633	-0.160692	0.0817518	-0.154086	-0.0574458	-0.181061	-0.611826	-1.56802	-1.02812	-0.272668	0.20195	0.476545	0.0839047	-0.0324649	0.0527656	0.177668	0.0620897	0.00743264	0.00517782	-0.113314	0.428119	1.08907	1.69898	0.98171	0.369923	-0.722192	-0.185938	0.00528162	0.725243	0.354176	-0.000861274	-0.139804	-0.25954	-0.463974	-1.01142	-0.924817	-0.706153	-0.0130091	-0.211285	-0.0776475	0.160041	0.885733	0.855126
ZNF16_Zf	0.133045	0	0	0	-0.172694	-0.00171602	-0.294983	-0.223398	0	0	0	0	0	-0.621106	-0.540462	-0.327739	0	-0.0363585	0	0	0	0	0	0	0	0	0.288807	0	0	0	0	0	0	0	0	0	0	0	-0.145799	-0.172706	-0.441659	-0.636896	-0.207783	0	-0.043008	0	0	0	0
Foxo3_Forkhead	0.0250043	0.022542	-0.0728766	0.0272026	-0.00121431	-0.0152416	0	-0.17897	-0.0535788	-0.0628152	0.345696	0.0920234	-0.0835238	-1.32346	-3.10126	-2.14906	-0.313481	-0.0435173	-0.0240059	0.0571722	-0.471077	-1.33223	-4.32097	-3.12179	-1.34767	-0.0846638	0.254886	0.33624	0.401922	0	-0.102915	-0.553901	-0.0124342	0.488332	1.48041	1.11216	0.433909	0.22645	0.0705444	-0.256278	-0.925666	-1.58228	-0.147911	0.043008	-0.100413	-0.249163	-1.64219	-0.999916	-0.514714
FoxL2_Forkhead	0.755542	0.60784	0.0832138	0.407802	0.132219	0.309341	0.261776	0.137049	0.0796317	-0.142225	-0.0370591	-0.151529	-0.404657	-1.61268	-2.80321	-1.84093	-0.365894	-0.242021	-0.111244	0.0544316	0.0330413	-0.481948	-1.29434	-0.934731	-0.370228	0	0.636053	0.374414	0.21819	0.312356	0.376626	0.06708	0.402889	0.582773	1.30919	1.48285	0.554286	0.255517	-0.0666379	-0.281399	-0.890348	-2.09109	-0.708289	-1.01284	-1.21035	-1.3782	-2.17132	-0.856465	-0.474297
FOXP1_Forkhead	1.25257	0.881735	0.210785	0.498507	0.536245	0.379074	0.186702	-0.175337	-0.189197	-0.153627	0.235626	0.371427	0.016717	-1.11362	-4.49148	-2.93578	-0.866527	0	-0.0210722	0.225827	-0.51096	-2.28318	-4.28404	-1.35697	-0.178688	0.0628152	0	0.0348897	-0.013846	0.0705444	0.0845558	0.00253556	0.0486	0.292954	0.482651	1.01618	0.851868	1.03109	0.0347567	-0.493465	-2.63579	-1.59661	-0.444225	0.0994626	-0.0465542	-0.218892	-1.08072	-0.692038	-0.0824403
Foxf1_Forkhead	0.0601404	0	-0.431844	-0.191107	-0.078231	0.0427132	-0.0412141	-0.0327386	-0.116074	-0.117814	-0.0086003	0.0468866	-0.0767438	-1.21398	-4.23348	-3.23962	-1.48727	-0.824657	-0.961604	-0.123911	-0.624447	-2.00372	-4.79921	-2.97731	-1.08646	-0.0232174	0.526735	0.2264	0.0930962	0.0651164	0.152946	-0.011802	0.0851724	0.00962644	0.128815	0.351109	0.159901	0.277725	0.0455881	-0.244545	-1.75139	-2.13417	-1.26574	-0.467919	-0.930769	-0.46617	-0.968729	-0.517167	-0.375288
RARa_NR	-0.2715	-0.348575	-0.0150892	-0.0913326	0.292412	0.290196	-0.0958048	-0.13616	-0.237046	0.155093	-0.00632592	0.0757818	-0.0468321	0.384366	0.0086003	0.000101125	0.0240826	-0.240337	-0.827069	-1.85305	-2.0845	-1.71318	-3.01803	-1.3639	-0.226591	0.195751	0.0234294	0.0586085	-0.127158	-0.412278	-0.351292	-0.248113	-0.622018	-0.627905	-1.70696	-0.749476	-1.21812	-0.226919	-0.532593	-0.0124412	-0.0252038	0.11939	0.06991	0	-0.505679	-2.27141	-5.92166	-5.69487	-6.79511
Foxa3_Forkhead	0.587263	0.867318	0.16785	0.333162	-0.436083	-0.482116	-0.759723	-0.239861	-0.909546	-0.933231	-0.779666	-0.706729	-0.697123	-1.3073	-1.3643	-1.54357	-1.58647	-0.474598	-0.126201	-0.0639641	-0.556288	-0.58361	-0.611284	-0.248828	-0.0117214	0.456064	-0.504181	-0.164028	-0.436014	-0.237311	-0.655069	-0.523597	-0.869517	-0.453011	-0.290201	-0.0740794	-0.00290058	0.0234294	-0.0386965	0.0536902	0	-0.227076	-0.289876	-0.180807	-0.299212	-1.56525	-3.94045	-1.6006	-1.28544
Fox:Ebox_ForkheadbHLH	0.782149	0.672997	0.149178	1.02275	0.31963	0.786851	-0.0235173	-0.0951757	-0.283214	-0.522956	-0.449726	-0.264258	-0.51062	-0.454801	-0.507685	-0.412738	-0.0737195	0.168065	0.267529	-0.353224	-0.683833	-0.417285	-0.311174	-0.43243	-1.60036	-0.662952	0.345511	0.268269	0	-0.214787	-0.52908	-1.10404	-0.413719	-0.344964	0	-0.0191488	-0.0790607	-0.412501	-0.616589	-0.493594	-0.361263	-0.685563	0.0566304	0.397723	0	-1.15876	-2.3531	-1.1205	-0.807092
GFX_?	0.338504	0.25099	0.0606898	-0.223887	0	-0.0984552	0.00603261	-0.0393663	0.168917	0.446899	0.267188	0.0916868	-0.189368	0.0390142	-0.0719094	-0.309894	-0.642144	-0.476227	-0.675255	-0.900979	-0.584265	-0.398778	-0.342143	0	0	0.0218292	0.849761	0.36558	0.11774	-0.413543	-0.525777	-0.939202	-0.161164	-0.176358	-0.0822035	0.016681	-0.0872525	-0.0310077	-0.146832	-0.0422126	-0.0730965	-0.218994	-0.25402	-0.259795	-0.836542	-0.912159	-0.778246	-0.117438	-0.06708
BANP_?	0.318524	0.179612	0.0391013	0.358568	0.304507	-0.0343719	-0.275806	-0.671147	0.246821	1.04796	2.15562	0.702958	0.510611	-0.00852903	0.0171202	-0.700812	-0.807794	-0.601125	-0.237806	-0.0915822	-0.221052	-2.46e-05	0.203959	0.401235	0.0875122	0.109703	2.80467	2.29809	2.15456	0.769144	0.450202	-0.245692	-0.326202	-0.743689	0.0307757	0.044883	0.42119	0.0331934	0.00114871	-0.061533	-0.0885796	-0.378351	-0.64846	-0.249514	-1.39019	-3.22709	-3.48656	-0.95482	0
FOXM1_Forkhead	0.163605	0.471724	-0.0726059	0.132244	-0.00874572	0.0937637	-0.0961825	-0.436065	-1.50135	-1.55426	-0.560602	-0.0893591	-0.0932182	-0.0697344	-0.380496	-0.012983	-0.13724	-0.166502	-0.416621	-0.272976	-0.176633	-0.0723939	-0.293904	-0.0585071	-0.13649	-0.10332	0.282649	0.436014	0.269264	0.420679	0.568466	-0.00695877	-0.210928	-0.0627247	0.0869876	0.186925	0.0131531	-0.108548	-0.293282	-0.239833	-0.322686	-0.0840732	0.132327	0.0490182	-0.595951	-0.894426	-1.11495	-0.038244	-0.479601
FOXA1_Forkhead__	0.697477	1.81339	0.16785	0.505866	0.0494685	0.4854	-0.0337195	-0.3347	-1.80298	-2.14577	-1.32722	-0.605038	-0.21991	0.0327386	-0.489172	-0.259265	-0.860714	-0.419936	-0.423234	-0.0556516	-0.0958048	-0.125879	-0.682429	-0.163937	-0.0235173	0.320008	0.405545	0.39197	0.0253494	0.456013	0.597274	-0.0500965	-0.181585	-0.15607	0.0131531	0.193673	0.0534686	0.0061007	-0.407666	0.111647	-0.462433	-0.166352	-0.0742455	-0.392654	-1.25492	-1.15989	-1.23055	-0.213805	-0.616589
FOXA1_Forkhead	0.683844	1.26091	-0.025008	0.226591	0.0887458	0.744878	0.373121	0.0931399	-0.491496	-1.03117	-0.806706	-0.433155	-0.631416	-0.364671	-1.16296	-0.35107	-0.554939	-0.0933655	-0.272395	-0.0315628	-0.245887	-0.289199	-1.27787	-0.381889	-0.0878042	0.367769	1.24486	0.774437	-0.0191069	0.149186	0.326931	0.0553158	0.119499	0.249225	0.734689	0.766526	0	0.0453783	-1.08167	-0.376956	-0.982987	-0.200631	0.008847	-0.147723	-0.970338	-0.937658	-0.906888	-0.0335961	-0.199139
CArG_MADS	0.965763	0.377734	0.372466	0.213103	0.0656021	-0.118574	0.0723939	0.221153	0.22234	-0.119746	-0.0914911	-0.0513951	0.144455	0.118016	-0.111533	-0.635222	-1.17519	-0.549953	-0.228429	0	0.0414233	0.0672491	0.243219	1.64491	0.849514	0.600873	0.685565	0.816279	0.39598	0.0570624	-0.343947	6.42e-05	0.189485	0.220127	-0.432955	-2.22247	-2.75742	-3.08283	-1.06909	-0.878231	-0.280804	-0.942865	-0.959811	-0.424872	-0.0697178	-0.181	-0.253007	-0.180249	0.687319
Rbpj1_?	-0.0506434	0.24881	0.0392666	0.083527	-0.0105717	0.139336	-0.100046	-0.422181	-0.348652	0	-0.0827947	-0.596364	-1.50135	-0.813452	-0.202298	-0.0253844	0.0258127	0.157723	0.00850904	-0.47232	-2.03333	-4.04807	-2.97731	-0.293873	0.532838	0.349683	0.174294	0.386327	0.332752	0.352466	0.181116	0	-0.0609066	-0.611744	-0.733857	-1.7874	-1.76083	-1.64978	-0.401409	-0.161164	-0.0869876	-0.413246	-0.208057	0.152581	0.0711738	-0.277529	-1.13262	-3.47461	-4.7544
HNF1b_Homeobox	-0.38545	-1.02275	-0.658561	-0.232808	0.140286	0.510476	0.225827	-0.105338	-0.516748	-0.118614	-0.3179	-0.11981	-0.427998	-0.457502	-0.419936	-0.178187	0.0426844	-0.0887458	-0.0173032	-0.453597	-0.727448	-0.958172	-0.980173	-0.27321	-0.181061	-0.354741	-0.129237	-0.049769	0.318399	-0.213046	-0.240635	-0.894469	-0.303949	-0.207388	0	-0.182274	-1.14446	-0.897476	-0.270475	-0.156805	-0.0534458	0.0188244	0.255678	0.174972	0	0	-0.453279	-0.745638	-0.62691
Nr5a2_NR	0.0279874	-0.431844	-0.390435	0.263118	0.596746	0.832027	-0.0945471	-0.0527656	-0.323264	0.083527	-0.120528	-0.0392503	-0.246697	-0.125958	-0.373195	-0.214925	-0.209681	-0.394311	-0.95463	-1.04657	-0.64538	0	-0.160169	0.280441	-0.0461784	0.168442	0.069159	-0.360935	-0.677106	-0.362646	-0.276369	-0.0273785	-0.178273	-0.0164754	-0.556248	-0.562406	-1.03095	-1.02047	-0.916374	-0.24106	-0.00528162	0.387953	0.0742455	-0.0351298	-0.118842	-0.0534686	-0.030633	0.0485841	0.018539
ZNF415_Zf	-0.553531	-1.35781	-0.242528	0.113489	0.641942	0.401609	0.215904	0.0399282	-0.431856	-0.700812	-1.33223	-0.449466	-0.144385	0.00294993	-0.129786	-0.54389	0.319868	0.825113	0.782149	-0.0085984	-0.556804	-1.3623	-1.58558	-0.569722	0.124405	0.634476	-0.0965763	-1.25492	-0.401922	-0.0562691	0.863073	0.187156	0.537006	0.298995	0.211884	-0.372519	-1.18919	-1.25769	-0.6981	-0.22122	-0.392189	-0.785592	-0.070787	0.129945	0.658286	0.185415	-0.0672529	-2.13417	-3.61875
Mesp1_bHLH	-0.271836	-0.7447	-3.19655	-1.62983	-0.628916	0.484599	1.40585	0.423234	-0.033814	-0.447654	-0.0914946	-0.251284	-0.250223	-0.820559	-0.811583	-0.842179	-0.813222	-0.330017	-0.371553	0.176314	1.11575	0.79238	0.236365	-0.176412	-0.337463	-1.05118	-0.123394	0.336948	0.311341	0.0729604	0.022701	0.291839	1.05065	0.474297	-0.0265687	-0.306334	-0.95482	-1.24546	-1.07315	-0.342156	-0.221769	-0.138476	-0.342131	-0.502765	-0.345511	0.0101554	0.389016	0.0895855	-0.285786
ZNF7_Zf	-0.227781	-0.338049	-0.648348	-1.07603	-0.890307	0.800633	0.135885	-0.248385	-1.80298	-1.28153	-0.556236	-0.387854	-0.235283	-0.053412	-0.0993816	-0.0287292	0	-0.0086003	0.319164	0.194335	0.120806	-0.0461784	0.00603261	-0.0960888	-0.0700773	-0.021292	-0.272963	0.0729874	0.0836982	-0.0020963	-0.218892	0.0994513	-0.176289	-0.480452	-0.9791	-0.518855	-0.667917	-1.25858	-1.14926	-0.981233	-0.579938	-0.551277	-0.747873	-0.378351	0.0702801	0.181996	0.0164754	-0.179656	-0.360359
NF1-halfsite_CTF	0.0139616	0.401047	-0.0829324	0.0415022	-0.827072	-0.259724	-0.329346	0.127005	-0.0995321	-0.756625	-2.07244	-0.640835	0	0.619235	0.660677	0.0599735	0.0157164	0.0535581	0.0948809	-0.0177298	-0.00294993	0.677669	0.460868	0.226935	0.0714556	0.161446	0.904733	0.721566	0.129714	0	-0.847984	-0.700155	-0.33552	0.23203	-0.0732978	-0.685939	-1.91054	-0.167356	-0.0744512	0.191306	-0.221769	-0.657979	-0.541201	0.0244944	0.542169	-0.0107025	-0.0503635	0.30048	0.827423
Sox7_HMG	0.288419	0.25099	0.406673	0.346256	0.0555887	0.0713728	0.00271958	-0.0787009	-0.745213	-2.55195	-4.2144	-3.58148	-1.06994	0.213103	0.874128	0.962482	0.225724	0.0997277	0.108312	0.248356	0.303547	0.103116	-0.0914911	-0.150772	-0.139023	-0.0189452	0.278981	0.0764966	0.00114871	0.171945	0.0141674	0.0850888	0.128394	0.30738	-0.0673865	-0.207879	-0.852867	-0.965402	-0.298343	0.385141	1.75083	1.15486	0.177817	-0.36922	-0.722269	-0.924817	-0.333755	-0.00990474	-0.0532469
TCFL2_HMG	-0.0574458	0	0	-0.145283	-0.323855	-0.208038	-0.141795	-0.195637	-0.528275	-1.47529	-1.19901	-0.840722	-0.0496705	0.248356	0.578597	0.00356999	-0.240506	-0.358721	-0.329334	0	0.0524825	0.235283	0.0914946	-0.151113	-0.0728766	-0.0432719	0.142776	0.0664988	0.11501	-0.00937052	0.0742455	-0.0252038	-0.0323139	0.00740063	0.127634	0.144637	-0.359259	-0.413246	-0.0778038	0	0	-0.20683	-0.190387	-0.0455881	-0.203699	-0.148569	-0.20944	0.229348	0.135075
ETS:E-box_ETSbHLH	-0.0299574	-0.0232174	-0.594268	-0.621366	-0.345384	-0.396408	-0.979163	-1.94532	-1.69382	-0.755286	-0.554043	-0.112017	-0.0897086	0.338716	0.406769	0.878465	-0.103219	-0.0207636	-0.221495	0.360945	0.0469777	-0.265547	-0.725806	-1.39749	-1.43364	-0.746412	-0.131825	-0.382434	-0.222904	-0.389016	-0.142934	-0.000700613	-0.164891	-0.227204	-0.180249	-0.317804	-0.671659	-1.04008	-0.0405631	0.218359	0.504181	0.165236	0.0812429	0.664574	0.858609	1.4016	0.388241	0	-0.354605
EBF1_EBF	0.0374451	-0.476024	-0.590696	-1.22806	-1.52953	-2.75527	-1.42841	-0.927399	-0.849801	-1.61954	-0.836515	-0.558417	-0.318579	0.208437	0.760819	0.361348	-0.309536	-0.991186	0.0086003	0.256932	0.348652	0.202863	0.417285	0.638914	0	0	0.523597	0.0746718	0.044883	-0.195513	-1.04087	-1.14614	-0.753468	-0.44943	-0.0191357	0.200268	0.250313	-0.0728728	-0.563523	0	0.270378	0.221769	-0.182578	-0.132982	0.209711	0.969259	0.621213	0.105006	0.0295977
Cux2_Homeobox	-0.25099	-0.318524	-0.0323253	-0.624182	-0.690042	-1.91251	-1.128	-0.775049	-0.0537947	-0.0631097	0.116913	-0.184812	0.0121767	-0.00595439	0.134096	0.131512	0.00755045	0.0588639	0.118322	0.454733	1.18706	0.481124	0.71924	0.911928	1.10783	0.518641	-0.321885	-0.400125	-0.099296	-0.545678	-0.579134	-2.0903	-1.22976	-1.10992	-0.0618595	-0.00515247	0.424235	0.392456	0.365736	0.232103	0.140245	0.211884	0.22645	0.55535	1.1304	1.8241	1.00354	0.188172	0
HNF6_Homeobox	-0.0693553	-0.0908752	-0.0255721	-0.56432	-0.276468	-1.02854	-1.12223	-1.42927	-0.221287	-0.374025	-0.0857407	-0.563832	0.104192	0.167838	0.347104	0	0	-0.13556	0.061572	0.231003	0.926806	0.495132	0.397593	0.125879	0.120738	-0.138194	0.0881879	0.0729604	0.219476	-0.149777	-0.218892	-0.778656	-0.743816	-1.1422	-0.402487	-0.301496	0.294005	0.389016	0.718518	0.0738143	0.057135	0	0.0918739	0.253007	1.24998	2.3564	0.957738	0.0869876	-0.427496
Foxh1_Forkhead	-0.449684	-0.107104	-0.316184	-1.41253	-1.19676	-2.00429	-0.840722	-1.1657	-0.150636	0.1741	0.245887	0	-0.484378	-0.214254	-0.0735804	0	-0.165083	0	0.446899	1.71261	1.23636	0.630473	0	-0.0290355	-0.775049	-2.62708	-0.151447	0.0325604	-0.00273368	-0.249792	-0.367505	-0.40799	-0.381534	-0.334702	-0.181996	-0.342916	-1.23864	-1.78619	-1.25408	-0.195006	-0.191545	0.115585	-0.151507	0.186955	0.855424	2.20806	1.34939	0.296158	0.300792
Pax7_PairedHomeobox	-0.714958	-0.874033	-0.0906223	-0.206871	-0.103316	-0.210026	0	0	-0.424017	-0.462285	-0.0430948	0.0682021	0.34094	0	0.109703	0	0	0	0	0	1.47156	0.565865	0.0193249	-0.332055	-0.327739	0.00562431	-0.323496	-0.376956	0.378091	0.116753	-0.0035166	-0.625438	-0.384661	-0.0613837	-0.10446	-0.655069	0.0140818	0.106132	0.378116	0	0	0	0	0	0.488479	1.14914	0.837702	0.0331795	-0.110135
FOXA1:AR_ForkheadNR	1.00259	0.967958	0.391946	-0.0932182	-1.62113	-0.499001	-0.56407	-0.175337	-0.384074	-0.303411	0	-0.422416	0.00294993	-0.0463757	0.977828	0.814644	0.785512	0	0.409842	-0.159251	-0.129456	-0.0500653	-0.115823	-0.243219	-0.452939	-0.122605	-1.16469	-0.773718	-0.632729	-0.375069	-0.330009	-0.151616	-0.0476612	0.568727	0.685304	0.600867	0.519881	-0.0914249	-0.0244017	-0.00389943	0.55839	0.724328	0.590433	0.179081	-0.0586085	0.242758	-0.112636	-0.0663196	-0.658102
Hand2_bHLH	0.786227	1.50809	0.462285	-0.772247	-2.73194	-0.634476	0.0461784	0.145594	-0.544258	-0.163478	-0.0855825	-0.0698889	0.468633	0.8875	1.01432	0.0131027	0	0.51062	0.97599	0.901477	0.968261	1.15531	1.2208	0.359921	-0.0948809	-0.213932	-0.0728728	0.0986837	-0.184409	-0.617317	-0.845182	-0.7796	-0.217232	-0.00290058	0.295037	-0.0600531	-0.0348897	-0.017933	-0.168805	0	-0.180585	-0.222695	-0.00620988	0.099962	0.31241	0.759191	2.21631	1.34851	0.476072
ZNF341_Zf	0.0659893	0.282217	0.272606	-0.20755	-4.26092	-3.49575	-0.997874	0.086579	-0.0369735	-0.0114851	0	0.13388	0.338089	0.301847	0.274175	0.0787009	1.1096	1.61458	0.745027	0.13841	0.0180204	0.0086003	-0.656918	-1.33956	-0.573669	-0.0891082	0.11774	-0.0462467	-0.0743762	-0.0310186	-1.7466	-3.00309	-2.74274	-0.850367	-0.495008	-0.0771213	0.0980829	0.573537	0.36558	0.010491	-0.247017	-0.242707	0.399196	0.472958	0.309271	0.0911544	0.905725	0.519145	0.106835
GLI3_Zf	0.00603261	-0.114536	-0.191818	-0.301397	-0.812034	-1.74674	-1.32657	-0.440523	0.0656901	0.229134	0.129456	0.16115	0.00152119	0.390403	0.545054	0.754146	0.0633262	0.227918	0.26926	0.168065	0.0436997	0.00152119	0	-0.175952	-0.13642	0.0518505	0.0141809	0.132987	-0.47315	-0.498478	-0.30738	-1.08608	-0.466768	-0.444733	0.0455881	0.304733	0.937532	1.40995	0.930077	0.824924	1.03945	0.697924	0.178566	0.646389	0.727469	0.351317	0.275639	0.010989	-0.105006
ZNF768_Zf	0.327739	0.348401	0.346672	-0.175412	-1.37389	-2.87963	-2.17412	0	-0.118474	0.0502639	0.314031	0.628574	0.662333	0.578825	0.083527	0	0.807262	1.19449	1.82653	0.840054	0.936746	0.471077	0.428764	0.00294993	0.817357	1.39511	0.668292	1.08401	0.661729	0.338436	0.0647287	0.125487	0.193924	0.142776	0.0639414	0.0308028	0.0307757	0.522181	0.659995	0.837613	1.07323	0.587235	0.354285	0.142673	0.104735	0.19106	0.749608	0.778056	0.465383
PAX6_PairedHomeobox	0.554345	0.274514	-0.395667	-0.464978	-0.390182	-0.788898	-0.765055	0.0520287	0.727437	0.259653	-0.0688349	-0.581519	-0.511291	-0.325019	0.0827314	0.309894	0.299004	0.0444521	0.00816407	0.300339	2.09481	0.977146	0.571464	0.0195894	0.0203903	-0.0228181	-0.0234041	-0.0772262	-1.40377	-0.813555	-0.391979	-0.171268	-0.193924	-0.196559	-0.0697307	-0.0235259	0	-0.243352	-0.165957	-0.335119	-0.0187773	-0.0656098	-0.0361085	-0.063646	-0.400278	0.171039	0.851734	0.704015	0.0508996
DUX4_Homeobox	-0.0444521	0.0198539	0.0817753	-0.0639529	-0.304468	-1.49027	-2.64613	-2.17412	-0.270549	0.25983	0.024542	-0.574143	-0.236973	0	0.108723	-0.530811	-0.591106	-0.490759	-0.0599735	0	-0.179837	0	-0.0929239	-0.59792	-1.28153	-1.38532	-0.63768	-0.413543	-0.0289261	0.382134	0.496079	0.370765	-0.164114	-0.0365765	0.142849	0.886656	0.345528	-0.0337258	-0.0122107	-0.00473293	-0.0365765	-1.40433	-1.34475	-1.19035	0.0168319	0.0447803	0.197683	0.334297	0
Ascl2_bHLH	0.407802	0.961367	0.444617	-0.368817	-1.77126	-4.42555	-2.70057	-2.80291	-1.88044	-0.914771	-0.409676	0.0154862	-0.123702	-0.206395	-0.354366	-0.707347	-1.3736	-0.331565	0.197597	0.749493	0.868699	0.30751	0	-0.475047	-0.0672669	0.417285	1.01994	0.625817	0.15607	-1.32643	-2.8232	-3.08367	-0.991607	-0.121636	0.120822	0.0608353	-0.567433	-0.6127	-0.397257	-0.304733	-1.13993	-4.07358	-5.02694	-1.25684	0	0.427269	-0.0069563	-0.0509868	-0.0809151
E2A_bHLH	0.478421	0.880359	0.589283	-0.0311194	-1.6463	-4.04807	-3.75096	-2.33322	-1.7839	-0.561466	-0.255549	-0.142225	-0.342363	-0.405065	-0.0183897	-0.3558	-0.713798	-0.51096	0.130312	0.888055	2.75275	1.76576	0.379935	-0.523853	-0.70993	0.0279874	1.03256	0.461249	0.356887	-0.648079	-1.99127	-3.3285	-1.60471	-0.250744	-0.0278954	-0.408957	-1.15727	-2.4892	-0.797523	-0.577808	-0.278981	-1.9803	-1.99645	-0.874988	-0.018539	0.320071	0	0.224552	0.141961
Duxbl_Homeobox	0.169038	0.0916876	0.122889	-0.206666	-0.293043	-1.16653	-2.06502	-2.0901	-0.508047	0.0448183	0.22499	0	-0.0527656	0	0.0100538	-0.575987	-0.26926	-0.112482	0.202465	-0.0705405	-0.0831706	0	0.299004	0.188955	0.409867	0.105016	-0.116063	0	0.353712	0.0721475	-0.204817	-1.36906	-1.68727	-1.14374	-0.103208	0.0602215	0.11263	-0.214787	-0.382309	-0.60898	-0.561906	-1.57932	-1.1673	-0.874988	-0.0183596	0.111038	0.23282	0.31518	-0.0109959
Zic3_Zf	-0.452463	-1.02729	-0.485235	-0.0208117	-0.4734	-2.18514	-1.74417	-0.573985	-0.137083	-0.813452	-0.251011	0.731783	0.51234	-0.0128874	-0.642564	-0.649007	-0.438619	-0.0591913	0.178648	0.839091	0.406421	0.857942	0.402736	0.236973	0.00182024	-0.173638	-0.0122107	-0.0191488	-0.38332	-0.0115685	-0.255678	-0.719314	-1.01248	-1.18594	0.0521191	-0.00209939	0.672832	0.465854	0.151507	-0.298343	-1.04465	-1.32848	-0.48488	-0.859958	-0.23669	-0.0236956	0.09945	0.354176	0.0275183
Unknown_Homeobox	0.162651	0.0293028	0.0914911	-0.0319106	-0.00356999	-0.486496	-1.18827	-1.08965	-0.0221023	0.303354	0.127557	-0.14979	-0.356153	-0.404887	-0.443249	-0.540465	-0.839798	-1.04232	-0.276195	1.10145	0.914771	0.70026	0.181061	0.517218	0.189726	0.221454	0.935902	0.553901	0.626593	0.0734316	-0.0286334	-0.175353	0	-0.0115685	0.095942	0	-0.00774399	-0.127703	-0.425183	-0.267977	-0.794182	-0.392654	-0.609206	-0.66439	-0.193582	-0.0071128	-0.0137408	0.0773716	0
Ascl1_bHLH	0.202863	0.600873	0.168554	0.0958048	-0.706096	-1.1392	-0.312595	-0.301541	-0.496419	0.0255776	0.178688	1.08758	0.0709337	0.0232519	0.144605	-0.707075	-1.46753	-0.558927	0.12258	0.934575	2.82748	1.77588	0.69945	-0.776199	-1.77935	-0.748195	0.500028	0.398623	0.173545	-0.767427	-2.16995	-1.55618	-0.23103	0.287545	0.560673	0.257137	0.00154619	0.0080892	0.00528162	0.0244944	0.199479	-1.35507	-1.79334	-1.41529	-0.25367	0.0756661	-0.0207447	0	-0.0490182
Zic2_Zf	0.347006	0.0937637	0.0708802	-0.0774964	-0.740602	-0.551143	-0.230733	-0.146952	-0.201413	-0.508281	0.101004	1.22185	1.06297	0.0673089	-0.200245	-0.205048	-0.138194	-0.110423	0.0537582	0.999825	1.62623	1.70399	2.54803	1.92957	1.09852	0	-0.0822019	0.0534074	0.0447803	-0.0160621	-0.461575	-1.12097	-0.660587	-1.53105	-0.222629	-0.343339	0.262	0.696089	0.773943	0.0419943	-0.426938	-1.29406	-0.913681	-1.39708	-0.145149	0.389438	1.34136	0.794182	0.254708
GRHL2_CP2	0.789145	1.742	0.924572	0.287103	-0.330199	-0.816621	-0.885835	-0.281467	-0.25413	-0.212961	-0.337769	-0.0125836	0.237813	0.0158987	-0.104633	-0.82145	-0.394476	-0.0397712	0.309895	0.384087	0.357796	0.343514	0.0218217	-0.170161	-1.41516	-1.84785	-0.335343	-0.535567	-0.518056	-0.727725	-1.55056	-1.08236	-2.41813	-0.454744	-0.389438	0	-0.0808389	0.0859729	0.460211	0	-0.207839	-0.705254	-0.0920505	0.010989	0.0826064	0.124762	0	-0.115689	-0.490234
ZNF136_Zf	-0.214925	-0.482317	-0.3869	-0.34094	0.249978	-0.460721	-0.419282	-0.624648	-0.0968619	-0.0216198	-0.0727555	0.0283012	-0.125958	0.130429	-0.223625	-0.299969	-0.766415	-0.28656	-0.0240059	1.20298	1.57629	2.25223	1.7467	0.62667	0.078623	-0.863244	-0.750204	-1.5572	-1.61841	-0.775209	-0.953827	-1.82471	-3.62653	-2.56394	-0.373826	-0.275965	-0.0373614	0.178308	0.376706	0.248546	-0.0754226	-0.36667	-0.141631	-0.0485137	0.10405	0.245229	0.379546	0.324002	0.399654
Prop1_Homeobox	0.420242	0.206962	0.00641041	0.103454	0.0608293	0	-0.373307	-0.657053	-0.402276	-0.429698	-0.0461784	-0.151208	-0.114987	-0.235203	-0.384035	-0.657601	-1.61458	-0.557582	0.0559969	0.257891	-0.0280132	-0.0507118	0.125879	1.2508	0.343462	-0.0871813	-0.106972	-0.269264	-0.382851	0.188994	0.218892	-0.521541	-1.38829	-0.503486	-0.109837	-0.135664	-0.0506809	0.212767	0.149186	0.145067	0.0281133	0.0020963	0.0244017	0	0.299034	-0.0490182	-0.323808	-0.398779	0.0346704
MYNN_Zf	-0.0593237	0.193552	0.199211	0.549423	0.299924	0.0402448	0.00171602	-0.0576905	0.0914946	-0.0986251	0.0551173	1.69776	3.89825	1.41625	0.11157	-0.45002	-0.996563	-0.862107	-0.579179	-0.205062	-0.521249	-0.892599	-0.332174	-0.236365	0.00994761	0.0792637	-0.149405	0.0624288	-0.537257	-0.426263	-1.89622	-2.04741	-1.90345	-0.792979	-0.115259	-0.23037	-0.385533	0.171	0.493359	0.152612	-0.181105	-0.383449	-0.582212	-0.688587	-1.10453	-0.386193	-0.573122	-0.593728	-0.35916
Tcf3_HMG	0.307233	0.520077	0.212059	0.0527471	-0.595699	-0.842707	-0.683283	-0.478565	-0.598083	-1.28942	-0.0933655	0.148248	0.762646	0.531609	0.276605	0.329346	-0.029929	-0.101864	-0.2513	0.239196	0.256578	0.0450875	-0.456966	-1.23183	-0.212376	0.16785	0.248972	0.166672	0.333419	0.18533	-0.4476	-0.930804	-0.906227	-0.315791	-0.197711	-0.21969	-0.275333	0.0961044	0.780268	0.723795	0.308393	-0.0389724	-0.126577	-0.402988	-0.748889	-0.156534	0	-0.0424202	-0.782103
Twist_bHLH	0.409787	0.786227	0.389203	-0.106528	-0.157799	0	0.0230416	-0.0931968	-0.757271	-0.126227	0.026767	1.03117	0.368331	0.0958048	-0.163981	-0.366757	-0.589435	-0.370074	-0.723132	-0.13724	-0.347961	-0.0197971	-0.0393663	0.0937758	0.053412	0	0.234361	0.020856	0.0319093	-0.0585857	-0.193924	-0.273495	-0.360241	-0.203591	-0.188172	-0.303949	-0.945503	-0.111598	0.0977882	0	-0.138471	-0.708889	-0.012286	-0.134918	-0.113724	-0.299034	-0.620246	-0.273486	-0.210269
EBNA1_EBV-virus	-0.483049	-0.0202498	0.0202437	0.355691	0.321312	0.290196	-0.763189	-1.07328	-1.27725	-0.360404	-0.465167	-0.321274	-0.559326	-0.38545	-0.311019	0.213103	0.371724	0.570594	0.161647	0.167058	-0.0390941	-0.0414545	-0.015837	0	0	0	-0.0785441	0.0413819	0.37341	1.11879	1.23835	0.978967	0.271198	-0.111705	-0.0331795	0	-0.0325049	0	-0.170077	-1.17456	-0.490122	-0.366422	0	0.223433	1.31802	1.73364	1.10311	0.357513	0.207192
Oct4:Sox17_POUHomeoboxHMG	-0.521744	0.000216828	0.63182	0.670171	0.268866	-0.219235	-0.772965	-1.4258	-0.442763	-0.538268	-0.0369663	-1.10482	-0.70694	-1.32254	-0.398771	-0.197751	-0.318524	0.0371753	0.199881	0.848475	0.922605	0.00294993	-0.117492	-0.246958	-0.01145	-0.39135	-0.151996	-0.00293301	0.0367743	0.113828	0.0593322	-0.0389724	-0.217007	-0.341375	-0.341936	-1.41148	-0.697869	-0.509189	-0.102938	0	-0.0233756	0.149405	0.120541	0.310554	0.132596	0.818308	0.677431	0	-0.24806
EBF_EBF	0.0728766	-0.111365	-0.119746	-0.0256324	0.257371	0.0716854	0.553939	0.347327	0.393802	-0.0263609	0.0209272	0	-0.964436	-1.67222	-1.73026	-0.125581	0.130473	0.0680674	0.426407	0.725413	1.82221	0.770152	0.49183	0.251387	0.0974137	0.0632795	0.689165	0.293426	0.326733	-0.0403338	-0.240128	-1.0926	-0.783836	-0.0391707	0.277529	0.394518	0.0740521	0	-0.100413	0.0267021	0	-0.0485841	0.0106793	-0.0164485	0.655069	0.317662	0.937532	0.384316	0.811103
PRDM9_Zf	-0.689748	-0.231081	-0.111	0.0839047	-0.0951757	-0.123494	-0.242528	-0.137502	-0.532646	-0.751822	-1.02238	-0.587809	-1.05139	-1.42033	-1.11609	-0.655542	-0.290384	-0.282772	0.202298	0.918859	1.48224	2.25396	0.820926	0.904123	-0.0659893	0.5368	-0.207388	-0.0405731	0	0	-0.27409	-0.043008	-0.0295977	0.324227	0.175839	0.238818	0.177817	-0.0177714	-0.455578	-0.363747	-0.363268	-0.529282	-0.821886	-0.351005	0.694272	1.87021	2.80579	2.58245	1.59148
Rfx1_HTH	-0.717889	-0.214254	-0.180746	-0.0512143	-0.116163	0.0828211	0.352137	0.938126	1.45098	0.872383	0.00786113	-0.242528	-0.97556	-1.36555	-1.34209	-0.253469	0.0259193	0.120806	0.54461	0.438632	0.0916868	-0.938406	-1.48392	-1.8205	-0.913539	-1.18706	-0.292902	-0.369715	-1.02186	-0.708159	-0.54544	-0.705126	-1.16486	-0.581352	-0.325413	-0.297287	-0.986616	-1.33164	-1.63665	-1.64932	-0.543921	-0.412395	0.00230336	0.351423	1.14733	1.70451	1.36213	0.2548	-0.0555517
X-box_HTH	-0.0233359	-0.0652192	-0.11956	-0.180464	-0.129456	-0.00373666	0.250711	0.497258	1.20766	0.599126	0.0755707	-0.824686	-1.81785	-3.72698	-3.26546	-3.44347	-1.98136	-0.3179	0.415947	1.60661	0.518023	-0.350692	-0.230627	-0.189256	-0.173943	-0.188247	-0.215306	-0.1651	-0.360607	-0.291	-0.259852	-1.13993	-1.96492	-0.281311	0.172706	0.167772	-0.114585	-0.676975	-0.632265	-1.34851	-0.430108	-1.27028	-0.382682	0.260178	3.38013	3.55109	2.48268	0.142348	0.183501
BMYB_HTH	0.043757	-0.213103	-0.406612	-0.523194	0.252856	0.213103	0.241881	-0.29718	-1.02775	-0.418918	-0.625795	0	0.311924	0.851748	0.8875	0.242666	-0.0326999	0.014966	-0.195637	0.0294372	0.162506	0.362715	0.552121	0.395667	-0.0550219	-0.161215	0.179656	-0.648553	-2.23638	-2.77848	-0.488479	-0.355918	0.0149953	0.0862573	0.177661	0.702163	0.970066	0.930876	0.412201	0.170562	0.268014	0.117185	-0.0234294	0.00744107	-0.610277	-0.997607	-1.21486	-0.0204374	0.362968
POU4F3_POUHomeobox	0.988535	0.471564	0.13616	0.292162	1.51897	1.2144	0.207731	-0.236365	-0.996563	-0.200438	0.0199542	0.160169	0.159243	0.0813953	0.144451	0	0	0	-0.21025	-1.22806	-1.01492	-0.497495	-0.396172	0.0390941	0.0974137	0.545087	-0.178544	-1.74582	-2.22822	-2.22112	-0.0330175	-0.0840732	0.102646	-0.224552	-0.0138525	-0.138681	-0.0035166	-0.115817	-0.0158532	-0.111705	-0.188419	0	0	-0.253007	-0.221155	-0.218272	0.0127112	0.200329	0.00833858
ERE_NR_IR	0.381889	-0.121235	-0.362042	-0.721005	0.0656901	0.0769163	0.214386	0.0488205	-0.206871	-0.115971	-0.28757	-0.141378	-0.252355	-0.0629321	0.0520287	0.10395	0.0255653	-0.19561	-0.504398	-1.52333	-0.77941	-0.956196	-0.328126	-0.524776	-0.279618	-0.344731	-0.497101	-0.114263	-0.932784	-0.412955	-0.523225	-0.130959	-0.270052	-0.119827	-0.132327	-0.175894	-0.069083	0	0.629298	2.16138	2.07807	0.669582	0	-0.320775	-0.219648	-0.197678	-0.0854027	-0.380702	-0.035441
NRF_NRF	-0.0537947	-0.0495742	-0.0130335	0.162121	0.061572	-0.0593237	-0.00562174	-0.00171602	0.25099	0.369033	0.363841	0.045951	0.0585278	0.0648941	0.107266	0.0511058	0.0139925	-0.190494	-0.597403	-0.685972	-0.35162	-0.0537947	-0.0312442	0.201012	0.411931	-0.218611	-0.374346	-0.522534	-1.39202	-0.843687	-0.362851	-0.00748307	-0.049701	0.206027	0	0.17818	-0.11479	-0.214352	-0.0573087	0.0882277	0.462196	0.369769	0.24239	-0.0159555	-0.252646	-0.250653	-0.031351	0.043703	-0.28005
SF1_NR	-0.11981	-0.00646425	-0.574441	-0.0424318	-0.0363503	0.13642	-0.200245	-0.430373	-0.116163	0.236997	0.446899	0.192386	-0.0986539	-0.00294993	-0.00652783	0.100354	0.0764207	-0.195673	-0.45737	-0.491496	0.140022	1.06431	0.449582	0.504002	0.0846474	0.449419	-0.601696	-0.267063	-0.753565	-0.324117	-0.346004	-0.0172671	0.0963892	0.703761	0.11833	0.106164	-0.224919	-0.00493492	0.0286334	0.313464	0.615396	0.641564	0.22122	0.00188973	0.01018	0.271602	0.53317	1.18555	0.0308028
GFY_?	-1.35302	-2.11101	-0.438807	-0.127115	0.303354	-0.112585	-1.23716	-1.18261	-0.757194	-0.453751	-0.875848	-0.63473	-0.320008	-0.424782	-1.2074	-1.11991	-0.430879	-0.227883	-0.738641	-0.377911	-0.140718	-0.113227	-0.741921	-0.820014	-0.297288	-0.230963	-0.682252	-2.19736	-1.6457	-0.834669	-0.0190706	-0.0824544	-0.412925	-0.511824	-0.131461	0.128089	0.0307335	0.0307823	0.181116	0.226514	-0.106136	-0.821967	-0.500523	-0.0729604	-0.323471	-0.313732	-0.191631	-0.204817	-0.0845558
Nur77_NR	-0.771407	-0.324005	-0.115105	0.241816	0.422922	0.219058	-0.949733	-1.6454	-0.721534	0.0289201	0.229609	-0.00311139	-0.785512	-0.981191	-0.624182	-0.363684	-0.512563	-0.268106	-0.4453	0.0392666	0.0461223	1.22449	1.59018	1.21603	0.982947	0.481724	-1.81656	-1.82237	-1.07192	-0.406455	-0.0295977	0.00504986	-0.0500305	-0.471686	-0.32064	-0.372744	-0.0768176	-0.20944	-0.375288	-0.508606	-0.176795	-0.0773716	-0.0477388	0.00163967	0.00556285	0.204246	-0.112703	0.153352	0
Nr5a2_NR__	-0.203197	-0.739181	-0.347759	0.0596338	0.268123	0.364135	-0.0461784	-0.221021	-1.09361	-0.338049	-0.388226	-0.0767438	-0.00659792	0.107152	0	0.174281	-0.00852903	0.0606003	0	0.327706	0.223002	0.477101	0.0308125	0.213873	-0.0375441	0.100395	-0.142261	-1.65268	-1.91383	-1.03746	-0.326329	-0.0235536	-0.0116343	-0.117276	-0.87138	-0.897476	-0.412139	-0.191545	0.211563	0.296648	0.312809	0.28279	0.115817	0.142673	0.19924	1.34256	1.10947	1.09658	-0.0521191
HIF2a_bHLH	-2.76731	-2.33867	-1.97148	-1.02321	-0.0638747	0.0793991	-0.118879	-0.686899	-0.680955	-1.35014	-0.587372	-0.670913	0	-0.061572	-0.0474238	-0.0859007	0.115308	0.533101	0.227547	0.10332	1.05818	1.61068	1.01369	0	0.0392666	0.10332	-1.76083	-3.25621	-3.25661	-2.41817	-0.250313	-0.00196212	-0.00503436	-0.650538	-1.19725	-1.1422	-0.504317	-0.43922	-0.252574	-0.141631	-0.0300586	0.145334	0.339822	0.23676	-0.0613521	-0.207192	-0.169023	0.239688	1.36974
Tcfcp2l1_CP2	-0.940758	-2.76742	-2.49482	-3.70007	-1.35316	-1.6792	-1.68395	-2.17647	-0.893697	-0.168442	0.0986251	0.141392	-0.141392	-0.0550719	-0.0884289	-0.274746	0.505734	0.814644	1.08758	1.94687	0.358568	0.174281	0.0677044	0.423234	0.311015	0.747814	-1.75083	-3.12607	-3.29353	-2.60771	-1.00597	-0.925666	-0.749476	-0.967603	-1.09298	-1.14253	-0.23037	-0.0499409	0.387883	0.544252	0.461177	0.409991	0.596025	1.67524	1.09377	0.81712	0.374884	0.844223	0.714696
AP-2alpha_AP2	-0.346861	-0.305156	0.0986539	0.17524	-0.00463318	-0.723619	-0.686899	-0.747802	-0.235283	0	0.0917893	0.222878	-0.266118	0.0115734	-0.0728766	0.0667265	-0.024542	0	0.157723	-0.00107105	0.202065	0.007975	0.0901362	0.427869	1.30417	1.35956	-0.187787	-0.599041	-0.281463	-1.38046	-1.42459	-1.10822	-0.291	-0.177708	-0.196559	0	0.0498639	0.226547	-0.269815	-0.019474	-0.177265	-0.0475746	-1.35551	-1.42507	-0.4237	-0.301496	-0.0280319	-0.243955	0.145686
BORIS_Zf	-0.179917	-0.485702	-0.777196	-0.734894	-0.614436	-0.327739	-0.348575	-0.298108	0.0229383	0.150119	0.590764	0.314379	0.106528	0.0599735	0	-0.212863	-0.303639	-0.348652	0.150119	0.0536232	-0.0644917	-0.459275	-0.725413	-1.45494	-0.712074	-0.0507118	-0.535601	-0.754089	-1.50736	-2.82194	-2.23404	-1.09657	-0.797899	-0.810833	-1.25408	-0.373408	-0.214476	0.018757	0.123214	0.308647	0.118483	-0.12479	-0.121564	0.0534458	0.177661	0.068606	0.0359323	-0.5526	-0.756901
Tcf7_HMG	-0.0722013	-0.367769	-2.26736	-2.32576	-2.43218	-1.18509	-1.21483	-2.13891	-0.849801	-0.0255653	0.891649	1.17103	0.701701	0.471564	0.387781	0.593038	-0.107514	0.0902323	0.463411	1.46708	1.22917	0.146527	0	-0.239196	-0.24333	-0.0140563	-0.421609	-1.10822	-3.34752	-3.59612	-3.79954	-3.16697	-2.11698	-1.4282	-0.794182	-0.262404	-0.981815	-0.0177714	0.536027	1.1418	1.42675	0.284914	0	0.0389724	0.226518	0.330664	-0.0158145	-0.579971	-0.870733
ZNF382_Zf	0.088176	-0.135366	-0.236136	-0.844933	-0.653005	-0.566336	-0.0696027	0.299969	0.627196	0.629433	0.471564	0.17914	0.00489674	0.000558748	0.184403	0.319911	0.241081	0.0219324	0.171954	0.0119416	-0.0859007	-0.955448	-0.991744	-0.76311	-0.391388	-0.298408	0.0743762	-0.378116	-0.468765	-0.741234	-0.910701	-1.04595	-0.601048	-0.043703	0.122421	0.128344	-0.141818	-0.223433	0.0135373	0.804092	0.389661	0.103571	-0.306076	-0.321899	-0.034898	0.237311	0.0913921	-0.173841	-0.364205
RFX_HTH	-0.494148	-0.0106627	-0.350692	-0.369252	-0.367769	0.142225	0.151661	0.226189	0.420435	0.323855	0.750037	0.355797	0.431037	-0.273572	-0.399081	-0.195137	-0.0503173	-0.0542943	-0.390182	-1.0287	-1.66385	-1.72578	-0.681217	-0.741255	-0.271897	-0.273572	-0.313206	-0.294598	-1.04682	-1.61022	-2.43954	-1.92882	-1.29645	-0.338436	-0.169023	0.00841433	0.021974	-0.157577	-0.219648	-0.814458	-0.355997	-0.646829	-0.166828	0.0300586	0.268269	0.301766	0.406143	-0.0061007	-0.00457692
Rfx2_HTH	-0.137083	-0.0850419	-0.054042	-0.00147466	0.0444521	0.199459	0.7285	0.876869	1.54193	0.575987	0.495975	0.246411	0.893697	-0.0150892	-0.191672	-0.594449	-0.122102	-0.0876807	-0.192079	-0.207323	-0.65791	-0.934891	-0.492031	-0.564364	-0.12739	0.0161885	-0.0915792	-0.10446	-0.252755	-0.777604	-1.08242	-1.35903	-0.245725	0.1727	0.327249	0.0436479	-0.0948414	-0.36297	-0.102659	-0.683888	-0.225846	-0.859359	-0.106154	0	0.0994513	-0.0463651	-0.0188244	-0.128089	-0.160848
Arnt:Ahr_bHLH	-0.374004	-0.871586	-0.614112	-1.08634	-0.849801	-0.237842	0.257682	1.25432	0.464481	0.661021	0.345182	0.524989	0.0420204	-0.0667265	-0.509135	-0.270219	-0.497495	-0.173632	-0.213774	0.0914911	-0.401086	-2.02871	-2.6565	-2.07189	-1.53515	-3.78409	-0.18894	-0.173907	-0.616038	-0.167484	-0.123078	0.0716368	0.0731942	0.528778	0.437875	0.563829	0.0477388	0.119827	-0.0236956	-0.0373614	-0.0908174	0.0258819	0.0359323	0.0278954	0.195462	0.972506	1.36858	0.30509	0.412574
HIF-1b_HLH	-1.85626	-1.56208	-1.6331	-1.23029	-1.75387	-1.26201	-0.564724	-0.0817518	0.369678	0.70026	0.658639	0.199208	0.0313954	-0.00736798	-0.102958	-0.0102632	-0.0636251	0.0521709	0.117342	1.01954	0.861308	0.506002	-0.0688954	-0.05988	-0.0821974	0.0871813	-1.23956	-0.661381	-0.771879	-0.36922	-0.404452	-0.010989	0	-0.0133577	0.0692746	0.205086	0.238067	0.0031315	-0.0902699	-0.134045	-0.163772	0.190913	0.473877	0.298258	-0.129945	-0.221454	-0.165094	0.206351	1.25698
Tbet_T-box	-4.57895	-3.13218	-2.68766	-1.32905	-0.783856	-0.305298	-0.0221073	0.125879	0.199592	0.0518505	0.00261631	-0.426068	-0.738557	-0.76311	-0.278663	-0.231418	-0.540528	-0.160968	-0.281393	-0.247691	-0.290196	0.082168	-0.0371296	-0.536858	-0.677429	-0.130635	-1.08236	-0.526569	-0.209642	-0.335965	-0.422274	-0.510081	-0.178674	0.112837	0.0307671	0.0550225	0	-0.272963	-0.20846	-1.05276	-0.389016	-1.15319	0.0219354	0.71912	1.97682	1.11094	0.227378	-0.0223	-0.151344
NF1:FOXA1_CTFForkhead	-0.766415	-0.745795	-0.787307	-0.745795	-0.70503	-0.122031	0	0.223255	0.116163	0.602722	0.350692	0.647007	0.0698889	0	-0.00468688	-0.00294993	0.36218	0.1682	0.463585	-0.425351	-0.56671	-1.40621	-0.0393663	-0.135885	-0.0571722	-0.227023	-0.912159	-1.03134	-0.540701	-0.278981	-0.847469	-1.07609	-0.848312	0.0787353	0.0105585	-0.00964509	-0.0145462	-0.119827	-0.412955	-0.771108	-0.610619	0	-0.225385	-0.493109	-0.251572	-0.346297	-0.233742	-0.555278	-0.329117
Zfp541_Zf	-1.76719	-0.610004	-0.856734	-1.19411	-1.04817	-0.154475	0.0417532	0.352734	1.79759	3.21811	1.18893	0.326559	-0.0222955	0.88763	0.283297	-0.0562345	-0.360207	-0.358568	-0.218311	-0.674403	-0.719377	-0.0897086	0.267529	0.434171	-0.0297346	-0.216444	-2.07817	-0.605227	0	0.0163366	-0.121636	-0.657739	-0.108172	0.00724551	0.37341	0.270202	-0.0465653	-0.00348542	-0.112636	-0.0462747	-0.335119	-0.219967	-0.103936	0.301422	0.0895356	0.294005	0.178942	0.905725	0.9541
ZNF317_Zf	-0.278676	-0.638148	-2.71961	-1.08557	-0.422943	0.170568	0.304399	0.347953	0.339392	0.201171	0.0270851	0.0100753	0.0322758	0	0.015218	0.519364	0.603601	0.696582	0.564083	0.708495	0.0582405	-0.128869	-0.637027	-0.512201	-0.0969381	0.106153	-0.0102221	-0.132089	0.0462467	0.442709	0.36558	0.156482	0.257355	0.319182	0.262	0.14934	0.281367	1.25617	0.288807	0.408616	-0.113442	-0.170077	-0.209664	-0.142934	0.136604	-0.0143791	0.0872924	0	-0.00421115
p53_p53	-1.73129	-1.1354	-0.687531	-0.0535788	-0.0581949	-0.00294993	-0.075793	0.464595	0.582324	0.575057	0.240506	0.246124	0.132906	0.146255	-0.000216828	-0.379074	-0.256932	-0.241278	0.952627	0.763107	0.0633679	0.10332	0.559879	0.463995	0.459085	0.269076	-0.0045299	0.0553956	0.714514	0.341936	-0.0181554	-0.253685	-0.205122	-0.145874	-0.0457462	-0.279248	-0.24319	-0.450202	-0.0730842	-0.197223	-0.307194	-0.232202	-0.0435693	0.320397	0.797899	1.70901	0.992191	0.301477	-0.0177714
p63_p53	-1.71095	-1.19478	-0.13226	0.0504864	0	0.0500126	0.315777	0.602967	0.772674	0.566569	0.338049	0.0173892	-0.0086003	0.12957	0.198847	-0.0457102	0.244326	1.09361	2.26293	0.68805	0.125285	0	0.375013	0.407802	0.72633	0.352137	0.0443816	0.288604	1.13063	0.503665	0.250313	0	0.010989	-0.217279	-0.426697	-0.422695	-0.481889	-0.134543	-0.136862	-0.0824403	-0.540748	-1.50753	-0.251517	0.251306	0.859359	0.412278	0.0362887	0.262556	1.54576
[truncated: 3 more columns]
