# Supplementary material for: Position-dependent function of human sequence-specific transcription factors
Source: Nature. 2024 Jul 17;631(8022):891–8. doi: 10.1038/s41586-024-07662-z (PMC11269187; doi:10.1038/s41586-024-07662-z)
Supplement: Supplementary file 8 — Source Data Fig. 5 [file 41586_2024_7662_MOESM8_ESM.xlsx]

## Sheet: sourceData_Fig5a
HOMER Known Motifs	-150	-140	-130	-120	-110	-100	-90	-80	-70	-60	-50	-40	-30	-20	-10	0	10	20	30	40	50	60	70	80	90	100	-150	-140	-130	-120	-110	-100	-90	-80	-70	-60	-50	-40	-30	-20	-10	0	10	20	30	40	50	60	70
Phox2a_Homeobox_	-1.50171	-0.981982	-0.975876	-0.157041	-0.325149	0.026308	0	0.052404	-0.007796	0	0	-0.115487	-0.161719	-0.056185	0.070902	0.013102	-0.034303	-0.181269	0	0.008714	-0.06851	-0.010491	-0.396224	-0.235655	-0.124797	0	-0.803975	-1.20256	-0.710145	-1.59727	0.382615	0.847545	2.39219	-0.428873	-0.733401	-2.05799	-0.559688	-1.06995	-1.13344	-0.700385	1.31089	2.6816	3.00469	0.599325	-0.433623	-0.688738	-1.30509	-1.50815	-2.02397
PGR_NR_	0	-0.004375	-0.011771	-0.08933	0	-0.021359	-0.029428	-0.044741	0.152798	0.398201	0.427994	0.206317	0.101106	0.007624	0	0.059524	0.016821	-0.066054	-0.078909	-0.255001	-0.300861	0	0.192272	0.43067	0.288372	0.251859	1.70884	1.56766	0.580702	-0.407457	-0.638769	-0.690497	-0.468812	-0.802481	-0.290204	-0.808177	-0.366337	-0.526232	0.423815	0.489177	0.813364	0.873236	-0.341293	0.264604	-0.563492	0.406726	0.417492	-0.340978	-0.826075
HRE_HSF_	-0.244294	-0.044882	0.078074	0	-0.187485	-0.949342	-0.564728	-0.13862	-0.031581	0.005687	-0.115697	-0.07329	-0.031964	-0.028344	0.040428	0.659226	1.61594	0.596813	0	-0.030163	-0.079265	-0.255987	-0.337838	-0.395401	-0.314274	-0.712608	0.868189	2.39674	3.12989	2.25651	1.34689	1.55635	2.57066	3.41319	2.60681	1.2174	2.04312	2.71892	2.88736	2.11793	1.15485	1.9998	0.359733	-0.341452	-1.49941	-0.410299	0.557871	1.32412	0.338007
GATA_Zf_IR3	0.570048	0.189628	0.065548	0.034213	-0.157041	0.035432	-0.135335	0	-0.036842	-0.08933	-0.183885	-0.918489	-0.555934	-0.411107	-0.184406	-0.124772	-0.093555	0.125538	0.149056	0.290674	-0.004375	-0.068627	-0.340096	0	0.130264	0.005886	2.61979	3.67602	4.74875	4.72493	3.80009	2.18707	2.17656	1.2071	2.18209	4.1056	4.45607	4.05546	1.50043	2.46953	1.02654	0.952058	0.448784	-1.04417	-0.481462	0.492313	1.67171	1.81487	0.396525
OCT:OCT_POUHomeoboxIR1_	0	0	0	0	0	0	0	0	0	0	0	0	0	0	0	0	0	0	0	0	0	0	0	0	0	0	1.21012	1.83883	2.18702	2.09328	1.91567	1.34605	2.09328	1.96695	1.64881	2.54624	3.00756	3.55672	2.20188	1.64881	1.388	0.779492	1.26422	2.22132	1.80602	0.993969	0.888623	0.585037	0.29342
ETS:E-box_ETSbHLH_	-0.124449	-0.163368	-0.011338	-0.015956	-0.022533	-0.091022	0	0.088387	0.142877	0	-0.045548	0	0	0	-0.134299	-0.15845	0.018475	0.181775	0.93449	0.952832	0.450616	0.317595	0.24229	2.71247	1.58005	0.279043	1.55433	1.5617	3.61477	3.78618	5.23615	2.72099	2.54483	1.64425	3.42393	5.66366	5.48826	5.40383	7.37172	12.0268	12.7876	7.20745	2.4089	3.26997	3.1816	2.89678	0.488547	-0.879946	-1.43484
E2F4_E2F_	-0.137955	-0.00841	-0.133495	0.149056	0.118072	0.058155	0.224247	1.26679	1.74036	1.19165	0.531431	1.7454	1.20427	0.309244	0.046415	-0.182755	-0.09774	-0.790751	-0.12975	-0.07789	-0.031831	0	-0.031964	0.080981	0	-0.505642	22.0409	22.5632	24.0453	31.9542	47.9137	57.3397	66.8923	77.4522	100.853	130.508	150.83	138.857	139.998	139.022	155.078	108.923	45.5988	10.4955	0.668759	0.68296	1.20679	1.81091	0.804869
ETS_ETS_	0.730743	0.344707	0.238179	1.1561	3.58389	7.49883	5.24833	5.16029	5.26675	8.8978	13.4695	10.6362	11.2388	13.5211	17.8435	11.3102	2.95815	0.006918	-0.995384	-3.35151	-3.08382	-3.44391	-2.91258	-4.10789	-2.77042	-1.32843	285.498	350.396	409.102	472.371	559.741	675.393	872.181	1097.27	1378.33	1696.46	1986.52	1976.58	2019.24	2047.08	2027.06	1461.64	699.008	193.274	10.0969	-5.49032	-20.1926	-23.2058	-22.0102
ELF1_ETS_	0.90345	2.24828	2.33866	4.11879	5.01548	7.28186	9.37429	13.8481	17.6325	20.0487	27.2313	23.9144	27.721	27.4963	26.9213	17.5829	5.38258	1.33962	0	-0.027412	-0.108237	-0.022915	-0.573411	-1.18963	-1.6895	-1.39941	311.21	386.185	478.489	555.645	661.916	805.463	1007.81	1284.95	1580.67	1960.82	2300.1	2282.4	2332.74	2392.86	2419.36	1797.1	903.599	296.398	39.0724	1.48355	-4.04278	-10.9701	-14.3975
Elk1_ETS_	0.609381	1.58226	2.76757	4.9622	5.42432	6.19592	8.27877	12.8153	16.4557	19.1163	26.7987	24.6064	26.8525	20.8901	20.3351	11.1784	4.24933	0.624685	-0.224247	-0.371782	-0.123596	-0.084028	-0.625814	-1.97373	-1.38313	-0.786603	335.468	396.387	494.575	571.521	700.436	854.013	1052.7	1338.97	1671.26	2093.35	2447.26	2409.81	2462.76	2487.08	2540.08	1902.06	952.098	316.928	43.2813	3.51566	-1.15768	-6.91976	-11.3054
Elk4_ETS_	0.934135	1.1343	1.62071	2.66559	3.35996	5.45076	6.13615	11.0805	13.2586	19.206	27.6253	23.3059	23.8937	20.5559	25.015	14.5451	2.9976	-0.008925	-2.30869	-2.58748	-1.13803	-0.894941	-1.43362	-3.31437	-3.21272	-2.20743	328.104	397.236	490.625	567.541	697.467	838.124	1042.07	1310.25	1660.22	2067.54	2388.4	2325.88	2398.89	2462	2515.39	1858.16	935.72	310.245	43.2489	2.05082	-1.64714	-5.95121	-7.63368
Elf4_ETS_	0.574842	0.715938	1.26193	4.6696	9.20435	12.1276	9.13728	7.04535	8.11928	10.1476	19.7268	13.7908	18.1163	19.115	25.5153	19.0752	6.44328	0.995384	-0.057274	-0.442009	-0.381435	-0.690199	-0.187935	-1.05563	-0.226784	-0.498391	212.8	268.002	325.066	406.891	506.211	641.773	838.092	1087.45	1398.39	1750.62	2069.72	1980.39	2000.82	2070.65	1957.03	1534	705.184	311.396	28.5994	1.45751	-2.69829	-5.61289	-6.66336
ETV1_ETS_	0.61198	0.715938	0.401631	1.97229	3.77451	8.63883	9.15009	12.5336	17.3133	24.9568	32.0985	25.5153	25.015	27.0513	29.8366	23.1756	8.53053	2.6224	0	-0.075573	-0.128906	-0.055913	-0.141994	-0.886388	-0.227317	-0.268997	272.912	339.706	442.254	540.736	652.182	808.395	1043.39	1364.61	1766.01	2257.97	2641.66	2526.91	2502.63	2544.94	2539.88	1861.31	875.584	292.449	40.1553	2.47684	-3.27084	-8.33998	-8.37214
ETV4_ETS_	0.167299	0.433235	1.0154	3.09722	3.7602	7.10308	8.84605	13.9752	18.877	21.2588	29.8593	25.5561	27.4986	26.4039	28.5403	21.845	9.03703	2.03788	0	-0.136926	-0.122501	-0.199261	-0.45932	-1.63574	-0.705865	-0.720516	314.875	400.436	510.598	612.963	754.942	937.541	1177.91	1533.43	1952.11	2477.5	2777.36	2715.52	2634.56	2727.63	2699.19	2020.89	981.467	333.201	55.8536	5.19899	-1.60187	-6.12421	-7.47728
Fli1_ETS_	0.497467	0.217879	0.540662	1.59767	3.81598	7.16051	11.0508	14.903	20.7343	23.4665	33.865	23.7023	23.5764	24.5451	30.803	22.9014	8.86421	1.71429	-0.114049	-1.10832	-1.30266	-0.997306	-1.44729	-3.41153	-2.15062	-1.37205	349.121	415.049	518.649	619.506	780.302	949.501	1204.92	1528.54	1952.05	2461.89	2845.46	2732.47	2720.12	2711.01	2700.7	1974.85	953.077	326.248	53.6498	5.5099	-1.24094	-4.56644	-3.8483
GABPA_ETS_	0.24245	0.421514	0.217815	1.32457	3.44763	6.9414	7.25105	8.29874	10.4336	14.3395	20.878	16.5904	18.0408	21.1544	24.543	18.2662	6.19592	1.74763	-0.071286	-0.712329	-0.953394	-0.508333	-0.310451	-2.49212	-1.29277	-1.01625	295	361.857	456.011	554.349	669.138	821.008	1053.97	1359.51	1726.23	2157.66	2543.46	2473.39	2471.13	2470.06	2439.24	1815.34	887.918	304	42.9193	1.51764	-6.25733	-16.1606	-16.3134
ERG_ETS_	2.07342	0.805432	1.03925	1.71296	3.42323	5.07191	6.09383	8.77712	11.5086	18.1754	21.4694	13.9453	7.52515	9.43585	11.9303	9.06303	2.05995	0.61604	0.026311	-0.150198	-0.54442	-0.137955	0.002971	-0.023138	0	0.006965	184.078	221.87	288.709	357.767	465.972	598.039	786.856	1017.5	1320.08	1754.9	2048.92	1948.89	1850.17	1853.3	1798.52	1265.29	561.688	166.078	19.8676	1.1206	-2.56977	-3.5879	-4.68585
ETS1_ETS_	1.87594	0.646705	0.251541	2.30869	5.29703	9.27259	6.65291	8.816	9.91867	15.1551	20.2825	15.0183	12.4604	16.7566	25.2974	20.9179	9.54387	3.17558	0.407576	-0.096183	-1.30716	-1.44223	-0.860479	-0.319725	-0.02132	0.168681	224.257	272.994	350.044	434.716	565.242	714.785	928.421	1201.49	1554.25	2024.44	2300.82	2290.56	2172.77	2167.59	2044.71	1449.68	658.501	193.013	22.2349	0.46252	-9.75132	-15.6541	-19.2882
Etv2_ETS_	0.505202	0.07085	0.00604	0.390382	1.86989	4.44591	6.07989	8.47697	12.6902	17.6877	19.6049	10.4152	5.65602	7.18983	9.86408	5.57815	0.811972	0	-0.057274	-0.499845	-0.481673	-0.599558	-0.452274	-0.757036	-0.186034	0	164.637	198.805	259.346	328.687	416.441	540.943	690.686	888.042	1123.76	1461.31	1716.07	1620.66	1571.31	1542.62	1482	1005.94	424.921	113.037	8.48089	-0.900849	-10.3465	-12.1282	-11.1927
EWS:FLI1-fusion_ETS_	0.421265	0.348764	1.04195	1.68056	3.77444	5.03564	8.28398	6.96851	8.93111	8.93693	10.664	6.81244	2.56586	3.71265	3.46979	2.54207	0.249006	0.035808	-0.170529	-1.19183	-0.491467	-0.655	0	-0.300799	-0.215867	-0.817569	147.254	188.945	247.534	287.454	345.747	421.689	551.996	708.183	878.471	1082.18	1265.25	1203.13	1210.89	1172.93	1164.22	803.293	343.113	94.228	3.52418	-3.68361	-12.8447	-9.78152	-6.99701
PU.1_ETS_	0.003806	0.037396	0.017842	0.531431	2.29178	3.54316	2.85097	2.77042	5.04933	5.5628	4.31556	2.4958	3.75038	6.81244	6.94053	3.24884	0.975876	0.519452	0.092258	0	0	0	0	-0.002642	0.136715	0	59.6173	62.5555	78.646	96.2861	113.72	160.29	227.5	322.955	399.079	505.631	535.931	521.258	459.106	466.494	430.282	313.372	142.593	36.6783	7.58243	1.86893	-0.776322	-2.49234	-2.60287
SpiB_ETS_	0	0.000265	-0.56226	-0.053394	0.000313	0.317595	0.208909	0.241361	1.22093	2.46657	2.3536	1.05799	0.760805	0.530136	0.382457	0.203236	0.032941	0.179154	0.081338	0.320298	0.356263	0.445094	0.218775	0.529235	1.05632	0.197622	36.3073	44.8782	60.1002	76.7616	92.5155	117.852	155.929	211.835	260.395	339.678	366.733	362.533	334.5	345.183	303	207.376	77.1456	18.872	2.77378	0.581519	-0.293159	-1.39038	-0.640861
EHF_ETS_	2.79884	3.3249	3.84383	5.43156	9.37361	8.97933	7.27423	4.03809	3.64441	5.54508	9.69539	7.82071	11.7257	17.5367	20.9741	13.4716	2.04017	0.048312	-0.426611	-0.311608	-0.082657	-0.125127	-0.369318	-1.25834	-0.707001	-0.289118	102.809	133.392	182.81	227.729	292.933	356.109	476.081	632.513	837.63	1126.82	1355.31	1331	1329.82	1408.8	1420.36	1043.53	456.53	141.886	14.2632	1.10926	-1.22457	-1.95151	-2.57838
ELF5_ETS_	2.16412	3.42262	4.65455	5.34289	4.35505	2.59051	2.31503	0.965555	0.56672	0.56672	2.84168	2.52154	4.53298	5.78723	8.07904	5.06602	1.14326	0.277574	0.051851	0	-0.082583	-0.309244	-0.657388	-0.963227	-0.70588	-0.038184	96.9666	114.854	136.136	161.104	196.394	246.618	325.149	438.769	558.698	756.783	910.676	906.692	916.871	992.853	1015.75	732.01	329.852	111.279	18.3736	2.13244	-1.47228	-4.12079	-3.20992
ELF3_ETS_	1.70676	3.1895	2.75077	3.08902	3.95557	3.58389	3.44391	2.47722	2.83895	4.48281	5.24218	2.77042	4.06539	5.68674	9.278	6.07731	2.62703	0.764874	0.043313	0	-0.082467	-0.166228	-0.647275	-0.745957	-0.564178	-0.266064	37.3093	45.8837	61.6847	87.521	104.115	137.578	187.464	279.996	375.038	516.26	631.989	634.43	617.741	665.167	639.634	450.984	182.138	64.9821	13.9174	3.6763	-0.261262	-1.08851	-0.622603
SPDEF_ETS_	0.703623	0.934135	2.73303	2.85097	2.17921	1.54641	1.05013	1.06344	0.379532	1.04048	2.92665	2.17272	2.35067	2.68739	5.29182	5.21919	4.60612	1.73907	0.511861	0	0.198152	0.091022	0.266737	0.1244	0.061758	-0.006883	43.0659	60.6211	87.8992	108.845	117.718	151.972	207.508	285.811	379.21	495.753	655.671	649.054	694.512	730.044	696.794	566.104	269.139	141.562	27.1097	10.8146	4.46542	1.86483	-0.54582
ETS:RUNX_ETSRunt_	0.202481	0	-0.073304	-0.097788	0	0.215364	1.05227	1.60919	1.32266	1.97229	2.32764	1.29099	1.5176	0.864583	2.36426	1.42778	2.04161	1.216	0.048919	-0.030765	-0.092488	0.062766	0.136059	0	0.013308	-0.056185	30.0615	41.7432	59.0716	76.7674	91.8406	114.693	134.757	182.155	223.271	339.167	339.603	336.004	240.383	241.764	237.366	170.977	81.3261	14.7259	2.07978	0.263531	-2.03571	-3.57286	-4.35542
IRF8_IRF_	0.265257	0.469579	0.482938	0.570634	0.395418	0.407576	1.00354	1.16732	1.74218	1.22093	0.970537	0.179154	0.196289	0.535672	1.63512	1.3307	0.654738	0.237407	0.294914	0.505601	0.487617	0.224247	0.046415	0	0.059524	0.129863	54.9553	66.2133	87.8801	112.721	140.95	161.091	186.035	239.299	307.222	438.655	455.63	408.687	325.946	327.012	330.314	243.719	90.229	8.80531	-1.72649	-0.593136	0.921913	3.1728	1.19183
PU.1:IRF8_ETS:IRF_	0.001213	0.137302	0.090181	0.342294	0.280422	0.867872	0.826622	0.841679	0.763856	0.717232	0.268997	0	-0.025733	0	0	0.075573	-0.027298	-0.020812	-0.278932	0	-0.032431	-0.074621	-0.179993	-0.059229	0.237506	0.435859	40.7754	37.9836	48.551	61.0479	85.765	93.8472	103.324	130.032	164.031	226.061	233.076	201.775	154.375	141.08	160.565	122.694	62.2538	5.02871	-0.585224	-1.18071	0.243977	0.763513	0.503525
EWS:ERG-fusion_ETS_	1.83912	0.863887	1.21951	0.437152	2.31423	2.08438	4.35428	2.6052	4.56484	4.06515	3.67912	0.841304	0.50269	1.43889	2.83428	1.77378	0.363386	-0.073346	-0.184406	-0.632741	-0.164569	-0.367374	-0.039958	-0.118532	0.088272	0.199833	28.6308	27.1631	36.3305	62.1144	91.1195	127.105	181.029	247.785	315.079	397.479	467.03	428.472	379.802	362.611	317.005	225.738	83.7506	30.834	0.731875	-2.6253	-5.71145	-1.43529	-0.569566
Ets1-distal_ETS_	0.398683	0.659226	0.948412	0.963153	1.39941	0.99901	0.833045	1.38524	2.7555	3.64499	2.54867	0.925096	0.342294	0.624053	1.60394	1.39195	0.806592	0.082462	0.014278	-0.096849	0	-0.116856	0.212885	0.190741	2.27027	2.26358	23.2102	28.1687	32.6744	54.9449	65.6307	98.8591	145.031	214.55	280.18	346.249	387.089	363.185	315.503	317.023	296.699	209.36	80.5576	18.1852	0.813522	-1.88194	-7.051	-4.30016	-4.00095
PU.1-IRF_ETS:IRF_	0.062603	0	0.323733	0.642448	0.656987	0.635709	1.02859	2.90275	3.66111	4.06515	2.65439	1.25197	0.363386	0.159935	0.293451	0.957395	0.818811	0.114049	-0.027246	-0.130639	-0.188763	-1.17044	-1.1421	-0.755997	0	0.131965	40.2422	46.1567	56.8054	77.4407	102.62	145.962	195.864	262.602	349.584	498.349	528.266	503.428	439.714	442.323	455.1	287.519	129.952	9.80983	-2.51493	-10.2764	-7.7384	-3.79241	-4.1979
PRDM1_Zf_	0.409376	-0.010317	0.163511	0.002971	0.191543	0.017804	0.192152	-0.091022	-0.133623	-0.117429	0	-0.183885	-0.39847	-0.395401	-0.235436	-0.609493	-0.705816	-0.429425	-0.440661	-0.859696	-1.1641	-0.801402	0	0.121557	0.438944	-0.00409	4.71064	3.60801	5.88031	9.14196	13.3061	16.8025	21.4723	26.1818	37.3345	58.3351	64.4204	55.4762	44.3707	42.9103	48.6195	31.3403	11.2878	0.989909	-1.94741	0.491102	0.685552	1.40549	-0.652271
IRF4_IRF_	0.091022	0.222025	0.265727	0.227317	0.275306	0.634486	1.60591	1.81974	2.44506	1.14435	0.39561	0.054173	0.17686	0.542645	0.546475	0.203141	0	-0.068627	-0.040255	0	-0.005687	0.075005	0.167287	0	-0.108133	-0.359354	6.7035	4.77097	10.2192	13.6211	17.5631	16.8798	22.1842	37.0232	47.5961	64.3655	63.6565	52.5382	38.1638	40.1231	64.7143	53.99	29.4597	1.67192	0.499869	0.653082	3.82063	3.48447	1.89095
MafA_bZIP_	0.163049	0	-0.084358	-0.392075	-0.581484	-0.936643	-0.445552	0	0.414912	0.909956	0.335311	0.58113	0.128906	0.17263	-0.037987	0	0	0.364417	0	0	-0.17179	-0.025941	-0.002971	-0.046415	0.262054	0.149033	2.32025	2.42908	1.80317	2.51093	1.81649	3.61735	5.68212	5.82598	6.85502	8.62809	13.4136	12.086	7.51445	8.18621	6.97022	6.8327	4.00501	1.28452	0.410433	-0.310455	0.70296	1.33023	2.18419
E2F6_E2F_	0.001101	0.193597	0	0	-0.197631	-0.035156	0.07153	0.790751	0.084812	-0.05152	-0.118769	1.03043	1.68056	0.653464	0	-0.025004	-0.11663	-0.276369	-0.319716	-0.092488	0	0.088561	0.381599	0.12409	-0.003942	-0.154159	3.69706	2.64002	3.1382	6.24177	10.0909	13.9245	14.5017	12.794	20.7957	21.6315	28.1888	17.8742	17.3155	17.2871	19.5122	11.7764	3.41304	0.753737	-0.503691	0.316763	-0.51939	-0.654189	-2.14224
STAT4_Stat_	-0.387692	-0.37322	0	0.146544	1.10525	0.366664	0.237862	0	-0.010758	0	0	0	-0.121247	0.133558	1.14326	0.964479	0.307696	-0.027937	0.298743	0.201381	0.401631	0.445066	0.836181	0.869048	0.372589	0.067379	5.00836	8.76698	12.3659	17.6155	25.2043	27.1702	28.7287	27.0842	31.7138	35.4247	38.119	28.2451	24.7134	25.855	27.7222	25.6576	11.6302	3.57991	0.267027	0.628714	2.00256	2.65781	2.02553
Stat3+il21_Stat_	-0.269522	-0.254623	0.130639	0.199037	0.897705	0.427994	0.669309	0.319063	0.016632	0	-0.061443	-0.05152	-0.176133	0.214367	0.925578	0.796345	0.167598	-0.058356	0.137384	0.121247	0.233069	0.097788	0.177933	0.305364	0.312104	0.050048	10.984	18.8052	25.3834	29.7732	38.1375	37.9066	44.7993	43.6859	54.8557	64.0218	76.7885	62.8444	57.5853	53.031	55.0525	50.6759	28.7926	12.7013	2.92764	2.40547	4.81669	3.5513	2.0291
Stat3_Stat_	0.007014	0.159106	0.4875	0.639246	0.276508	0.464696	0.235491	0.401516	0.012324	0	0.016503	0	0.070685	0.156524	0.531206	0.804114	0.264824	0	-0.234164	-0.826527	-0.201541	0	0.212511	0.31392	0.05237	-0.044741	23.2125	31.1076	43.4388	53.203	66.1337	72.9651	85.2482	82.9012	100.633	120.778	142.778	118.156	102.534	110.044	126.711	121.265	75.9332	34.0637	8.45662	3.60987	4.18955	2.25443	1.13542
Six2_Homeobox_	2.71161	0.680963	0.767569	0.344546	0.034213	-0.044679	-0.140575	0.054264	0.700161	1.54995	1.80504	0.283506	-0.245975	-0.061702	-0.564254	-0.494773	-2.33048	-0.944083	-0.304978	0.013119	0.519598	1.60434	1.32261	1.1362	0.323733	0	2.78126	3.73533	3.28203	1.89551	1.27724	1.36069	2.41423	4.11644	6.3459	8.77594	10.6074	9.04764	8.64358	10.9565	8.98344	9.60362	3.21955	1.23091	0.618058	1.71939	3.52997	2.40979	1.39499
Foxo1_Forkhead_	0.08873	0.079903	0.11653	0	0.962372	1.1172	1.57973	0.643332	0.482938	0.641611	0.411003	0.00065	-0.029099	0.050366	0.270508	0.044741	-0.042336	-0.06592	0	-0.121556	-0.594718	-0.796365	-0.15435	-0.038509	0	-0.121276	2.62151	1.85201	2.58745	3.07	2.53345	3.05346	3.90464	8.24679	14.7043	19.2487	20.6965	19.0885	19.3773	26.1651	16.2765	8.39236	-0.499451	-1.62085	-1.78981	-0.698347	-1.30167	-1.02029	-0.882689
TR4_NR_DR1	-0.199943	-0.291752	-0.03347	-0.067446	-0.024815	0.043623	0	0	-0.149728	-0.065717	0	0.042336	0.02132	-0.033954	-0.115487	-0.321534	-0.425419	-0.433235	-0.104061	-0.204735	-0.299489	-0.165941	0	0.056185	-0.027373	0	-0.264481	0.42205	-0.749178	-0.751813	-0.723256	0.427392	1.59554	4.51164	7.40524	9.52132	6.61947	8.60404	10.6251	13.662	8.15753	1.4354	-0.869701	-3.64555	-2.94482	-2.46351	-0.732084	-0.546121	-0.396289
E2F3_E2F_	-0.306049	0.081838	0.114782	0.17885	0.058356	0.260459	0.491322	1.19155	0.573244	0.621112	0.339452	0.679318	0.542875	0.092488	0	-0.260933	-0.7755	-1.11968	-0.499402	-0.113812	0	0.049229	0.783213	0.514038	0.732557	0.059229	18.8245	15.6948	13.0671	13.6968	13.2438	14.6968	16.0073	15.693	28.7728	37.014	33.4395	24.2333	21.0072	20.7563	19.2841	8.81409	2.18544	-0.256664	-2.59569	-4.20226	-4.28624	-2.23458	-1.43782
NRF1_NRF_	0	0.189801	0.46654	0.931799	0.301524	0.354888	0.277725	1.13223	1.13359	1.36678	1.06753	1.74036	1.12172	1.76966	0.628596	0.319063	-0.423825	-1.60003	-3.64499	-1.62432	-0.949958	-0.886388	-1.36828	-1.1172	-0.357671	0.031512	262.347	308	344.363	393.316	413.184	476.579	507.076	581.43	630.158	737.131	756.401	747.963	778.844	796.005	678.504	329.535	44.4509	-15.6575	-81.3597	-100.898	-94.5541	-71.3337	-51.9349
NRF_NRF_	-0.239205	0.079899	0.396367	1.12172	0.459607	0.78363	0.958559	1.12853	0.796345	0.672621	0.554828	0.995123	0.836977	0.95635	0.12975	-0.040145	-0.099109	0	-0.382457	-0.010492	-0.02796	-0.019186	-0.80143	-1.13378	-1.13452	-0.722868	256.375	305	325.502	370.055	375.337	442.246	459.055	523.647	576.318	684.541	740.481	712.787	752.263	751.672	632.65	286.004	26.7366	-35.2915	-126.756	-131.304	-118.667	-92.3398	-91.4104
Hoxa10_Homeobox_	0.206317	-0.036842	0	-0.005687	0.006389	-0.287891	-0.699206	-0.134695	0.079163	0.379945	0.164689	0	-0.035156	-0.048051	0	0	0.159129	0.189795	0.002971	-0.179993	-0.320298	-0.000766	-0.084341	0.013593	-0.201276	-0.163828	10.3338	9.24434	9.1134	8.54615	8.82743	7.98611	12.737	14.8766	17.1612	15.8308	14.6566	14.9063	14.5016	12.7259	12.4456	5.7112	2.67828	-0.316379	0.423291	0.331222	1.00513	1.42291	1.31665
T1ISRE_IRF_	0.385373	0.389409	0	0	0	0	0	0	0.082756	0.011338	0.009174	0	0	0	0	0	0	0	0	0	0	0	0	0	0	0	4.06125	5.38811	6.15171	9.15161	10.7342	8.66929	9.50518	10.7724	13.709	10.4125	9.53401	9.29753	12.9188	9.92478	7.3148	2.98278	1.04124	0.195603	0.50523	2.91168	3.8438	1.70899	0.517215
RUNX1_Runt_	-0.03671	-0.084216	-0.105545	-0.119422	-0.078698	-0.015948	0	0.125261	0.790751	1.27381	1.37786	1.38919	1.30182	1.03315	0.275284	0.138361	0.080482	-0.003958	-0.048051	-0.514905	-0.337387	-0.326281	0.016405	0	0	-0.272436	15.4187	20.1635	28.3788	29.4516	34.8542	31.3374	42.8853	42.3812	53.2624	53.6786	54.2818	39.131	26.9759	23.386	22.5403	16.1484	6.27579	2.39866	2.371	2.36845	1.64375	1.11013	1.70911
E2F7_E2F_	-0.039054	0.0195	0.002102	0.029417	0	0	0	0.044945	-0.00198	0	0.021435	0.625721	0.927299	1.63505	0.402716	0.073304	-0.110802	-0.201541	-0.132046	-0.468589	-0.523031	-0.41063	-0.093337	-0.021225	-0.207854	-0.170347	3.93499	4.85502	3.9884	6.44553	10.0262	10.9475	11.0835	8.06401	8.43879	6.4418	5.80047	4.19624	4.80186	9.29091	13.0074	11.4938	5.24061	1.78911	0.273684	-1.10843	-0.870452	0.268255	0.589885
STAT1_Stat_	0	0	0.061485	0	0.131917	0	0.012988	-0.005957	-0.03525	-0.004275	0.181428	0.002367	-0.010491	0	0.755812	0.689488	0.108667	0.027412	-0.070748	-0.315687	-0.198725	-0.002971	0.777366	0.602137	0.480258	0.052974	12.9138	18.6769	24.1805	28.6454	34.5022	29.8956	26.3061	25.557	31.5381	39.0419	34.6981	23.0291	22.2129	27.2699	31.7581	25.2147	12.5272	5.25576	0.559636	1.07286	1.48105	1.56106	0.633088
STAT5_Stat_	0	0.138361	0.420083	0.333489	0.22391	0.053399	0.12409	0.091159	0.144178	0.197613	0.717245	0.006918	-0.08933	-0.032941	0.643836	0.841242	0.291752	0	0	-0.016405	-0.039054	0.040428	0.707331	0.668995	0.084028	-0.079899	5.99376	10.2964	14.0807	16.6328	19.1385	17.6352	17.227	15.8308	19.6183	21.197	20.3418	13.3779	13.8363	20.7773	27.8806	23.7734	9.92787	2.23484	-0.398126	0.647485	3.07881	2.98237	1.31813
E2F_E2F_	-0.188742	-0.166466	-0.133495	-0.077819	0	0.02346	0.057657	0.041098	0	0	-0.052529	0	0.052824	0.058356	0	-0.092629	-0.031964	-0.132606	-0.094565	0.033122	0.090173	-0.034527	-0.931799	-0.525641	-0.186822	-0.130639	2.12188	3.53077	3.99276	5.39391	6.28316	7.09669	6.46904	5.10227	5.89204	5.6253	6.8008	5.55806	5.06432	6.98175	7.24428	7.42738	3.94837	1.24956	-1.1047	-3.75525	-2.88181	-0.871086	-0.397576
Meis1_Homeobox_	-0.505202	-0.157041	0	-0.019398	-0.034141	-0.710669	-1.08706	-0.707331	-0.075573	0.089741	0.159129	0.011338	-0.311608	-0.356796	-0.054109	0.09501	0.190477	0.269143	0.043491	-0.006186	-0.254394	-0.259968	-0.854078	-0.598924	-0.118044	0	14.6421	13.43	19.9646	23.2633	25.6881	20.9967	26.4329	25.8952	27.2118	24.4215	26.1652	21.0242	20.5761	14.2815	23.8264	16.2458	15.6268	3.04707	1.0991	-0.942576	-3.26988	-6.33717	-4.73924
Tgif1_Homeobox_	-0.044103	0.050098	0.15848	0.171495	0.885829	0.270488	0.061127	0	0.156524	0.549484	0.846259	0.452565	0	-0.030354	0.020621	0.329962	0.123928	0.034353	-0.061458	-0.035156	0	0	-0.373225	-0.578114	-0.949381	-0.390382	18.1636	18.868	25.113	28.896	39.2404	38.0732	43.0874	37.8337	34.6976	35.1031	32.3463	29.1957	29.1944	29.9125	38.5422	22.6584	19.1885	3.39471	0.748424	-1.83063	-6.44985	-7.3449	-5.85975
Tgif2_Homeobox_	-0.569863	-0.177511	0.069907	0.050098	0.130021	-0.018475	-0.067151	-0.331954	-0.15848	-0.104061	0	-0.056185	-0.2631	-0.203084	0	0.162615	0.039333	0.046854	0	0.002971	0	0	-0.312487	-0.183885	-0.319725	0	10.0469	11.6871	16.4377	22.9497	29.2002	27.0742	24.1235	23.4372	22.8636	24.2947	22.2096	18.5619	15.8781	13.8696	25.5338	20.2399	18.2485	5.62186	0.884689	-1.2672	-9.10647	-12.2214	-9.60987
Nur77_NR_	0.610813	0.146544	0.089389	-0.533266	-0.571785	-0.796061	0	-0.066648	0	0	0	0	0	-0.289676	-0.387229	-0.701396	-0.18111	0	0.219557	0.235489	0.164689	0.063028	0.092488	0.06643	0.199833	0	0.960117	0.762015	0.773146	1.84599	0.95906	1.47311	0.41536	1.71304	1.73848	4.35049	3.55736	3.16202	2.69612	3.80655	1.91491	0.782902	0.326703	0.449059	0.56788	0.265284	0.372951	0.91912	1.2567
CArG_MADS_	-0.202644	-0.185596	-0.186151	0	0.005687	0.282612	0.157041	0.012296	-0.184406	0	0.150831	0.294914	0.309883	-0.000766	0	-0.149056	0	-0.202009	-0.015696	-0.010597	-0.01887	-0.314447	-1.16338	-1.19236	-1.56414	-0.237577	4.43395	6.86986	6.29622	10.3055	17.3076	18.9558	19.5677	21.6757	24.1763	17.6297	11.7955	28.2172	23.7018	18.3664	1.48131	0.494943	1.03143	0.460672	-0.942576	-1.56013	-2.1138	-0.852519	-0.562472
Hoxd10_Homeobox_	0	0	0.197693	0.295456	0.101587	-0.39561	-0.635709	-0.163813	0.053435	0.271485	0.317523	0.183885	0.27803	0.102477	0	-0.016753	0.051836	0.074382	0	-0.084028	-0.010079	0	-0.30549	-0.058356	-0.116474	0	4.86418	3.55727	3.26287	4.30085	6.92538	7.49839	8.24615	11.0037	12.1825	9.06628	3.35838	13.426	12.0122	14.2088	2.58665	1.09427	0.574083	-0.593689	0.410235	0.642759	3.7927	4.15407	2.66445
Bach2_bZIP_	0.314191	0.387229	0.476241	0.42299	0.205995	0.239625	0.487783	0.271018	0.312884	0.344491	0.796345	0.28538	0.130264	0.011732	0.189795	0.144503	0.217879	0.164662	0.127479	0.150372	0.02796	0.044968	0.049229	0	1.01932	0.669309	5.25787	5.43096	5.79575	10.8106	18.6065	23.6837	35.3496	38.6268	48.0795	53.3238	55.6547	55.623	39.5154	26.9249	14.2421	7.35283	5.01956	1.256	0.763977	0.329981	0.609363	1.383	1.49941
BATF_bZIP_	0.79835	0.343	0.369536	0.732593	1.00526	1.46477	1.51237	1.62384	1.42789	1.97229	2.54043	2.95588	1.32866	1.16003	1.06303	0.532321	0	-0.10848	-0.012324	0.007355	0	-0.215712	-0.088142	0.056188	0.186822	0	10.87	14.0676	21.8074	31.7305	47.4144	59.141	79.3512	83.4231	92.8669	104.913	110.98	89.1893	58.0542	42.1016	33.3107	20.096	9.35191	0.88885	-0.830335	-1.32878	-0.776252	0.860711	0.420258
Fos_bZIP_	0.960158	0.757358	0.18985	0.340096	0.479444	1.1172	0.736133	0.647605	0.687674	1.68929	2.08305	2.06141	0.466375	0.509401	0.689593	0.786453	0.031831	-0.156551	-0.386184	-0.132329	-0.120666	-0.214474	-0.204964	-0.149056	-0.075573	-0.406085	12.5667	19.3705	24.8533	35.7614	45.9915	56.6773	72.1379	86.0162	102.316	118.995	112.038	86.6586	54.064	38.9133	30.0436	19.2336	9.35914	1.22908	-0.254504	-0.279572	0.259742	2.16731	1.28698
Fra1_bZIP_	0.57923	0.448284	0.336013	0.420323	0.263559	0.64769	0.758722	0.663925	0.450616	0.853821	1.60385	1.40793	0.349356	0.344141	0.531296	0.486893	0	-0.138361	-0.109271	0	-0.016004	-0.162542	-0.11653	0.000313	0.293233	0	9.95922	14.413	18.19	32.6117	47.3092	57.1447	69.101	76.8818	92.9949	110.797	110.804	84.1437	54.3727	36.7808	31.3303	18.6986	9.50969	1.03329	-0.474614	-0.398567	0.362319	3.18365	1.94813
AP-1_bZIP_	0.381599	0.133596	0.155034	0.111652	0.819485	1.62698	2.22855	2.21921	2.451	2.87607	2.21296	1.64019	0.634555	0.963614	0.90345	0.9061	0.122501	-0.075195	-0.187858	-0.132801	-0.084028	-0.179154	-0.039145	0.001168	0.102969	-0.093154	10.3343	15.0967	21.4246	30.4666	46.4152	53.774	64.5217	75.5953	92.9756	115.184	113.456	94.627	68.6916	46.4218	42.9513	26.7244	15.9	1.38861	-0.472232	-1.77841	-1.25082	0.360004	0.254504
Atf3_bZIP_	0.834998	0.606458	0.153413	0.153413	0.153349	0.673392	0.673254	0.679318	0.629826	1.30982	1.9075	1.82893	0.669309	0.669309	0.880636	0.541229	0.010943	-0.135607	-0.24908	-0.149056	-0.199833	-0.18111	-0.068627	0.031609	0.237334	0	10.3807	15.3717	22.8842	34.8381	49.7951	57.2037	65.4122	81.5317	100.085	120.189	116.917	92.5398	64.6742	41.6339	39.3139	24.8323	12.826	1.45402	-0.462147	-0.989463	-0.45376	2.02304	1.72471
JunB_bZIP_	0.841304	0.83718	0.767442	1.2355	0.724499	0.832175	0.898206	1.3808	1.37072	2.27027	2.41812	2.6052	1.00417	1.10525	1.12172	1.16851	0.233796	0	0	0.038432	0	-0.066948	-0.034303	0.108649	0.409103	0	12.97	17.3254	22.3147	34.09	49.8325	54.9109	68.0382	75.5357	93.7434	113.028	119.717	94.9314	60.5441	44.6713	37.7689	24.1859	10.6742	1.21112	-0.441982	-1.05065	-1.29002	0.290479	-0.41747
Fosl2_bZIP_	0.363386	0.314627	0.357758	0.410898	0.425408	0.70792	1.7036	1.1318	0.4935	0.361569	0.754489	0.830223	0.1524	0.09774	0.356263	0.535823	0.083473	-0.046488	-0.105197	0	-0.013692	-0.095054	-0.024501	0.120343	0.491322	0.013126	9.47258	13.2431	17.8243	30.3115	44.247	50.3518	59.6914	71.403	86.741	115.175	115.567	99.7288	62.9167	38.9068	33.0139	22.0633	10.7521	0.693138	-0.604142	-1.32851	-1.09026	0.443549	0.317371
Fra2_bZIP_	0.336523	0.123791	0.07017	0.075573	0.359731	0.755997	0.72241	0.369802	0.230767	0.813538	1.28456	1.06988	0.241988	0.294914	0.541229	0.33461	0	-0.002796	0	0	-0.101587	-0.288535	-0.280247	0	0.156857	0	10.5164	14.453	19.0038	29.7892	39.8918	47.3722	58.9148	66.9407	80.2703	101.06	110.936	94.9186	64.7061	42.3889	34.4198	21.2034	10.8102	1.19778	-0.747775	-1.24956	-1.09477	0.828693	0.571061
BANP_?_	-0.049229	-0.08594	-0.035255	-0.152358	0.077908	0.317595	1.3307	0.563848	0.469579	0.317603	0.313363	0.17686	0.066915	0.075005	0.075573	0.421055	0.340096	0	-0.124533	-0.487617	0	-0.334234	0	0.000313	0.174786	-0.010597	33.7409	51.6325	56.3169	67.7046	81.2714	99.8905	142.379	188.601	236.783	292.486	259.418	211.252	132.301	74.553	43.6153	19.3904	1.71077	-2.32591	-7.4691	-8.85726	-1.46499	0.284327	1.37488
CEBP:AP1_bZIP_	0	-0.130378	-0.738571	-1.35972	-0.297798	0.493373	1.8061	0.947423	0	0	0.153413	0.132213	0.356331	0.211842	0.042469	0	-0.251289	-0.066359	-0.065148	0.202709	0.234196	0	-0.234911	-0.069566	0	0	6.30085	6.9331	9.01395	8.57275	9.41871	16.4616	20.7453	31.6834	37.08	43.3781	41.772	30.0082	21.1344	14.2751	6.5894	2.53362	1.16633	1.04958	0.728921	0.291012	-1.0879	-1.45652	-0.803517
GFX_?_	-1.13597	-0.482938	-0.024893	-0.032431	0.01734	0.016581	0.230316	0.047175	0.166523	0.032962	0.007173	-0.134695	0	0	0	0	0.02066	-0.002796	-0.753065	-0.869297	0	0	-0.274189	-0.080981	0	0.12409	36.9303	49.8473	56.9138	69.9489	84.9846	97.4751	127.625	153.792	209.845	265.256	259.447	211.257	145.692	106.654	72.4681	33.8359	5.15908	-1.34298	-7.08681	-12.5615	-7.6066	-7.83515	-6.19585
MITF_bHLH_	-0.058169	-0.031964	0.470806	0.446955	0.39561	0.025733	-0.005687	-0.04833	-0.054904	0	0.118532	-0.010432	-0.08665	-0.256829	-0.554154	-0.920797	-1.67839	-0.837148	-1.05053	-0.526893	-0.856177	-0.09633	0	0.080981	0.012041	0	43.828	58.2081	73.2972	89.8867	125.372	168.188	210.812	255.955	319.431	424.648	427.403	381.62	259.972	169.212	87.8644	31.7797	4.42212	-5.87645	-16.3461	-17.4565	-7.03731	-3.55525	-1.28908
Jun-AP1_bZIP_	0.202709	0.060079	0.118044	0.159856	0.225411	0.136438	0.513134	0.425328	0.367374	0.481323	1.03983	1.50968	0.376914	0.183885	0.236855	0.281684	0.024815	0.042336	0.007355	0	-0.031831	-0.075462	0	0.180575	0.43895	0.128457	7.10653	9.36406	12.019	21.5508	31.778	37.0268	45.6567	58.6067	76.4281	102.231	102.619	80.9797	50.1171	27.3594	22.7235	13.0138	5.6726	-0.262476	-1.39905	-1.36837	-1.19112	0.689992	0.473173
ZBTB33_Zf_	-0.076061	-0.083059	-0.058356	-0.019237	0.075005	0.235715	0.846017	0.7466	0.973136	0.578325	0.176133	0.183732	0.013585	0.011338	0	0.042464	0.320298	0	-0.224185	-1.53159	-0.146383	-0.212553	0	-0.038694	-0.008714	-0.108237	26.2117	32.7828	38.537	51.5599	66.4905	80.9718	114.088	134.994	180.706	223.153	227.638	181.984	112.009	69.1328	44.2303	18.1653	1.7473	-1.45595	-7.88347	-12.0387	-7.54349	-3.05696	-1.22679
NFE2L2_bZIP_	0	0	0	0.033085	0.628275	1.13223	0.960107	1.30426	2.17921	1.60918	1.01422	0.350866	0.216936	0.08022	0.251147	0.397676	0.366453	0	0	0	0	0	0	0	0	0	3.02198	6.81692	8.42474	11.0274	14.4985	17.1041	16.9195	17.6849	21.0016	27.247	25.7025	24.5675	14.654	11.6989	5.69021	3.63428	0.904777	1.09805	0.940301	1.17827	-0.254504	0.602979	0.451871
Atf4_bZIP_	-0.496629	-0.360567	-0.195776	-0.020832	0	0.237106	0	0.016821	0	0.142042	0.232142	0.073304	0.032941	-0.054264	-0.003962	0.082802	0.163368	0.082462	0	-0.011338	0.064173	-0.011438	-0.025307	0.016901	0.038266	0.104839	4.79442	6.1879	8.85805	10.5621	14.1728	21.4119	24.0261	28.3748	35.6256	41.387	35.7409	32.3946	26.7439	24.1743	12.3058	5.56044	2.43731	0.394026	-0.33646	0.263886	-0.921098	-1.02139	-2.52543
E-box_bHLH_	0	0.194925	0.508333	0.473061	0.074181	0	0	0	0.335349	0.44494	0.853821	0.260769	0.238219	0.304978	0.225004	0	-0.042336	0	0.125538	0	0.009066	0.017564	0	-0.08596	-0.026308	-0.007477	47.206	54.2092	68.9156	87.3598	120.483	156.345	198.988	242.465	275.318	345.533	349.342	325.96	270.708	197.796	125.319	49.8877	5.99942	-14.4969	-36.0393	-44.4027	-33.2066	-31.3674	-27.1042
TFE3_bHLH_	-0.201541	0	-0.017156	0.116979	-0.074621	0	-0.060561	0	0.110551	0.109326	0.237965	0.003942	0	0.00901	0.008404	0.007173	-0.047978	-0.030384	0	0	0	0	0	0	0	0.292815	48.5743	51.8738	65.6818	73.7592	102.923	142.212	188.584	235.189	271.753	338.973	348.994	331.235	272.082	203.345	145.234	65.1438	11.7484	-14.564	-31.6501	-36.6964	-23.7785	-20.6751	-17.5976
HLF_bZIP_	-0.016821	0.253891	0.461167	0.49615	-0.085746	0	-0.569971	-0.092488	-0.944044	-0.270508	-0.381446	-0.344204	-0.445552	-0.386677	-0.003847	0	0.019237	0.043061	0.098778	0.144503	0	0.257534	0.15557	0.020399	-0.092488	-0.249724	3.49288	6.41436	5.85403	6.46836	6.00537	12.3653	15.3415	20.1313	25.5684	30.8112	29.7001	28.2758	19.577	19.1316	13.4018	7.97245	3.92036	0.28009	-0.683743	-0.926845	-0.530524	0.607526	0.785711
ZNF143|STAF_Zf_	0	0	0	0	0	0	0	0	0	0	0	0	0	0	0	0	0	0	0	0	0	0	0	0	0	0	62.8203	81.2361	89.2192	98.4934	113.998	129.683	144.851	172.798	216.186	265.618	227.114	197.657	182.808	182.282	137.278	47.01	7.49615	-2.496	-5.47659	-7.02314	-5.25382	-8.36378	-7.06693
IRF3_IRF_	0.092488	0.271018	0.394428	0.278157	0.215364	0.390382	1.68056	3.19585	3.28871	2.99985	1.0908	0.270488	0.045268	0.07153	0.275744	0.290044	0.098871	-0.170298	-0.154297	-0.125127	0.025712	0.024595	0.107898	0	0.03671	0.166674	38.7024	46.7415	55.9539	75.513	83.6509	95.4457	106.676	149.612	191.259	254.166	253.87	197.638	139.77	123.122	130.002	90.8803	34.5195	2.19999	-2.3398	-1.26056	0.783121	2.0375	1.35172
IRF1_IRF_	0.625814	0.690199	0.889949	0.89629	0.954769	0.428467	0.647114	1.33962	2.8425	2.58696	1.04721	0.200276	0	0.054264	0.428428	0.757036	0.66188	0.128384	0	-0.002496	0	0	0.156696	0.099334	0.08665	0	17.3834	23.3224	35.7995	43.0596	56.9123	66.8287	77.6894	102.562	140.717	203.877	197.839	165.675	110.641	116.643	117.241	86.6825	27.2189	0.606358	-5.37382	-1.53162	0.254504	0.880939	-0.598574
IRF2_IRF_	1.13992	0.671899	1.00687	1.33543	1.60392	0.947412	1.42297	2.46657	2.70642	1.97229	0.504823	0.244294	0.200276	0.440682	0.831822	0.656934	0.765684	0.021232	-0.107323	0	0	0	0.068627	0.003419	0.040504	0.24229	23.798	36.4773	45.7274	54.0797	62.5466	75.3642	82.1653	107.443	152.978	231.728	231.654	183.885	115.73	125.572	125.113	97.1247	31.881	3.96991	-1.33843	-0.368358	0.448387	1.9523	0.703509
ISRE_IRF_	0.073807	0.032941	0.075201	0.22956	0.577334	0.974825	0.943121	1.05298	1.09876	1.39941	0.496009	0.235889	0.046016	0.040705	0.300654	0.466375	0.660238	0.157041	0.032941	0	0	0	0	0.191614	0.047863	0.005687	10.2711	17.6322	29.8699	39.7072	48.3767	53.5289	56.3416	71.4226	96.7017	149.597	149.458	114.316	68.1506	66.5681	72.5049	54.4596	21.6076	2.2304	0.337571	0.841425	1.1991	1.18187	-0.254504
Six1_Homeobox_	0.098658	0.291752	0.327447	0.20254	0.006883	0.046381	-0.146784	-0.13065	0	0.348802	0.695175	0	-0.686258	0	0.18958	0.847268	0.142042	0	0.017842	0	0	0.007355	0.431819	0.277046	0.039539	-0.257522	2.49304	2.87135	2.9353	1.70358	3.06049	5.47974	7.6286	9.77992	12.8441	19.9132	19.7405	17.2067	10.8821	9.52306	6.0538	3.57705	1.28741	0.843941	0.685394	0.467698	0.272743	0.336514	0.291851
bZIP:IRF_bZIPIRF_	0.251605	0.44387	0.060079	0.498391	0.464696	1.63981	1.88554	3.14699	2.77042	2.22931	0.630278	0.272436	0.147115	0.202709	0.157399	0.136715	0.042511	0.035808	-0.020705	0	0.031351	0.130095	0	-0.011438	-0.264436	-0.054098	3.38172	4.24106	6.16006	10.7209	18.6696	30.1313	36.4833	42.6658	47.063	62.4043	55.6416	39.2281	22.5399	20.9234	33.7612	21.6688	9.47465	-0.899413	-5.42536	-9.0614	-7.22428	-3.97003	-2.67816
Chop_bZIP_	-0.485551	-0.521179	-0.349356	-0.225649	-0.00841	0.060079	-0.007166	0	0	0	-0.023138	-0.029417	0	-0.013308	0	0.164569	0.276399	0.356304	0.11429	0.039772	0.133495	0	0	0	0.019237	0.074965	2.90088	6.17649	9.80714	10.9078	17.3653	21.2945	21.6118	18.1166	21.9639	24.5474	24.3889	23.4962	21.3732	18.3667	9.10424	5.08233	1.5904	0.464408	-0.710247	-0.821369	-2.23799	-2.04415	-2.81364
Bach1_bZIP_	0.21872	0.033122	0.202709	0.092488	0.280011	1.27705	1.58123	0.736133	0.554436	0.568015	0.947423	0.471467	0.499402	0.258665	0.634175	0.385107	0.672621	0	0	0	0	0	0	0	0	0	1.04723	2.88302	5.4972	7.17923	12.8529	19.1628	26.1758	25.9635	26.6228	30.1427	30.3367	31.0243	21.0308	12.3937	6.67869	4.00592	1.75127	-0.647085	-1.3505	-1.2623	-1.0314	-0.401926	-0.763207
NF-E2_bZIP_	0.136059	0.134072	0.822359	0.83706	0.93257	1.2894	1.17861	0.33958	0.053435	0.064732	0.224045	0.370897	0.343601	0.280011	0.058826	0.093154	0.366453	0.325149	0.45059	0.332078	0	0	0	0	0	0	4.22438	6.23748	5.65315	9.52825	16.5727	24.6023	29.8485	25.4631	24.4478	27.3496	27.9856	27.2112	18.4717	12.8302	5.20435	2.70607	1.38581	0.732084	1.04312	1.23165	0.593429	0.457702	-0.685855
Nrf2_bZIP_	0	0.002971	1.62944	0.73425	0.746509	0.70588	1.05013	0.19661	0	0.013126	0.187935	0.325847	0.360472	0.166228	0.134401	0.116474	0.981982	1.43362	1.19324	0.45895	0.067375	0	0	0	0	0	4.18561	6.30958	5.09731	7.55545	14.8883	23.9905	32.9379	25.8311	25.213	27.2905	30.5105	32.8839	19.3531	11.4932	5.2444	3.02131	2.47586	0.534003	0.324326	0.375326	-0.645766	-0.52374	-1.91739
PAX5_PairedHomeobox_condensed	-0.097361	0.058356	0.015188	0.059229	0	-0.026941	-0.045221	0	0	-0.004047	0.009312	0	-0.07145	-0.45609	-0.433276	-0.268997	-0.236095	-0.105901	0	0	-0.09774	-0.498582	-0.409103	-0.025231	0	0.066585	1.82686	3.30798	4.3936	5.52073	5.76249	6.84373	12.7763	15.8961	16.0097	17.1583	14.2568	14.9599	8.09852	4.70872	1.30622	1.43634	2.79645	2.25385	0.894477	-0.692137	-0.534429	-0.999839	-0.317879
HIF-1a_bHLH_	1.17206	0.410351	0.685244	0.082657	0.148107	0.12166	0.720516	0.894317	1.64593	0.766342	0.643836	0.236855	0.129172	0	-0.424076	-0.327406	-0.993872	0	-0.073577	0.075542	-0.093555	-0.122249	-0.123901	0.157609	0.376044	0.275595	2.92744	4.43892	4.98231	7.43757	10.4406	15.3395	18.9347	23.5061	26.1592	27.817	30.2111	24.5033	13.2076	6.11973	0.900461	-1.02119	-7.08868	-4.22852	-5.06924	-3.41892	-4.9717	-5.20578	-5.01872
Atf2_bZIP_	0.189604	0.01942	0.124772	-0.046381	-0.181433	0.005766	1.03275	1.74348	1.81065	0.891668	0.376044	0	-0.036477	-0.063028	-0.181483	-0.42662	-0.031909	0	-0.067379	-0.467006	-0.236855	-0.076061	0.033378	0.03513	0	-0.040255	51.3408	60.4955	68.9363	92.3087	121.946	145.473	172.566	205.467	266.66	335.607	307	269.648	173.895	96.9957	33.3776	2.76133	-3.50555	-34.9735	-49.9736	-52.7712	-39.1765	-29.9102	-22.3912
CREB5_bZIP_	0.193597	0.095496	-0.053642	-0.117609	-0.31093	-0.039577	0.392057	0.343488	0.641788	0.272763	0.371243	0.255894	0.061458	0.097632	-0.016581	-0.002971	-0.127052	-0.12975	-0.116856	-0.072396	-0.129026	-0.044741	0	0.080981	0.052824	0.025307	28.0923	40.7567	48.7107	61.9766	74.0895	92.446	124.205	156.371	198.488	240.242	211.7	182.781	115.942	68.7968	26.8696	3.06712	-1.95584	-29.1694	-42.6386	-44.5294	-28.5852	-20.4918	-17.3022
Atf1_bZIP_	0	0	0.268639	0.054109	0.105792	0.79793	2.55153	3.57968	2.72361	2.25576	1.33969	0.033128	0	-0.336523	-0.465746	-1.02946	-0.197804	-0.117059	-0.437152	-0.764801	-0.596274	-0.128906	-0.134695	0	-0.044679	0.039772	46.4694	60.324	81.0765	111.802	154.464	185.307	224.03	276.764	371.417	478.989	449.603	366.152	218.681	117.021	32.1145	0.792113	-14.0249	-55.2551	-83.1976	-82.4827	-69.9694	-54.0821	-34.5516
Atf7_bZIP_	0.202469	0.115103	0.54442	0	0.010491	0.164249	1.7722	2.73302	2.44151	1.06988	0.268997	-0.018609	0	-0.0195	-0.047175	-0.138361	0	0.031839	-0.269936	-1.30177	-3.25347	-2.05223	-0.880021	-0.202709	-0.159106	-0.684673	39.2562	43.9593	52.4612	79.2995	110.811	139.693	170.07	217.019	280.965	357.239	322.954	275.442	168.38	90.425	30.1527	1.23921	-7.46068	-47.6195	-67.4632	-69.5508	-55.8947	-45.3357	-31.8963
c-Jun-CRE_bZIP_	0.193437	0.054444	0.073218	-0.179154	-0.279979	0.065548	1.21609	0.99901	0.596298	0.202709	0.199833	0.163987	0.16264	0.348365	0.101106	0	0.028825	-0.061127	-0.136157	-0.236683	0	0.061367	0.078074	0.006918	-0.003585	-0.021293	26.4863	39.9089	50.4916	71.5283	88.9221	103.459	131.814	161.165	213.229	262.173	239.503	208.549	129.213	64.4717	23.1796	1.61392	-4.17926	-31.769	-49.1663	-50.0122	-42.4075	-29.4256	-25.7937
CRE_bZIP_	0.037987	0.002796	0.166459	0.000313	0.149056	0.600617	3.05135	2.71675	2.25576	1.68056	2.67157	2.67703	2.64091	0.779374	0	-0.176133	-0.27086	-0.369951	-0.693359	-0.856682	-0.200276	-0.149059	0	-0.029155	-0.124772	-0.46654	100.137	124.105	153.718	197.714	242.122	281.909	343.554	417.812	511.414	624.439	594.85	530.962	381.109	239.184	118.815	33.5369	1.72294	-18.2148	-42.1428	-52.0366	-42.1526	-25.8427	-23.8213
NFIL3_bZIP_	-0.021056	0	0	-0.108237	0	0	0	0.030944	-0.319598	-0.097445	-0.660972	-0.257534	-0.859696	-1.06753	-2.32382	-0.897372	-0.668614	0	-0.141219	-0.084812	-0.165518	-0.156551	-0.410898	-0.753065	-0.554154	0	24.2136	40.2041	47.8647	65.1336	84.5252	110.157	126.027	153.447	191.312	237	222.945	185.83	119.621	71.2636	39.6777	8.35094	1.01945	-9.05384	-22.2457	-34.099	-29.3051	-21.9404	-15.6912
CLOCK_bHLH_	0.018245	0	0.336523	0.504647	0.009724	0	0	0.157113	0.722801	0.807207	0.570048	0.154661	0.111052	0.075573	0.107085	-0.975577	-2.70223	-4.34345	-2.36767	-1.118	-0.954769	-0.324557	-0.093981	-0.056185	-0.048003	-0.068659	21.8618	31.8164	41.7426	48.3112	61.2078	84.6451	120.149	160.596	199.128	269.48	268.1	251.852	165.288	93.0356	38.1502	4.70336	-9.00806	-45.8997	-68.4673	-65.4039	-57.399	-49.4808	-37.6532
USF1_bHLH_	0	-0.001961	0.065013	0.335311	0	0.01887	0.065438	0.541172	1.01722	1.51058	0.848052	0.246097	0	0.005687	0	-0.836181	-1.96171	-2.12344	-1.44631	-0.741916	-1.21984	-0.576062	-0.532038	-0.004222	0.031831	0.300346	26.1049	36.3252	49.3221	58.3345	76.5487	103.92	145.063	195.929	243.454	318.517	321.308	304.301	200.231	111.18	43.7252	7.67624	-3.71383	-31.9843	-51.0929	-53.2113	-44.9553	-38.9949	-28.6505
bHLHE41_bHLH_	-0.052974	0.000313	0.363386	0.569009	0.077747	0	-0.111964	-0.001021	0.234243	0.470496	0.739936	0.167856	0.063028	-0.005687	0.038243	0.061317	0.070253	0.015948	-0.180636	-0.199461	-0.311129	-0.065013	0	-0.008714	0	0	26.3772	31.5959	40.3597	51.8644	59.5019	74.2227	88.4572	112.411	144.912	203.442	201.995	182.673	136.587	69.5627	17.6657	-1.45787	-32.8797	-55.7987	-60.8153	-52.9917	-45.8339	-35.4174	-24.6243
EKLF_Zf_	-0.270508	-1.04048	-0.689593	-0.204964	0	0.126584	0.054098	0.490511	1.40228	1.71296	0.962126	0.208495	0	0.047621	0.057562	0.216991	0	0.000313	-0.091022	0	-0.011338	0.013102	0.005973	0.019584	-0.019386	0.005687	28.3574	26.1864	33.2559	44.0526	59.4118	65.4073	55.9968	66.1241	70.475	108.021	123.284	103.706	53.7164	21.5575	8.76022	2.09996	-2.22857	-7.14075	-11.2152	-13.8437	-16.3348	-18.6564	-16.6381
Klf9_Zf_	0.005687	0	-0.054264	-0.153112	-0.109808	0.376413	0.265902	0.676564	0.630085	2.96805	2.6092	1.15466	0.042336	-0.044679	-0.235679	-0.470314	-3.69551	-7.25876	-7.45265	-4.82979	-1.26072	-0.376175	-0.033954	-0.266064	-0.549825	-0.297248	408.775	467.335	538.191	647.513	741.404	838.046	934.295	1061.76	1151.76	1375.99	1305.04	1029.76	568.04	340.921	182.961	18.393	-64.3386	-236.25	-321.721	-281.373	-237.109	-210.63	-198.553
JunD_bZIP_	0.164249	0	0.075472	-0.080981	-0.128332	-0.093154	0.452379	0.386677	0.164249	0	0	0.137384	0.315687	0.5794	0.120201	0	0	0	0	0	0	0	0	0	0	0	53.0501	66.8776	83.9303	106.021	123.406	140.307	155.227	178.977	211.86	252.846	237.438	215.725	142.844	83.6222	42.9595	10.3855	-0.576657	-29.1599	-47.6829	-46.5358	-43.3312	-35.306	-32.1411
Klf4_Zf_	-0.053039	-0.069907	0	0.148107	0.180353	0.234265	0.223863	1.13452	0.963097	2.00139	1.24331	0.923589	0	-0.048878	-0.126584	-0.063416	-0.217879	-0.330062	-0.103612	-0.202218	-0.189131	-0.158303	0	-0.007355	-0.170192	-0.028739	196.289	246.086	280.7	312.383	350.584	386.99	430.909	510.269	563.293	691.025	649.097	531.679	292.856	173.322	91.7647	19.4703	-13.6984	-66.4276	-102.465	-97.2708	-91.3367	-83.5882	-81.7287
KLF3_Zf_	-0.022915	-0.080981	0.00359	0.125671	0.709528	0.686258	0.592394	0.493639	0.232617	1.60385	1.29277	1.60394	0.075573	0.160807	-0.003942	-0.031403	-1.53524	-3.55446	-2.77042	-2.6447	-2.24799	-3.73358	-1.86705	-0.373195	0	0.043903	687.166	795.705	881.898	1010.2	1174.34	1352.17	1568.52	1797.84	1997.08	2332.21	2275.7	1862.17	1132.54	689.34	391.754	85.3149	-32.6597	-211.211	-380.59	-368.755	-305.398	-256.98	-231.411
KLF5_Zf_	0.679584	0.875258	0.836181	0.97747	1.35261	3.97834	5.27739	6.30039	4.48419	12.8282	10.7044	8.92968	0.685814	0.222171	0.003847	-0.045268	-2.93445	-11.7028	-19.8586	-19.1163	-13.5101	-6.39135	-1.63389	-0.371688	-0.164275	-0.082657	776.376	919.336	1061.87	1220.18	1403.43	1622.89	1854.5	2162.49	2405.04	2842.94	2795.32	2293.27	1388.27	833.355	479.097	88.8929	-55.7829	-273.626	-439.125	-399.07	-337.624	-280.33	-233.583
KLF1_Zf_	-0.039772	0	0.059451	0.466375	1.1172	2.9367	4.13739	4.63968	3.47268	10.3571	7.92346	5.95173	0.264436	0.129863	0	-0.235889	-5.0021	-15.7076	-20.4481	-20.4021	-13.2453	-8.70548	-2.93099	-1.19224	-0.423512	-0.119862	940.13	1091.69	1243.69	1421.26	1642.39	1888.71	2162.72	2563.88	2902.21	3421.41	3347.73	2712.29	1651.85	1017.13	601.538	127.366	-48.3454	-321.451	-567.318	-552.891	-468.52	-401.618	-341.969
Klf15_Zf_	0.126815	0.232972	0.185596	0.474071	1.20036	3.64499	5.94022	7.74012	8.31407	16.3977	13.645	10.0728	1.14289	0.210663	0	-0.790975	-6.051	-19.6064	-22.4042	-19.073	-9.38615	-4.53527	-1.07125	-0.31392	-0.026941	0	1014.74	1175.55	1349.32	1572.53	1819.41	2076.22	2425.52	2835.3	3178.69	3794.14	3717.96	3037.53	1787.88	1088.21	610.831	105.537	-71.1083	-381.359	-639.788	-633.198	-524.969	-456.383	-367.984
Sp1_Zf_	-0.153598	0.054098	0.024939	0.324231	0.568015	1.92452	1.40793	1.30514	0.451273	2.76042	2.33048	1.91169	0	-0.10069	-0.242818	-0.862872	-4.34253	-11.5844	-10.7846	-11.7054	-5.69685	-4.10789	-0.885829	-0.466375	0	-0.026308	851.33	975.515	1091.32	1213.46	1362.6	1562.64	1872.35	2216.82	2484.06	2854.13	2745.98	2207.13	1347.54	825.149	492.044	100.694	-44.9735	-275.105	-504.897	-522.96	-456.385	-396.449	-361.51
Sp5_Zf_	0	0.186898	0.234265	0.39561	0.228618	1.14768	1.35712	4.33798	5.62644	15.1025	15.6238	13.0297	4.27762	1.20737	0.201541	-0.721816	-8.7925	-20.8901	-23.7884	-16.9669	-9.1796	-4.90223	-1.63005	-0.125702	0.15435	0.637866	942.883	1091.17	1232.71	1410.3	1642.95	1952.64	2369.47	2796.82	3156.23	3732.51	3693.34	2980.17	1802.15	1076.83	624.182	104.495	-73.7662	-380.856	-617.776	-618.475	-522.621	-464.35	-404.615
KLF6_Zf_	0	0	0.111389	0.480762	1.04811	2.71161	2.28304	2.69557	1.96642	7.11751	6.65291	4.37657	0.257787	0.044968	0	-0.040255	-1.44866	-3.80664	-7.71821	-7.84118	-9.03473	-7.44368	-3.47268	-1.11343	-0.311807	-0.214717	607.106	695.436	794.417	913.752	1092.69	1265.37	1421.93	1671.85	1825.63	2197.63	2130.9	1751.15	1047.61	641.205	350.932	66.4097	-38.0954	-175.596	-265.811	-237.869	-194.319	-171.91	-150.696
Sp2_Zf_	0.707331	0.89361	0.833045	0.687619	1.59347	2.66559	5.00204	6.36551	6.12496	13.9618	13.645	12.3643	2.24096	0.398683	0	-1.22996	-9.06099	-25.4429	-28.5403	-25.1377	-15.4399	-8.60507	-2.0338	-0.369802	0	0	1005.83	1159.44	1309.99	1506.18	1731.49	2029.48	2371.4	2808.15	3122.13	3667.98	3606.06	2928.45	1756.48	1052.62	613.091	117.352	-40.9273	-268.747	-450.376	-451.814	-360.115	-304.097	-234.247
IRF:BATF_IRF:bZIP_	0.002971	0.187935	-0.359387	-0.060079	-0.144735	0.10085	0.157041	0.185596	0.059229	0.118532	0.016901	0	-0.136059	-0.49601	-0.686258	-0.300799	-0.151655	-0.022915	-0.235489	0	0.110838	0.470314	0.435334	-0.059229	-0.067446	-0.091482	2.95396	2.10337	1.62512	4.05873	11.0448	7.63421	8.24198	7.07829	17.3119	30.0494	25.2296	14.9191	6.08463	7.30591	11.2805	6.72743	2.80633	-1.00338	-2.96633	-3.34862	-1.9444	-1.03218	-0.88666
Brn1_POUHomeobox_	0.258936	0.318903	0.240084	0.156524	0.059524	0.047991	0.481501	0.412084	0.813398	1.19661	0.31678	0.160807	-0.443394	-0.055913	-0.261444	0	-0.073105	-0.166051	-0.429607	-0.152121	0.216447	0.118532	0.059992	-0.047957	0.06127	0	2.88285	4.33812	11.411	21.932	37.028	55.3975	68.6999	103.992	145.56	218.133	203.735	112.867	27.1321	0.973776	-0.449209	-3.38965	-6.53125	-11.0266	-18.6581	-16.9186	-13.1716	-5.76352	-5.88561
Oct2_POUHomeobox_	0.18847	0.258423	0.135873	0	-0.086243	-0.061127	0.010824	0.026311	0.596216	0.964479	0.858314	0.386677	0.154795	0.389769	0	0.030179	0	0	-0.332817	-0.426934	0.073577	0	-0.070935	-0.205571	0.026997	0.079265	4.044	5.96747	11.0576	20.2718	36.0059	55.56	73.3103	114.45	161.827	237.825	228.377	140.527	34.9475	1.60932	-0.321586	-2.31693	-5.3076	-15.4175	-16.6059	-12.6427	-8.99781	-6.91727	-5.94319
Oct6_POUHomeobox_	0.129863	0.852184	0.409333	0.158303	-0.033429	-0.039197	0.041368	0.051134	0.350886	0.822359	0.852587	0.311667	-0.401658	-0.138839	-0.156524	0.542818	0.039577	0.010491	-0.81155	-0.574019	-0.138839	-0.320298	0	-0.073218	0.179154	-0.049375	2.68285	4.91221	9.42819	17.7844	29.89	43.698	49.7211	84.2858	119.996	198.834	178.268	102.709	25.6491	1.18883	-0.413428	-3.58992	-5.85005	-11.3671	-12.1462	-13.3665	-9.98276	-7.01162	-5.81641
Oct11_POUHomeobox_	0	0.124973	0.169647	0.072189	0	0	0.250248	0.661709	1.89231	2.83576	1.48864	0.45609	-0.056185	0.003962	0.009174	0.142042	0.257522	0.554154	0.387692	0.356796	0.076134	-0.11597	-0.315284	-0.232972	0	0	12.4148	14.2235	18.4231	29.6823	49.1045	75.6057	99.6738	145.063	185.555	276.603	274.552	181.342	53.6609	4.98155	0.611015	-1.4103	-3.53226	-10.6197	-7.10656	-7.81809	-4.18279	-4.3824	-4.36024
Oct4_POUHomeobox_	0.342134	0.346973	0.084028	0.030354	0.07017	0.329962	0.886388	0.886388	1.28456	2.7751	2.06483	0.997306	-0.142042	-0.082657	0	0.304978	0.498582	1.26006	1.07063	0.321603	0.405969	-0.08873	0	-0.353235	0	0.047329	5.81449	8.78986	12.3648	17.6923	39.0557	53.7705	75.4476	103.165	165.72	240.388	243.638	144.993	46.4831	2.84979	-0.425195	-5.72869	-7.76819	-14.1522	-6.84291	-9.32817	-5.9963	-6.54776	-4.79945
NFkB-p65_RHD_	-0.327482	-0.083194	0.195806	0.116465	0.235655	0.109963	0.919957	0.689593	1.75319	2.05933	1.83098	1.3371	0.443016	0.273351	0.348655	0.136438	0	-1.23564	-2.14621	-2.57813	-0.65672	-0.280422	-0.048035	-0.250499	-0.323733	-0.24229	5.08003	7.57719	8.81096	14.2274	12.8859	16.3836	19.2648	25.4402	28.6956	44.2191	37.0407	20.6482	8.15429	3.42327	2.30777	-0.37911	-2.36793	-7.87912	-6.31307	-3.01897	-0.297752	0.376504	-0.298265
RUNX-AML_Runt_	-0.027298	-0.05708	-0.357671	-0.193597	-0.084028	-0.010317	-0.232549	0	0	0.08596	0.111117	0.107428	0.141219	0.063989	0.122501	0.114049	0.280422	0.109171	0	-0.118823	-0.242557	-0.144503	-0.128906	-0.293399	0.038099	0	3.63374	5.24491	9.52959	12.5151	19.5102	21.0673	25.0553	25.7595	38.6437	54.8029	55.3035	35.2704	14.5965	8.26647	5.37537	2.81738	0.593352	0.308492	0.384035	0.624235	0.273865	0.542299	0.412018
RUNX2_Runt_	-0.118355	-0.032233	0	0.164645	0.336988	0.2631	0	0.047881	0.027183	0.092488	0	0	-0.08665	-0.145067	-0.199943	-0.068627	0	-0.146652	-0.154022	-0.270508	-0.149056	-0.059229	-0.016821	0	0.142926	0.114049	4.52435	8.93051	14.9967	17.7316	21.1249	26.0267	32.9606	37.1191	50.4654	63.5313	61.7364	36.3034	15.0249	5.47368	4.91573	2.12972	0.642759	-0.697942	-0.323054	0.323129	-0.442616	-0.618029	-0.352452
Arnt:Ahr_bHLH_	-0.03266	-0.063028	-0.672621	-0.300984	-0.182361	0.101428	0.203628	0.047171	0	-0.045539	-0.131499	-0.387414	-0.04177	0	-0.061127	-0.753065	-0.772203	0.075481	0.252607	0.949381	0.166674	0.194248	0.1244	0	0	0.122501	7.47019	14.0166	11.5278	12.4778	12.7011	16.3598	18.9818	18.9113	23.4988	29.8809	37.9193	29.3022	22.0397	6.84496	1.22023	-3.17689	-11.0402	-12.7122	-14.4078	-11.2508	-9.143	-3.81081	-2.14986
KLF10_Zf_	0.215712	0.174017	0.120723	0	0	0.118072	0.120955	0.537894	0.297537	1.74546	0.991637	1.35261	-0.060079	-0.116552	-0.518344	-0.106049	-0.949342	-0.897372	-1.04281	-0.396316	-1.25786	-0.556205	-0.275644	-0.002367	0	0.016405	127.521	158.137	183.977	239.83	279.716	333.199	359.66	414.567	453.662	551.047	533.622	397.896	202.808	91.18	33.9161	-0.602905	-65.015	-162.815	-195.361	-174.672	-154.534	-127.41	-100.172
KLF14_Zf_	0.473718	1.32266	0.634216	0.232686	0.059229	1.43153	2.49556	5.3545	5.92212	15.7983	15.7562	11.2736	0.995095	0.078074	-0.199037	-1.00354	-12.4061	-29.9279	-35.7333	-30.624	-18.1163	-10.9672	-4.68155	-1.81648	-0.73171	-0.074621	707.204	835.32	967.564	1147.88	1338.37	1622.56	1893.27	2246.06	2527.86	3033.04	3006.85	2414.65	1400.95	785.062	415.034	23.9671	-222.985	-683.067	-933.907	-865.573	-686.618	-557.898	-425.366
Egr2_Zf_	-0.072287	-0.180334	-0.181483	-0.041867	-0.075035	0.202218	0.337054	0.818277	0.244257	0.963153	0.687619	0.232617	-0.340096	-0.280824	-0.128906	-0.329962	-0.690616	-1.1117	-0.73252	-1.53152	-1.36989	-0.877235	-0.39987	-0.176133	-0.180515	-0.359354	36.5674	39.5313	41.8089	50.725	68.6201	83.6181	95.0551	108.308	128.109	172.666	181.451	135.691	70.7562	33.0711	14.6475	-0.772681	-26.9792	-69.2692	-75.9296	-67.5768	-39.2853	-26.6317	-20.4316
Maz_Zf_	0.063989	0.504647	0.530883	0.359354	0.198231	0.234762	0.212185	0.474149	1.01794	2.73793	2.84524	0.556823	-0.063416	-0.177511	0	-0.151945	-7.4988	-20.0922	-24.2527	-22.2534	-15.4743	-9.94947	-2.55303	-0.383737	-0.201196	-0.075573	279.234	320.384	377.513	459.657	591.363	730.971	851.269	988.168	1093.96	1349.21	1335.16	1101.81	625.318	329.001	146.557	-0.48338	-266.193	-569.359	-717.075	-605.841	-449.861	-348.06	-268.899
ZNF148_Zf_	-0.184628	-0.426472	0.000313	0.016632	0.609808	1.22093	1.70358	2.2692	2.87879	5.95816	7.22248	3.42323	0.469579	0	0	-0.048893	-2.22941	-8.50364	-10.7557	-8.45954	-2.6015	-1.68056	-0.493639	-1.04928	-0.284749	-0.545226	107.911	127.066	154.409	208.278	258.19	321.282	392.695	457.511	489.6	590.072	586.419	478.858	293.459	188.623	101.024	1.26533	-120.038	-275.083	-312.988	-240.867	-191.777	-164.009	-144.636
WT1_Zf_	-0.028624	0	0.332948	-0.000506	-0.043932	0	0.425419	1.19345	0.429607	0.225649	0.472301	0.239164	0.171308	0	0.000766	-0.149056	-0.949342	-1.67839	-0.900163	-1.32519	-1.35261	-0.795648	-0.320298	0	0.000338	0	21.5068	21.8121	26.2347	32.5522	52.0745	71.2376	91.835	106.909	130.134	178.826	183.377	133.164	64.5746	39.1576	21.1013	-0.265069	-42.2321	-103.472	-101.901	-71.1446	-43.9018	-31.2613	-30.0143
ZNF467_Zf_	-0.021739	-0.088476	0	0	0.063416	-0.056185	0	0.015417	0.109963	0.226078	0.353599	0.342294	0.152121	0.089235	0.396191	0.236855	-0.268997	-2.71161	-3.55514	-2.68377	-1.80244	-0.894941	-0.251289	0	-0.007323	0.044968	18.4218	17.1505	26.3551	37.6634	51.9054	65.0963	79.6039	96.9321	115.011	155.641	152.118	131.108	79.0697	47.7218	18.5426	0.299007	-28.7578	-72.8296	-106.159	-81.9288	-53.3506	-41.0898	-33.3789
NPAS2_bHLH_	-0.193437	-0.108667	-0.044968	-0.115915	-0.26349	-0.04833	0	0.034303	0.142748	0.157041	0.166781	-0.002642	0.000313	0	0	-1.48722	-3.04378	-2.25651	-1.12199	-0.162721	-0.084341	0	-0.069034	-0.058321	0.000313	0.058939	1.20471	3.78882	9.25633	8.65718	14.4212	20.3069	33.8259	48.951	68.4253	107.53	107.82	93.4384	38.2783	14.4146	0.580216	-5.21079	-27.4107	-40.7181	-49.2463	-49.4087	-43.4479	-37.6098	-33.2164
MNT_bHLH_	-0.092488	0	0.197693	0.145564	0	-0.146544	-0.06851	0.033122	0.281643	0.22536	0.037048	-0.116799	-0.115723	-0.650361	-0.727245	-2.35654	-2.61439	-1.26314	-0.661591	-0.192532	-0.505767	-0.38431	0.002971	-0.011338	0.291752	0.056474	5.8839	15.0372	18.0835	16.2212	19.9825	30.9167	54.2078	74.2919	85.5762	114.733	113.34	104.987	58.3234	25.5526	7.14723	-0.604142	-14.131	-35.8473	-47.4144	-44.0141	-39.8915	-38.4719	-33.4203
NPAS_bHLH_	0.520637	0.513286	0.68718	0.312884	0.039054	-0.061458	0.047779	0.002971	0.046016	0	0	0	-0.284135	-0.53704	-1.0607	-3.13444	-3.44763	-0.482253	0	0.109961	-0.107323	-0.133623	-0.021232	0	0.122146	0	2.24926	6.26704	12.3304	11.9919	16.4926	26.9754	47.154	67.7934	90.9181	129.607	128.197	113.625	55.4019	21.928	1.68911	-2.75945	-26.0812	-37.0863	-49.6762	-44.7838	-48.1598	-40.1687	-37.2012
BMAL1_bHLH_	0.031635	0.416017	0.767559	0.164249	-0.043576	-0.280127	-0.045465	0	0.026941	0.065717	0	-0.156524	-0.777366	-1.97539	-2.52887	-5.881	-5.10873	-0.470893	0.031512	0.293147	-0.162721	-0.019237	0	0	0.078909	0.038694	6.77055	15.2594	23.7358	28.9249	33.6031	48.1943	71.069	106.98	142.343	194.055	190.236	179.397	105.84	53.1413	11.7565	-0.289402	-16.0598	-35.759	-52.5781	-51.0444	-53.1165	-46.7724	-42.4717
Max_bHLH_	-0.019398	0	0	0	-0.109171	-0.219704	0.039887	0	0.205995	0.128906	0.013126	-0.134299	-0.181252	-0.164275	-0.283766	-2.04952	-2.91871	-1.9355	-0.927107	-0.736388	-1.5176	-1.10149	-0.176306	-0.105659	0	0	8.02915	14.5192	22.7554	26.6068	35.5339	43.7462	71.7345	93.1905	117.078	162.22	151.647	146.451	87.2251	35.7941	12.122	0.605955	-10.6108	-36.8893	-46.1549	-42.7276	-34.3623	-35.0996	-32.6717
n-Myc_bHLH_	-0.268997	-0.063416	0.090173	0.115381	0	0	0	0.237577	0.311642	0.466371	0.212323	0.05064	0	0	0	-0.350684	-0.635709	-0.842984	-0.382457	-0.837006	-1.60778	-1.90519	-0.628275	-0.376044	-0.124301	-0.040428	8.2307	13.137	18.3172	20.4191	28.934	40.0161	55.0754	75.9036	99.8225	140.134	133.752	122.447	65.2584	29.4351	6.30988	-0.273792	-12.449	-30.7775	-45.1322	-40.2176	-32.5094	-30.1496	-27.1028
bHLHE40_bHLH_	0	-0.073695	-0.001259	0.046539	0.002113	-0.001057	0.082623	0.206472	0.464281	0.236683	0.269936	0.247156	0.351742	0.191709	0.236855	-0.227317	-0.623771	-1.49642	-0.623771	-0.585968	-1.19345	-1.25448	-0.981982	-0.371243	-0.105574	0	15.4553	22.3845	31.7841	43.0914	58.7329	76.3953	105.485	123.019	153.306	209.076	202.108	181.49	115.87	57.1471	17.8806	0.393083	-19.4566	-66.7662	-77.4266	-71.4626	-56.1876	-46.9695	-36.2258
Usf2_bHLH_	-0.199943	-0.040255	0.416957	0.543308	0.056387	-0.122501	-0.224809	0	0.467969	1.3613	0.679318	0.12975	0.012253	0.215867	0.154795	-0.098809	-0.719473	-1.01623	-0.240126	0.073807	0.26832	0.102562	-0.213064	-0.144941	0	0.058511	12.5429	17.7865	19.9359	20.9312	31.7272	57.6265	108.798	147.17	200.883	276.34	298	267	166.36	97.7833	34.6089	2.90781	-15.9349	-88.8411	-141.369	-149.275	-108.02	-95.6786	-73.2452
Tbx20_T-box_	-0.25623	0.130264	0	0.104883	0.041254	0	0.020812	0.010595	0.044741	0.050573	0.159684	1.04268	1.35261	0.545498	0.687674	0.024815	0	0	0.078698	0.214367	0.051324	0.086378	-0.003942	0.014772	0.012801	0.094432	0.668824	0.379983	0.471521	1.71063	0.650621	0.415331	0.49906	1.69828	4.22488	3.38172	4.35542	3.00813	1.50974	0.721962	-0.43264	0.337767	0.759608	2.29212	1.64242	0.692086	-0.31663	-0.408798	-0.437637
DUX4_Homeobox_	0.238657	0	0	0	0	-0.09501	-0.207259	0.002141	-0.105545	0	0	0	0	0	0	0	0	0	0	0	0	0	0	0	0	0	2.49156	2.195	1.52042	1.19098	2.92133	2.9151	6.17896	3.55988	3.4107	2.77237	1.63456	0.641916	-1.32851	-2.22152	-3.14341	-1.73678	-1.13542	-1.3032	-2.85185	-2.9204	-3.71044	-2.04923	-2.98982
BORIS_Zf_	-0.182361	0.17781	0	0.164249	0.167598	0.398912	0.541229	0.239363	0.044679	0	0	0.118532	-0.082657	-0.336403	-0.722801	-0.325149	-0.630278	-0.660896	-0.672621	-0.969387	-2.10434	-2.35794	-1.70708	-0.269975	-0.845418	-0.780294	27.7316	45.1934	61.0937	73.9011	71.623	69.0316	61.1555	60.7439	63.5578	55.654	44.9866	28.0444	18.8398	7.47439	1.89766	-2.42026	-12.9361	-30.1939	-42.8273	-49.8039	-48.4531	-41.0113	-31.9702
CTCF_Zf_	0.176471	0.105197	0	0	0	0.128906	0.679861	0.93449	0.12975	0	0	0.329979	0.088975	0.164249	0.070156	0.010491	-0.099109	-0.177373	-0.071205	0.03336	0.152337	0.177511	0.293892	0.304978	0.115782	0.113897	24.7119	30.5744	41.3525	45.632	42.0192	43.8055	40.687	44.5254	49.2814	43.6976	35.1796	17.6769	8.70322	1.83708	-0.372588	-4.2302	-12.5241	-26.6602	-40.116	-45.9187	-49.385	-45.1413	-36.7534
DLX1_Homeobox_	0.350332	0.132046	0.056188	0.064862	0.010317	-0.091205	-0.105545	0.168904	0.548081	0.796897	0.241435	0.182779	0.031648	-0.026328	-0.010317	-0.042336	0	0	-0.11111	-0.109171	-0.059229	0.007451	0.03266	0.059229	0.045465	0.004669	1.55804	3.93556	5.5038	6.0118	8.8373	14.4849	13.3031	14.3957	11.421	12.6652	9.05123	0.776959	-2.13672	-4.02966	0.296832	-0.364831	-1.19928	-11.8078	-10.6512	-11.3717	-5.06139	-4.79065	-4.60524
DLX2_Homeobox_	0.795173	0	-0.033122	0	-0.054593	-0.364521	-0.669123	0.243864	0.508333	0.461167	0	0.004976	0.022731	-0.092488	-0.040504	-0.230767	-0.20659	-0.447362	-0.656404	-0.419691	-0.381446	-0.163032	0.030394	0.149059	0.196365	0.156551	1.66319	3.48018	3.63249	3.20543	4.48901	6.11321	5.82554	7.51373	6.5891	9.12975	7.74903	1.2939	-0.732178	-2.60845	0.618707	0.38703	-1.2192	-11.9519	-10.9767	-9.15896	-2.92611	-2.1629	-1.16271
CEBP_bZIP_	0	0.040428	-0.154795	0.03266	0.280422	0.555934	0	-0.09955	-0.570048	-0.597858	-0.108649	0	0.601569	0	-0.209174	-1.76035	-0.767559	-0.634555	-0.154795	-0.288535	0	0	0.133147	0	0.026311	-0.120955	0.258331	1.90952	5.85255	7.69906	6.72454	9.59542	16.9563	16.071	14.0621	8.39825	7.58378	3.85969	1.43707	1.03005	0.404797	0.477482	0.247921	-1.28358	-6.09192	-11.7064	-7.30015	-4.11866	-1.12511
Emx2_Homeobox_	0.25712	0.05177	0	0	0	0.157041	0.026941	0.202644	0.628275	1.32266	1.36828	0.235889	0.075195	-0.075907	-0.179154	-0.312487	-0.250499	-0.343	-1.20629	-1.28791	-1.5176	-0.317024	0	0.016825	0.168173	0.017344	3.93404	10.0132	12.2635	18.2139	23.8827	30.3141	28.5982	34.2832	30.2685	38.9059	22.6637	7.78634	-0.265571	-3.5473	-1.36776	-2.60058	-4.06637	-17.721	-17.8707	-21.0029	-17.3241	-10.3938	-7.55788
Gsx2_Homeobox_	0.624685	0.185664	0.240491	0.179993	0.004375	0.061127	0	0.67249	0.903619	1.54726	0.778122	0.122249	0.024934	-0.038243	-0.118769	-0.344964	-0.643836	-0.517008	-0.989208	-0.925578	-1.08272	-0.657502	-0.047745	-0.14698	-0.093555	-0.440109	13.2599	19.1866	23.699	24.5428	32.9426	43.1092	46.8101	62.2948	57.5693	59.8828	36.5349	9.04154	0.522434	-2.82513	-0.634909	-1.923	-5.74549	-21.8313	-23.6228	-20.6487	-15.8498	-7.88967	-8.57903
LHX9_Homeobox_	0.565679	0.080981	0.047863	0.179993	0.164569	0.842249	0.275377	0.962372	0.875258	1.39933	1.15393	0.451442	0.282899	0.046103	-0.237072	-0.359387	-0.79793	-0.142735	-0.634486	-0.451273	-0.84822	-0.499435	-0.019237	-0.007959	-0.011338	-0.261292	12.7526	22.14	23.1142	24.6439	32.8546	40.1931	52.3744	71.8785	73.8621	85.4142	50.7452	14.4502	0.943224	-4.23614	-2.57089	-6.30657	-10.4851	-30.6889	-32.7861	-29.2866	-26.5791	-18.2021	-13.9123
Lhx3_Homeobox_	0.547734	0.533927	0.308526	0.144178	0.015046	0.00604	-0.092488	0.142348	0.191709	0.271018	0.06592	-0.135145	-0.366664	-1.14476	-0.619922	-0.686258	-0.384059	0	0	0.038774	-0.087262	0.008062	0.064622	0	0.003997	-0.012988	6.55417	14.9226	28.6718	42.7562	53.6898	56.1701	61.2179	76.6708	83.95	91.8589	56.9983	15.9282	0.499319	-1.31496	0.265065	-0.952503	-4.29087	-21.6418	-24.3524	-24.2	-18.2977	-11.0203	-6.47456
ZNF410_Zf_	0	0	0	0	0	0	0	0	0	0	0	0	0	0	0	0	0	0	0	0	0	0	0	0	0	0	-0.254504	0.138155	0.254504	1.26737	2.19337	3.07551	1.94679	1.94679	1.83155	2.44534	2.19337	1.26737	0.382307	0.118051	0.138155	0.254504	-0.254504	-0.416232	-1.01666	-0.752233	-0.752233	-0.254504	-0.531051
Hoxb4_Homeobox_	0	0	0	0	0.164249	0.283453	0.179993	0.306916	0	0	-0.070253	0.08596	0.05237	0.161946	-0.005473	0.297248	0.100236	0.033922	-0.016405	0	0	0	0	0	-0.091022	-0.018455	1.24317	1.20679	0.596213	0.544972	1.84984	2.58404	1.57962	1.41411	1.79452	3.2731	1.053	1.23863	1.36447	1.57056	0.239551	-0.605789	-0.437835	-0.430726	-0.267989	-0.31608	-0.439707	-0.460438	-0.873754
Hnf6b_Homeobox_	-1.13808	-0.75367	-0.515818	-0.864678	-1.25103	-0.075504	0	0.138584	0	0.010492	-0.097788	-0.076134	-0.075005	-0.144503	-0.828296	-1.05585	-0.31678	0	0.122501	-0.092488	-0.409103	-0.216137	0	0.065717	0.034911	0.345292	3.85898	2.20394	1.48746	1.95975	3.5487	4.44844	4.36664	4.90679	3.63223	3.01157	0.867317	1.86816	1.30272	1.43276	0.870575	1.02039	0.779284	0.321355	-1.04935	-1.62652	-1.225	-0.5284	0.308222
Duxbl_Homeobox_	0	0	0	0	0	-0.057736	-0.297798	-0.115487	-0.232972	0	0	0	0	0	0	0	0	0	0	0	0	0	0	0	0	0	2.39524	2.20381	5.82062	9.37563	21.643	17.6107	23.0198	14.879	17.6325	13.2105	10.5621	6.32568	2.72576	0.668291	0.327625	-0.769205	-1.14949	-1.94955	-2.2089	-1.29171	-2.80545	-2.22132	-3.63374
En1_Homeobox_	1.00927	0.149871	0	0.010595	0	0.237407	0.119862	1.25422	1.30294	0.966612	0.204964	0	0	-0.175823	-0.398912	-0.738571	-1.22617	-0.473061	-0.574766	-0.226421	-0.733563	-0.659883	-0.087789	0	0	-0.064622	72.9471	102.521	130.09	176.407	229.679	280.59	315.409	357.125	372.476	360.56	240.012	96.2094	19.5389	1.56929	0.298014	-3.86978	-13.5674	-43.0085	-44.0376	-37.8643	-29.5032	-25.4612	-20.7811
Hoxa9_Homeobox_	-0.421575	-0.069907	-0.227807	-0.036842	-0.066686	-0.12409	-0.089189	0	1.22439	0.955037	1.27705	0.600291	0.251605	0.036832	-0.509116	-1.01794	-0.517008	-0.304634	-0.201541	-0.411879	0	-0.061458	-0.2597	-0.276399	-0.173832	-0.09504	44.7988	48.5321	63.2502	88.1189	113.607	131.236	150.115	173.524	180.147	156.83	83.9833	67.9404	25.2801	10.4565	-1.01216	-7.49822	-5.40123	-11.0763	-6.01623	-5.60094	-2.73431	-2.2564	-1.95584
NFY_CCAAT_	0.111389	0.185449	0.107323	0.130095	0.377464	0.48432	0.939011	1.97863	4.08239	2.6052	1.32247	0.434014	0.189795	0	0.031648	-0.164569	-0.672621	-2.22931	-2.69225	-0.869546	0	0.059515	-0.03671	-0.982275	-1.30759	-1.41712	754.137	893.425	1116.25	1347.86	1619.3	1842.64	2110.74	2293.26	2256.08	1944.19	1235.5	620.844	202.637	51.8298	1.04468	-28.103	-56.4968	-113.138	-118.345	-112.961	-109.151	-84.3133	-76.5529
Nanog_Homeobox_	-0.473061	-0.409103	-0.087086	-0.231604	-0.019398	0.13862	0.179154	0.063902	0	0	0.011338	-0.084028	-0.007451	-0.264142	-0.108649	-0.083977	0	-0.088975	-0.192152	-0.195776	-0.019186	-0.243443	-0.429407	-0.568712	-0.141905	0.00604	34.7157	39.8871	61.9189	84.4076	99.0088	103.361	122.753	145.082	152.046	136.937	76.5691	30.7001	5.135	-0.400082	-0.295874	0.434847	4.46476	0.802594	-0.368836	-3.16442	-4.74871	-5.13827	-3.54624
GFY_?_	0	0.133495	0.03525	-0.019401	-0.132942	0	-0.03266	0	0	0.251605	0.093555	0	-0.197091	-0.672621	-1.0113	-0.673897	-0.482116	-0.016446	0	-0.051324	-0.044437	-0.142042	0	-0.102942	-0.027869	-0.132002	140.995	169.221	211.201	244.482	297.046	302	314.969	295.155	314.06	258.009	174.762	103.863	84.5072	69.3463	22.7175	1.80671	-4.5344	-17.8362	-22.5618	-21.3171	-15.3611	-13.4696	-15.9973
GFY-Staf_?Zf_	0.137384	0.229903	0	-0.101106	-0.465746	-0.27952	-0.120666	-0.000313	0	0.048465	0	0	-0.159519	-0.298832	-0.880021	-0.454216	-0.414327	-0.140127	-0.211493	-0.182099	-0.141634	-0.059229	-0.012594	-0.052974	-0.075201	-0.086106	188.344	222.119	246.411	297	334.275	354.77	376.539	375.801	383.848	342.345	248.319	162.677	126.573	100.37	46.2899	2.89529	-6.34282	-34.1565	-35.7593	-30.4198	-19.8331	-21.5796	-21.6487
Ronin_THAP_	0.202709	0.273145	0	-0.075462	-0.310648	-0.257522	-0.111914	0	0.023246	0.063416	0	0	-0.122402	-0.235889	-0.462714	-0.241988	-0.293892	-0.193514	-0.346473	-0.164249	-0.187858	-0.059546	-0.121369	-0.125304	-0.214367	-0.061636	164.241	195.243	229.944	278.995	318.882	333.927	355.523	352.598	358.454	316.586	226.194	139.806	101.791	81.0225	35.5482	2.2216	-5.89424	-27.8761	-35.0536	-34.6161	-23.1886	-23.6213	-21.3145
PBX2_Homeobox_	0.182876	0.167598	0	-0.02097	0	-0.072473	0.025712	0.047863	0.386093	0.164494	0	-0.128906	-0.090322	-0.233796	-0.059229	0	0.032962	-2.4e-05	-0.156551	-0.515612	-0.282749	-0.38431	-0.158794	-0.126808	-0.136621	0	4.62234	7.89736	13.6365	16.7836	20.9958	20.4375	21.1432	22.1255	22.3336	23.2347	16.959	12.1572	6.24471	2.15724	1.30278	0.927021	0.327948	-1.98416	-1.90233	-0.882028	2.39493	2.14874	2.86454
PBX1_Homeobox_	0	0	0.102361	0.067446	0.161787	0.150018	0.055913	0.054098	0	0.114292	0	-0.084028	-0.753065	-0.909853	-0.240491	-0.175365	-0.013102	0.006186	0.413105	0	0	-0.099639	-0.329962	-1.1641	-1.41095	-1.76035	48.8367	36.0059	44.5588	44.3767	56.9587	49.1946	51.9428	44.8886	40.3428	38.4783	29.7639	25.451	15.6033	6.28106	1.04636	-1.08316	-1.69351	-5.17253	-4.17515	-3.86776	-2.92643	-1.2037	-0.830316
Pbx3_Homeobox_	-0.065717	0	0.153244	0.274039	0.345363	0.135873	0.329847	1.04332	1.62432	1.86683	0.566607	0.030809	-0.469579	-0.300799	0.095843	0.328103	0.202644	0.059631	0.034023	0	-0.099409	-0.200045	-0.500903	-0.58652	-0.726752	-0.362704	55.8534	56.3273	70.2489	83.3501	104.257	101.766	93.2508	76.8875	65.5238	57.6116	45.9301	28.8475	16.571	7.14178	3.80261	-0.277264	-1.37834	-7.90531	-4.19155	-3.10305	-2.45539	-3.04196	-2.43599
Pknox1_Homeobox_	0	0.059229	0.097952	0.041254	-0.027298	-0.204964	0.022533	0.482938	1.21072	0.738571	0	-0.141219	-0.861912	-0.189795	0.476796	1.80503	1.66155	0.528809	0.512917	0.270508	0.140575	0.044741	0.028442	0	-0.328888	-0.469579	65.4339	58.6969	78.6506	82.7392	105.05	91.3003	81.9372	66.648	68.9906	64.8546	50.4634	29.5238	14.7023	5.95168	2.786	-0.299214	-0.639326	-4.21117	-1.95428	-2.19104	-1.60109	-2.08906	-0.471432
Smad3_MAD_	-0.369802	-0.175823	-0.434014	-0.505497	-0.886388	-0.554154	-0.699206	-0.31722	-0.11653	-0.395878	-0.766891	-0.094347	0.17179	1.2358	1.11374	0.232767	0.110018	0	0.136621	0.118012	0	-0.076741	-0.111587	-0.004375	0.058356	-0.36097	26.6718	35.5479	39.4129	39.1697	44.6749	46.2533	55.0136	59.6742	59.2523	45.7809	30.2969	15.9758	8.99618	7.01656	21.6598	23.2737	21.314	11.0167	8.42689	5.29504	1.92576	2.06276	1.16579
STAT6_Stat_	0.061874	1.08729	0.91113	0.462714	0.830223	0.425306	1.01032	0.489758	0.448284	0.531421	0.204964	0	-0.189628	-0.000393	0.863887	2.19658	1.6503	0.257974	-0.087789	-0.280422	-0.21544	-0.401658	-0.225879	-0.669309	-0.349681	-0.986677	2.57546	4.08433	4.69863	4.31603	4.36297	3.55671	5.52195	5.4996	9.15015	6.42638	4.71365	1.37406	0.992041	1.03414	1.10733	0.754263	0.548872	0.474921	-0.295602	-0.35922	0.693138	1.25033	0.74784
HNF1b_Homeobox_	-0.11663	0	-0.05453	0	0	0	0	0	0	0.071023	0.172482	0.570577	0.031964	0	-0.060079	0.111037	0.096183	0	0	0	-0.229491	-0.655136	-0.391037	0	0	0	2.92832	5.40123	6.59093	6.78534	8.72288	9.54191	9.77824	14.0249	15.3933	24.5623	15.7761	8.07299	0.929087	0.235016	-0.680373	-0.659199	-0.599405	-0.725011	-1.67431	-2.67578	-2.29527	-1.72702	-1.28094
Hnf1_Homeobox_	0	0.028781	0.018475	0	0	0	0	0	-0.158303	0	0.124693	0.440682	-0.128906	-0.248629	-0.346569	0	-0.007624	0.01157	0	0	0.120723	0.071286	0.075573	0	0	0.082462	1.2858	2.11609	3.9848	5.90773	10.7733	9.40687	14.155	18.432	21.4489	21.1907	13.7601	9.49781	3.84507	2.38041	0.907312	0.774469	0.841664	0.334645	-1.87228	-1.83001	-1.94191	-0.782009	-0.464795
NFkB-p65-Rel_RHD_	0.766342	0.259968	0.016236	-0.374959	-0.251029	-0.073505	0.161719	2.94365	4.10789	6.28756	1.70589	1.32261	0.329793	0.598106	0.198754	0	-0.059515	0.039958	0.232767	0.106474	-0.216831	-0.600896	-0.544264	-0.688103	0	0	7.86891	16.9844	25.8945	31.7894	35.2748	37.3469	39.8908	38.7041	35.7652	48.2393	45.5659	32.8712	11.383	4.41555	3.22354	2.25095	1.37768	0.291312	-1.24858	-2.30931	-0.728353	-0.318961	1.4518
RUNX_Runt_	0.027644	0.02796	-0.086378	-0.258014	-0.129863	-0.145067	-0.206472	-0.090173	0.025564	0.175108	0.192299	0	-0.052974	-0.075573	-0.152121	-0.145658	-0.475116	-0.541229	-0.672621	-0.596298	-0.485551	-0.109587	-0.047783	-0.173006	-0.379132	-1.0908	13.4136	15.9824	21.8617	25.3986	32.4908	34.67	38.0125	40.9201	48.2657	61.4445	55.7831	30.8507	10.9368	4.13836	4.87158	2.86777	0.883981	-1.00636	-0.876332	0.332863	1.53947	3.03571	2.77206
PAX6_PairedHomeobox_	0.487586	0.52841	0.348764	0.082405	0.171495	0.318399	0.539577	0.177053	-0.06727	-0.003419	0	0.190741	0.035808	0.156524	0.036151	0.092488	0.103846	0	0.01824	-0.995123	-0.485551	-0.49601	-0.087717	-0.118816	-0.008101	0.21851	0.912164	1.85805	2.12727	2.78659	4.07448	4.90452	5.07396	5.55541	5.2653	7.78557	4.9858	2.44498	0.881007	0.535068	1.25201	1.1255	1.29177	1.06572	0.302843	0.401999	-0.925513	-0.513644	-0.267829
p73_p53_	0.109587	0.101798	0	0	0	0	0	0	0.04578	0	-0.019398	0	-0.123429	-0.133495	-0.060226	0.060079	0	-0.153413	-0.072473	0	0.038243	0	0.028581	-0.041437	0	-0.025543	1.6898	1.99506	1.26998	3.61969	3.97872	8.63258	8.38591	9.16919	13.7443	15.4642	9.95704	4.66574	1.46839	1.80358	1.82241	2.44291	0.766984	1.01454	1.88803	2.12578	1.40344	0.508406	0.664912
PRDM10_Zf_	0.096492	-0.003388	0.032	0	0.161719	0	-0.033902	-0.159856	-0.092488	-0.129863	-0.051722	0.006883	-0.030029	-0.026941	-0.07847	-0.008579	0.043623	0.040428	0.35042	0.12689	0.006008	-0.215132	-0.159129	-0.067881	-0.1206	-0.096334	1.87117	2.52316	2.68426	2.22324	1.73211	1.3875	2.70203	5.17951	5.59245	4.83082	4.92824	2.68997	1.01986	-0.941016	-0.293159	0.332863	0.735413	0.332039	0.664521	0.777949	1.15979	0.598583	1.04599
ZNF528_Zf_	0	0	0	0	0	0	0	0	0	0	0	0	0	0	0	0	0	0	0	0	0	0	0	0	0	0	1.50989	1.65912	1.42793	1.35241	0.403932	1.11813	0.904642	0.700886	0.44816	1.57931	2.64337	4.34562	1.31676	1.14561	0.671098	1.8891	1.58584	1.13086	0.327748	-0.323119	-0.588388	-0.633143	0.254504
Brn2_POUHomeobox_	0	0	0	0	0	0	0	0	0	0	0	0.007273	-0.044968	-0.042336	-0.093154	0	0	0	-0.005687	0	0	0	0	0	0	0	-0.407002	-0.335257	-0.412821	0.976525	1.8064	2.84338	3.31406	2.56587	4.06782	8.01978	7.62426	3.09451	0.417923	0.346816	0.686145	0.804429	0.801775	0.457984	0.357789	0.416836	-0.36284	0.381787	0.642372
ZKSCAN1_Zf_	0	0	0	-0.031648	0	-0.033122	-0.089189	-0.131965	0	0	0	0	0	-0.10454	-0.12409	-0.571244	-0.171495	-0.08665	0	0	0.035156	0.35318	0.480287	0.068239	0.050076	0.003842	1.43031	1.49933	1.26157	1.03491	0.895981	1.02816	1.34923	1.97559	2.50067	3.6778	4.03722	3.78731	2.09335	1.00087	-0.254504	-0.711048	-1.07691	-1.19452	-0.388517	-0.397379	0.500786	0.254504	0.661616
PSE_SNAPc_	0.343601	0.254623	0.144178	0.048893	-0.06727	-0.073807	-0.174786	-0.030765	0	0.50269	1.22062	2.63846	1.43974	1.11798	0.042274	0.073568	0	0.179367	0.113348	0	0	0	0.069066	-0.410016	-0.252161	-0.32082	0.515976	1.26201	1.95647	1.96259	0.925825	0.310455	0.73265	2.01943	5.22693	27.9099	20.2024	16.5047	0.254504	0.485053	0.36284	1.08288	1.80772	2.9083	2.04087	2.56522	4.85502	5.97927	6.70328
MafK_bZIP_	0.686258	1.7475	2.71161	1.43974	0.533008	0.738571	1.9355	2.27562	2.15656	2.25211	1.26502	1.66533	1.10527	0.768461	0.179993	-0.07495	-0.159334	0	0.06592	0	-0.631874	-0.357671	0	0.257522	0.634316	0.161719	1.38716	1.24956	-0.392845	0.245056	-0.261462	1.08478	2.7005	2.19871	3.47789	3.1241	6.87319	6.26879	2.72655	1.06546	0.718697	0.28317	-0.254504	-0.464795	-0.387347	-0.981196	-0.509666	0.469319	0.305694
OCT4-SOX2-TCF-NANOG_POUHomeoboxHMG_	-0.485551	-0.149728	-0.010906	0.287068	0	0	-0.028591	-0.061458	-0.057562	-0.156857	-0.38406	-0.712608	-0.340101	0	0.022915	0	-0.54442	0	0	0	0	-0.153273	-0.502266	-0.423477	-0.365701	0	-1.15471	-0.720379	-0.857485	-0.995266	0.430788	1.07053	0.931885	2.28023	6.2556	20.8136	20.8293	10.4487	1.63671	0.335326	-0.343183	-0.661997	-2.63466	-5.34876	-4.17531	-2.26561	-2.1395	-2.40725	-1.75767
Znf263_Zf_	-0.040145	0	-0.051324	-0.125278	-0.36967	-0.003419	0.046628	0.212936	0.005687	0.124533	0.04741	0.051841	0.022533	0	0.011438	-0.019398	-0.016405	0.060079	0.300799	0.061127	-0.163416	-0.312487	-0.49615	-0.760552	-0.828296	-0.596122	0.363844	0.482735	1.0386	2.97692	6.63029	10.8205	16.3543	17.3209	27.246	40.8512	41.3251	26.9062	13.1463	6.30826	-0.326973	-7.79149	-16.6846	-5.95096	-2.69957	-1.93772	-4.81214	-8.36253	-13.1414
Tbet_T-box_	-0.240126	0.121369	0.420323	0.001045	-0.504823	-0.422225	-0.383932	-0.097634	-0.103463	0	-0.230767	-0.944083	-1.50152	-2.44959	-2.75373	-2.55276	-0.741916	0.075573	0.309056	0.330748	0	-0.000313	-0.023291	-0.055799	0.060226	0.542875	-0.368063	0.485052	0.459901	0.475971	0.360797	0.840734	1.15068	2.28958	4.06625	5.19646	6.93947	4.6273	3.20761	1.56039	1.52692	-0.465795	-0.778202	-1.87967	-0.543119	-1.30842	-2.51211	-4.14429	-5.58264
ZSCAN22_Zf_	-0.129863	-0.053039	-0.06592	0.276887	0.357671	0.806497	0.33181	0.323783	-0.04472	-0.030013	-0.131499	-0.311552	-1.23564	-1.97332	-0.653774	-0.89361	-0.425306	-0.233732	0	0.174083	0.051121	0.026941	-0.091516	0	0	0.084812	-0.292055	-0.547742	0.82446	1.49162	3.26756	2.376	3.30416	3.57285	9.84875	10.8452	13.8282	4.65592	1.94421	0.372524	0.796835	-0.424641	-0.918884	-3.22317	-3.97644	-6.4158	-6.32387	-4.33084	-5.06956
OCT:OCT-short_POUHomeobox_	-0.117061	-0.117954	0.043778	0.074965	0.288535	0	0	0	0.011338	-0.000313	-0.148107	-0.102562	-0.115723	-0.050322	-0.063989	-0.042464	-0.151255	-0.387414	-0.283506	-0.168908	0	-0.132084	-0.14879	-0.227807	-0.428428	-0.142446	1.1878	0.703909	0.838176	1.24468	1.27598	1.27209	0.703007	1.37043	1.34916	1.22194	1.03118	0.603854	0.675987	0.574013	0.847976	0.949016	-0.388603	-0.685461	-0.515812	-0.278331	0.261161	0.310455	-0.275087
Six4_Homeobox_	0	0	0	0	0	0.15848	0	0.033954	0	0.108649	0.426611	0.479444	0	0	0	0.263499	0.291752	0.104061	0	0	0	0	0	0	0	0	-1.06411	-0.756272	-0.271477	0.335858	0.29199	0.563699	1.47725	3.64386	3.01008	1.30739	0.467978	0.895011	0.664635	1.46839	0.911664	0.997243	0.493751	0.466076	0.346114	-0.511653	-1.89936	-2.54487	-3.04094
Nkx6.1_Homeobox_	0.154429	0.071917	-0.002971	0	0	-0.010492	-0.2631	-0.117609	-0.23628	-0.025733	-0.082657	-0.220267	-0.721337	-1.48722	-0.778614	-0.579414	-0.164652	0	0	-0.012988	-0.416387	-0.227317	-0.095082	-0.258756	-0.125127	-0.030944	0.763513	0.882428	0.746953	0.601337	0.953207	1.33614	1.37406	1.5421	1.02421	4.88368	5.1101	0.989284	-0.8649	-2.3407	4.74717	4.9995	5.26055	-2.65797	-2.00971	-4.25786	-2.20638	-1.4856	-0.994805
EBF_EBF_	-0.79793	-0.693467	-0.267835	0	-0.10476	0.02781	-0.015991	0.433235	0.269936	0.73171	0.351742	0.046854	-0.011438	-0.116856	0	-0.257388	-0.995123	-3.08902	-2.27037	-0.963614	-0.370502	-0.309826	-0.275306	-0.724499	-0.124772	-0.046411	0.540843	1.09765	2.07085	3.61417	3.30949	1.38203	0.875673	0.254504	0.668323	1.63837	3.78777	1.89095	0.604142	-0.375184	-0.577785	-0.370618	-0.531051	-0.341741	0.412119	0.733847	2.53095	2.29553	3.25499
Isl1_Homeobox_	0.097952	0.481323	0.211645	0.589387	0.464696	0.229636	0	0	0	0	0	-0.115487	-0.361924	-1.25944	-0.402219	-0.255161	0	-0.051759	-0.125923	-0.369802	-0.594505	-0.32082	-0.140575	0.07153	0.100121	0.217815	3.28203	4.80547	4.70685	5.75731	5.57782	4.32642	2.53687	1.99819	0.919193	1.6726	1.12254	2.22253	0.452463	-0.5302	1.24523	1.38318	4.15209	-0.36259	0.503118	0.568818	1.41096	1.88028	2.05347
Rbpj1_?_	-0.581484	-0.222025	-0.232617	0	-0.370827	0	0	0.187485	-0.138361	-0.944083	-0.975577	-0.435859	-0.09137	-0.124693	-0.145658	-0.189628	-0.118532	-0.185596	-0.104825	-0.064862	0	0.232972	0.468348	0.110551	0.013055	0	3.85466	5.17092	7.57189	6.42556	4.92637	4.39376	4.07837	4.91811	4.13296	3.35866	0.389258	-1.71384	-2.1308	-1.06907	-0.432994	-1.38476	-2.40684	-5.82786	-3.91437	-0.824155	0.513481	1.08481	0.848886
RFX_HTH_	0.03064	0.090173	0.128258	-0.118044	-0.208495	0	0.602996	0.428583	0	-0.200276	-0.097361	-0.105008	-0.075573	-0.101106	-0.011438	-1.30177	-2.44531	-4.02328	-2.38271	-0.944083	-1.06988	-0.963614	-1.27182	-0.68718	-0.250631	-0.06592	29.6965	44.5146	53.9098	47.2711	44.6916	47.2126	51.6447	43.4714	31.7457	18.4655	6.79087	1.3491	-0.310124	-2.842	-5.20706	-5.50534	-2.35343	-0.380796	-0.73996	-1.18514	-3.49921	-3.50285	-3.50923
Rfx2_HTH_	0.075573	0	-2.4e-05	-0.686453	-0.596216	-0.106635	0.372856	0.288535	-0.034486	-0.534281	-0.314627	-0.240491	-0.121497	-0.124291	-0.011338	-1.16003	-2.3986	-4.49925	-2.44531	-0.49601	-0.470314	-0.466371	-1.49642	-0.237407	-0.038266	0.006839	24.7609	41.5719	50.7707	49.5286	51.7317	56.634	59.1296	47.2787	35.4528	24.3946	10.9149	2.01657	-0.365114	-3.06726	-5.53601	-6.84034	-5.25969	-1.83853	-1.97563	-1.95949	-3.18029	-3.20804	-2.98577
Rfx1_HTH_	0.022526	0	0	-0.45609	-0.481673	-0.202863	0.179993	0.199842	0.056185	-0.076947	-0.065777	-0.504823	-1.61416	-0.845304	-0.329962	0.047779	0.021739	0.075005	0	0	0	0	0.004669	0	0.009464	0	22.0668	29.8671	31.7467	29.5016	33.2221	32.7792	28.113	18.9358	12.2503	9.03125	2.31173	0.461305	-0.494399	-1.00589	-1.22679	-0.781212	1.23091	6.84107	7.75216	4.65828	1.07304	0.452343	-0.440799
Rfx5_HTH_	-0.069617	0	0.044968	0	0.025915	0.326223	0.199842	0.124772	0	0.248405	0.010635	0	0.275744	0.005024	-0.030944	-0.128906	0	-0.095252	-0.209786	-0.055629	0.160358	0.736133	1.10849	0.554828	0	-0.047991	31.102	49.1354	49.6	44.3282	35.1342	31.3228	33.6532	28.0898	22.9332	12.7349	7.77044	3.34016	2.05887	1.92123	1.43259	0.512171	-0.385466	-1.05581	-0.800563	-0.718815	-0.511742	-1.0815	-2.84171
X-box_HTH_	0	0.0195	0.110103	-0.157189	-0.405224	-0.356796	0	0.173724	0.058826	0	0	0	-0.120319	-0.002764	0.016547	0.398506	0.013585	0.080981	0	-0.005986	-0.189922	-0.258964	0.042509	0.145453	0.333969	0.022567	19.5465	25.8903	28.6776	23.4345	20.2663	21.5134	21.2237	18.6948	11.705	9.64626	3.46815	0.913191	-0.824376	-2.61517	-3.32121	-5.64183	-4.74924	-6.19787	-5.20066	-8.31395	-8.35082	-8.64172	-7.8504
ZNF652	0	-0.037344	-0.07789	-0.141219	-0.138361	-0.107662	-0.010491	0	0	0.163032	0.059885	0.072473	0	-0.022733	-0.297248	-0.366453	0	0	0	0	0	0.099639	0.074244	0	0.007477	-0.153219	2.95464	3.42171	1.81573	1.30251	1.39283	2.52844	1.14336	-0.301125	-0.387648	-0.530262	-0.419998	-0.53623	0.254504	0.452885	-0.850268	-0.472444	-0.461538	-0.418756	-0.919571	-0.71388	0.500518	0.563244	1.06802
ZNF317_Zf_	-0.000313	0.001446	0	0	-0.063398	0.132002	0.326223	0.319314	0.11663	0.094465	-0.047138	-0.24378	-0.039772	0	0	-0.473718	-0.521055	-0.650156	-0.133401	-0.124851	-0.078698	-0.15848	-0.096855	-0.520637	-0.32401	-0.532038	-0.267265	0.348955	0.334005	-0.819754	-2.41626	-2.30149	-1.69234	-0.681676	-1.12094	-0.386786	0.818057	1.58557	1.256	1.82549	1.27001	0.805794	0.657685	0.449547	0.26619	-2.41626	-3.10108	-1.89562	-1.59681
Brachyury_T-box_	-0.213711	-0.21787	-0.06382	-0.185449	-0.222171	-0.065148	-0.039314	0.129124	0.141219	0.343488	0.116835	-0.043874	-0.726431	-2.8538	-1.5812	-0.861912	-0.10393	0	-0.029417	0.039887	0	0.068627	-0.043778	-0.067045	-0.058826	0.257534	0.418793	0.7928	0.413242	0.254504	-1.02551	-0.867452	-1.88586	-0.483628	-0.516435	0.374703	0.351948	1.84621	2.69481	0.97892	-0.766512	-1.67831	-0.616452	-0.405015	-0.62056	-1.03865	-1.17714	-1.96538	-2.93055
ZNF7_Zf_	-0.155251	-0.074244	0.024501	0.003419	0	-0.122661	-0.123421	0.059885	0.159129	0.042274	-0.596228	-1.70708	-1.14112	-0.096869	0.027412	0.215079	0.005957	0	-0.007323	-0.051752	0	-0.262054	-0.156551	-0.623111	-0.030649	-0.314274	0.439846	0.311723	-0.665007	-0.571989	0.247588	0.354051	-0.370451	-0.522951	-0.292949	1.09119	1.13606	3.75225	20.8906	17.8389	12.1681	0.293159	0.628355	0.51797	0.543974	0.254504	-0.520301	-0.657257	-0.45209
PPARE_NR_DR1	0	0	0.075759	0.120762	0.143772	0.271018	0	0	-0.010491	0	0	0	-0.160452	-0.051465	-0.042336	-0.343601	-0.694206	-1.74982	-0.167598	-1.32788	-0.715199	-0.831822	-0.031252	0	0	0.846247	0.416389	0.371684	-0.315944	-0.348162	-0.744857	-1.34174	-0.800242	0.31876	0.59605	1.24013	1.76036	4.86778	8.52154	11.7738	9.55442	3.12927	0.257161	-3.03571	-1.51172	-0.474992	0.775893	0.766713	1.22371
Nkx3.1_Homeobox_	0.049753	0.050218	-0.031512	-0.031252	0.011338	0	-0.024065	0.022533	0.22408	1.1438	0.241694	0.646705	0.022733	0.329979	0.093555	-0.087494	-0.474071	-1.01564	-0.689593	-0.689593	-0.467839	-0.084358	0.102562	0.288535	0.033122	-0.281271	-4.09351	-1.28762	0.274617	0.571373	1.63357	3.96982	3.65646	3.31266	4.31437	8.8105	9.00572	15.915	17.3307	20.4421	16.4705	5.88057	0.380887	-8.37126	-6.96012	-8.50394	-7.43669	-8.24194	-3.62687
CHR_?_	0.15848	0.521365	0.595158	0.056188	-0.075005	-0.155743	0.021474	0.101106	0.163368	0.326124	0.112121	-0.345452	-0.733563	-0.312487	-0.014204	0	-0.248851	-0.365969	-2.18369	-1.16587	-0.697643	-0.040504	0	0	-0.133603	-0.257522	1.21811	2.67646	1.56013	1.79196	1.55942	1.48077	2.29189	2.85043	2.89524	2.24359	2.54345	7.9153	8.5323	9.84812	3.32413	2.97775	0.606644	-0.701736	-2.49803	-3.89096	-1.42363	-1.11556	-0.337381
TATA-Box_TBP_	-0.041254	0	0	0.03671	-0.093555	-0.130264	0	0.128906	0.097398	0	0.046854	1.0959	1.87678	0.762304	-0.058155	-0.919957	-0.936262	-1.14577	-0.704339	-0.567801	-0.256235	-0.467839	-0.290044	-0.118032	-0.035255	0	3.58303	3.58595	4.31837	7.32269	10.4183	9.66554	9.51202	5.86862	3.25651	2.21851	4.24321	186.482	183.066	145.534	-2.69718	-17.6445	-16.7248	-15.7532	-12.3316	-9.49264	-9.73047	-3.34509	-2.60545
Hoxd11_Homeobox_	-0.120723	-0.061127	-0.029417	0	0.002971	-0.230169	-0.112453	0	0.130378	0.204964	0.275644	0.411879	0.219652	0.170246	-0.024595	0	0.101106	0.063028	0	-0.110712	-0.036842	-2.4e-05	-0.402716	-0.020059	-0.124772	0	0.626847	0.357097	0.677502	1.13837	4.57425	5.32244	7.40542	7.26904	6.64486	7.28638	6.48703	47.5957	46.228	32.8309	1.10234	-1.41588	-1.88537	-6.07959	-2.40526	-0.278345	3.47636	4.55002	2.47188
Hoxc13_Homeobox_	-0.010317	-0.048122	-0.011338	0.179993	0.257534	-0.193437	-0.077908	-0.059229	0.004066	-0.010491	0	-0.010317	0.09723	0	-0.167598	-0.646626	-0.256996	-0.484995	-0.26349	-0.396316	-0.249006	-0.096855	-0.177	-0.090269	-0.81571	-0.809755	0.899644	0.836341	0.260375	0.466482	1.27923	3.39681	5.6332	7.94401	9.28914	9.48636	12.1804	69.3761	67.6773	56.9962	2.03981	-0.720148	-3.06943	-5.96155	-1.42985	0.376721	2.96081	3.55741	2.92745
Hoxa11_Homeobox_	-0.148788	-0.027384	0.113037	0.156374	0.058155	-0.269936	-0.256056	0.019398	0.378065	0.51602	0.387229	0.059229	0	-0.032	-0.337355	-0.268496	-0.104061	-0.059546	-0.234922	-1.08418	-0.291079	-0.124772	-0.188763	0.040516	-0.144178	0	0.862766	-0.254276	-0.412539	-0.29612	1.35866	5.42971	11.5829	12.2576	10.3674	8.3709	11.6201	77.8569	75.2774	56.5409	1.15731	-1.80391	-2.64451	-6.94451	-2.34484	-0.394326	1.59648	3.13872	1.92566
HOXB13_Homeobox_	0.011338	0.022411	0.3814	0.54442	0.859696	0	0	-0.015667	0.09756	-0.031964	0	0	0.007173	0	-0.203084	-0.234267	-0.612948	-0.578114	-1.13881	-0.944083	-0.337122	-0.004669	-0.115782	-0.063398	-0.314161	-0.199943	0.278331	-0.357166	-0.471785	0.490217	1.60656	2.45047	2.09704	2.58055	2.89713	3.73534	5.94442	50.4022	48.6752	37.4974	-0.262605	-2.87923	-4.92811	-5.57953	-0.465389	1.05436	3.55813	2.57958	1.62085
Unknown_Homeobox_	0.237072	0.051841	-0.001021	-0.061628	-0.07085	-0.175823	-0.2631	0	0	0	0.091205	0.700432	1.03172	0.981438	0.151253	-0.022681	-0.000313	0.001872	0.068659	-0.044319	-2.4e-05	-0.158303	-0.303224	-0.448284	-0.297626	-0.051722	-0.718449	-2.88246	-3.83913	-3.66007	-0.757327	0.500872	0.258904	-0.407815	-0.492401	1.50619	2.79291	32.5991	26.3601	18.2142	-0.728204	-2.34537	-2.30271	-4.46794	-1.82686	-1.41481	-1.17733	-1.12657	-0.485011
Hoxa13_Homeobox_	-0.291752	-0.199037	0	0	0.109492	0	0	-0.286726	0	0	0	-0.031499	0	0.104317	0	-0.227317	-0.257534	-0.343394	-0.044945	-0.13861	0	-0.048051	-0.115487	-0.117609	-0.032	0.000313	-1.15225	-0.99104	-1.94484	-1.11332	0.514822	1.2447	0.80822	1.13217	1.72516	3.48148	3.67205	40.488	37.9107	26.4843	-0.970451	-5.04206	-7.42403	-13.3439	-6.17896	-2.97569	-0.671287	-0.557467	-0.481853
CDX4_Homeobox_	-0.250203	-0.570048	-1.24739	-0.470572	-0.185254	-0.861912	-0.705816	-0.343601	-0.201541	-0.179154	-0.369536	0	-0.080722	-0.084028	-0.275284	-0.136438	0.047881	-0.122146	-0.345292	-1.04048	-1.1641	-0.891668	-1.14373	-0.356181	-0.933921	-0.845304	-1.57902	-1.48825	-2.22132	-2.73387	-1.33601	-0.554015	-0.289683	0.633704	0.847277	1.96893	3.41696	34.0157	33.0229	22.5864	0.281837	-2.10878	-4.66703	-8.0427	-3.5787	-0.62539	2.04191	1.24299	1.52144
Mef2d_MADS_	0.123459	0	0	0	-0.189922	-0.692936	-0.526893	-0.077462	0.083473	0.033954	0.061127	0	0.008101	0.011338	-0.052529	-0.426611	-0.819485	-0.282899	-0.034353	-0.129118	-0.225649	-0.255001	0	0.146998	0.122661	0.474865	-0.670106	-0.788721	-1.02891	-0.307225	1.46644	4.61315	4.92081	6.23313	7.32156	10.8591	11.5008	23.1494	15.8397	7.86071	-1.4103	-5.21685	-9.02936	-8.69749	-8.87365	-6.01244	-5.09596	-1.32278	-2.97335
Hoxd13_Homeobox_	-0.636235	-0.546875	-0.126815	-0.033954	0.020399	-0.271018	-0.316301	-0.090173	0.170514	0.257974	0.237072	0.354382	0.335311	0.83706	0.001045	-0.095352	-0.531206	-0.203628	-0.157041	-0.391234	-0.102534	0	-0.052717	0	-0.242818	-0.088123	-1.01672	-1.0132	-1.63473	-0.587187	0.639039	1.46402	1.13878	2.67017	2.36655	4.20615	1.86028	34.1121	26.696	17.664	-2.80232	-9.00343	-10.3015	-22.0664	-13.4639	-9.713	-3.14347	-1.51992	-1.37379
Gata4_Zf_	-0.018455	-0.421265	-0.946291	-0.801402	-0.387427	0	-0.065438	-0.104757	-0.451722	-0.359084	-0.514905	-0.163339	-0.034303	0	0	0.044272	0.197804	0.33	-0.019508	-0.153031	-0.045268	-0.221184	-0.046415	-0.622155	0	-0.129863	1.07304	-0.267316	-0.333854	-0.467365	0.305452	-0.317343	-1.17858	-1.40688	-1.45038	-2.10636	-0.291476	8.42022	11.5958	7.22942	0.380854	0.576584	0.356092	-0.319191	-0.506244	-0.489692	0.355704	0.969584	1.19876
Gata2_Zf_	-0.421825	-0.46732	-1.09582	-0.732593	-0.633752	0	0	0	-0.329972	-0.800298	-0.631844	-0.350684	-0.21787	-0.293892	-0.319716	-0.06127	0.064173	0.137056	0	-0.153413	0	-0.449807	-0.264142	-2.55607	-0.700779	-1.04281	0.869776	-0.567399	-0.877746	-1.76386	-0.672529	-1.02799	-1.68761	-1.76275	-1.53398	-3.15457	-0.360061	7.09315	10.5249	6.20666	0.372955	0.843805	0.684003	0.752781	-0.310219	-0.365383	-0.345383	0.580702	0.616298
Gata1_Zf_	-0.255095	-0.817569	-2.24799	-0.915232	-0.424691	0.122094	0.090181	0.065438	-0.108667	-0.411879	-0.366453	-0.397193	-0.225879	-0.238808	-0.082405	0	0.19661	0.364694	0.00198	-0.091022	-0.016446	-0.520637	-0.336338	-2.02889	-0.58113	-0.860739	0.882428	-0.516115	-0.567161	-1.5682	-0.407627	-0.796252	-1.43159	-1.24921	-1.19334	-2.25716	-0.703904	6.15811	9.91906	8.46213	1.03549	0.961899	0.641916	0.553305	0.281474	0.28056	-0.378175	0.755106	0.711145
Gata6_Zf_	-0.806758	-0.831997	-1.10126	-1.35261	-0.894118	-0.061317	0	-0.082657	-0.473061	-0.79835	-0.563255	-0.275947	-0.125753	-0.135145	-0.095138	0	0.187646	0.17379	0	-0.12042	0	-0.128211	0	-0.428467	0.020167	-0.052717	0.484926	-0.672039	-1.7869	-3.32231	-1.96752	-1.3621	-2.04438	-2.98533	-3.1339	-4.42364	0.334645	7.4642	10.6237	4.61383	0.785812	1.22	0.720216	-0.69819	-1.28912	-1.49092	-0.387584	0.489692	0.816953
GATA3_Zf_	-0.019445	-0.130264	-0.500903	-0.156551	-0.081338	0.095811	0	-0.164249	-0.31099	-0.163125	-0.025397	0.039772	0.08149	0.079265	0	0.0195	0.125092	0.202709	0	0	0	0	0	-0.442	-0.185596	-0.390382	-0.734515	-1.64214	-0.89282	-1.47106	-0.481924	-0.61112	-1.70875	-2.92126	-2.56872	-3.26226	-1.32898	3.76146	6.80234	4.31199	-0.381591	-0.501185	-0.347279	-1.0991	-1.30861	-1.38282	-0.600701	0.342194	0.354981
Hand2_bHLH_	0.142386	0.129863	0	0.092488	0	0.082583	-0.209562	-0.254828	-0.01824	0.129124	0.070253	-0.003847	0	0.153031	0.270508	0.565413	0.659708	0.345712	-0.010491	0	-0.03266	0	-0.285628	-0.013055	0.042336	0.470049	1.05467	0.341226	-0.587816	-0.589439	-0.950591	-0.551758	-0.724574	0.426326	0.389028	0.535195	1.96508	4.81802	10.1081	7.50827	4.22087	2.97074	4.52182	6.5923	3.1034	0.579884	0.339431	-0.281381	-0.348738
E2F1_E2F_	-0.229903	-0.325149	-0.087297	0.011732	0.268997	0.173146	0.238345	0.410898	0.167299	0.110103	0.094484	0.446491	0.353211	0.263217	0	-0.046016	-0.133495	-0.076061	-0.07507	-0.624053	-0.605503	-0.107323	0.289118	0.568015	0.997306	0.438851	2.45544	1.79245	2.38416	3.64046	6.67483	4.53377	4.29235	1.79905	3.30642	3.09848	2.48434	1.17885	2.27607	5.80192	9.83484	8.92195	4.86233	2.91039	0.427392	0.323708	0.407815	0.787997	0.481962
GATA:SCL_ZfbHLH_	-0.410469	0.025743	0	0.192749	0.142148	0.386184	0.139861	0	-0.000313	-0.005687	-0.048919	-0.110689	-0.055629	-0.061127	0.103612	0.202009	0.505202	0.01824	0	-0.044741	0.002284	-0.082583	0.014772	-0.042336	0.224338	0.188859	1.71812	2.62315	2.94496	3.02111	3.96142	3.87697	3.81096	1.12199	0.284277	-0.645015	-0.439846	0.495292	2.74581	3.6237	4.54425	5.24503	3.28004	1.35241	0.720582	0.794717	1.56567	1.29759	1.77015
GRHL2_CP2_	-0.026941	0.128959	0.255001	0.603305	0.485551	0.79835	0.058356	-0.352999	-0.755812	-0.966112	-0.594505	-0.819097	-0.264436	0	0.116856	0.057434	0	-0.130021	0	0.047175	0	-0.332078	-0.132099	0.093154	0.260769	0.038774	3.07881	3.85106	3.32622	2.07311	1.42346	1.67607	2.33205	2.40788	1.28065	1.05114	0.891998	0.621407	1.26968	2.76686	4.50531	5.48778	4.67542	3.04235	1.57962	2.60254	2.4391	2.37864	2.8145
Barx1_Homeobox_	-0.164249	0	0.035808	0	0.128906	0.202009	0.025397	0	-0.131999	0	-0.026853	-0.176248	-0.295651	-0.511227	-0.108834	-0.067379	0	-0.03266	-0.130111	-0.334753	-0.278932	-0.275744	-0.142926	-0.040296	-0.061636	-0.382575	-0.332801	0.298272	1.53325	0.48945	0.790823	0.41403	0.965879	0.332863	0.399033	0.592814	0.883583	2.11566	1.61608	1.69036	0.776252	0.349994	0.906265	1.14925	1.70463	1.40174	2.126	1.71063	0.44816
AMYB_HTH_	0.201276	0.134401	-0.074621	-0.121497	0.061458	0.116856	0.114964	-0.235042	-0.185596	-0.267835	0.160288	0	0	0.0103	0.429787	0.450572	0.319598	0.530481	0.35532	0	-0.412084	-0.052529	0	0.010758	-0.045491	-0.038109	24.1585	19.3074	16.5579	19.4429	17.5252	21.1848	23.0386	29.8853	25.8875	21.1202	17.0862	26.726	35.4897	34.7841	42.9838	34.5266	49.3639	54.0361	72.9613	59.5685	45.8081	37.3135	30.0065
BMYB_HTH_	0.187485	0.669309	0	0.002796	0.075573	0.271018	0.157041	0	0.095252	0.132159	0.780861	0.1208	0.145247	0	0.118355	0.060226	0.155571	0.164569	0.092857	0.006008	-0.024662	0.026853	0	0.039372	0	0.138045	15.8373	15.2759	14.3367	14.3872	15.1603	17.0601	17.1695	20.0327	15.7038	15.8466	12.7116	21.0528	25.4642	23.9455	30.4267	27.6461	36.837	38.8026	46.8602	37.0134	32.1641	26.0275	24.9197
MYB_HTH_	-0.031964	-0.121244	-0.242818	-0.504823	-0.017804	-0.083977	-0.060079	-0.50269	-0.164569	-0.34113	0	-0.040705	0	0.164386	0.673392	0.634216	0.154795	0.023291	0.024815	-0.120723	-0.046415	0	0	0	-0.038774	0	33.0817	28.3853	21.4685	25.7062	26.7869	26.8656	26.2544	29.481	31.0451	26.863	26.557	35.1385	45.8378	52.4765	75.0885	78.7804	99.4118	100.92	108.272	81.1506	56.1134	43.5173	36.4601
Tcfcp2l1_CP2_	-0.027373	0.297537	0.28538	0.118383	0	-0.086353	-0.048674	-0.072344	-0.383932	-0.64769	-0.474071	-0.376044	0	-0.018475	-0.004375	-0.025004	0	-0.137741	-0.122385	-0.321603	-0.100293	-0.139764	-0.104317	-0.066686	-0.122249	-0.062766	2.43218	4.49286	4.29005	5.50324	4.07846	3.30571	2.88362	5.06107	7.33463	11.3829	6.58462	6.89753	4.02636	6.30012	11.1996	19.1013	28.2949	24.2799	23.2643	20.3679	16.1085	13.9936	13.9758
ZNF341_Zf_	0	-0.12975	-0.224247	0	0.233796	0.528809	0.000313	0.011438	0	0	-0.027937	-0.019237	0.02198	0	0.058169	-0.204558	-0.046381	-0.050222	0.029181	0.039577	0	0	0	0.040255	0.023138	-0.312884	-1.00802	-0.302431	0.286533	1.06753	3.42571	3.65777	1.59771	1.2747	1.88885	1.99164	0.991272	1.55663	3.58387	5.8921	8.38413	11.5853	12.8656	9.73846	9.77108	10.2455	11.7394	11.2175	7.86243
Rfx6_HTH_	0.240126	0	0.012324	-0.007355	-0.176717	-0.314274	-0.359252	-0.313795	-0.087297	-0.038886	-0.066915	-0.461167	-0.12975	0	0	-0.131965	-0.501025	-0.577334	-0.274903	-0.116662	0.134299	0.161503	0.49601	0.812137	1.03275	0.428267	5.52549	8.15203	11.1358	9.97683	8.87365	5.03158	5.96134	2.47255	2.90478	1.60179	1.36463	0.289979	0.938659	1.95801	3.35211	5.20274	10.9475	17.9625	19.4782	16.9691	13.9918	8.54354	4.35863
YY1_Zf_	0.106259	0.040705	0.032	0.00467	-0.080981	-0.051841	-0.056474	0	0.124772	0.084812	0	0.054109	0	0	0.01824	0.243319	0.672621	0.257069	0.396185	0.700974	2.19262	1.08952	0.010317	-2.02017	-1.41209	-1.04281	44.0064	42.333	56.6679	59.5395	54.6799	39.9855	33.2184	33.7449	34.9334	45.4058	60.4344	82.1391	155.04	265.228	444.644	716.718	860.13	803.892	407.9	115.187	1.86624	-3.09464	-4.89894
ZNF91_Zf_	0	0.233732	0.327447	0.237072	0.229519	-0.026308	-0.046415	-0.114782	0.332213	0	0	0	0.068659	0.270508	0	0	-0.117609	-0.064173	0.031512	0.146784	0.380716	0.171044	0.096183	0.156857	0.075573	0.016446	-3.26831	-1.73443	-2.38687	-5.75412	-4.84083	-5.47781	-5.07445	-8.15753	-12.4526	-14.4365	-13.1794	-5.61384	-1.11371	1.53366	8.9115	30.3349	68.8137	108.031	90.0523	48.2067	11.2622	3.07771	1.03946
Zfp57_Zf_	0.101587	0.235135	0.08594	0.013102	0	-0.148107	-0.061317	-0.366276	0	-0.010597	0.079899	0	0	-0.304015	0	0.138339	0.672751	0	-0.224247	-0.153031	0.084812	0.240491	0.000949	-0.157041	-0.155034	-0.08299	1.24787	1.65334	-0.258135	0.306495	-0.797496	-0.807789	-0.696351	-0.850268	-0.488686	-0.613347	-0.487214	-0.52743	-0.423227	0.543995	8.57887	16.5864	26.58	22.9756	23.0204	22.5497	9.99028	8.32378	6.49636
FXR_NR_ER2	-0.065438	-0.006883	-0.074244	-0.235491	-1.22062	-1.08178	-0.409103	0	0.367879	0	-0.079265	0	-0.125565	-0.011338	-0.140202	0	0.035808	0.013113	0.032982	-0.199833	-0.484738	-0.417394	-0.178801	-0.04971	-0.108941	0	-3.16146	-2.73902	-2.01783	-1.87898	-0.806667	-1.29436	-1.4	-1.28751	-1.49928	-1.61976	-2.32541	-1.53055	-1.16994	-0.884522	-1.2501	0.397674	2.65828	5.76591	4.5547	3.95773	3.72857	2.92095	1.02977
HNF4a_NR_DR1	0.514905	0.301524	0.115487	-0.00162	0.042957	0.055913	0.011338	-0.122252	0.000313	-0.052825	-0.142656	-0.332817	-0.697643	-1.26467	-0.828927	-0.466797	-0.091811	0	0.301512	0.232617	0	0.016004	0.016086	0	-0.323733	-0.127807	0.600083	0.28604	0.49947	0.293352	-0.337767	-1.06411	-0.683123	-0.549072	-0.36259	-0.327437	0.511937	2.83242	3.18682	2.59284	1.41984	2.39358	2.24949	5.82395	7.81827	12.1073	13.7976	7.25451	6.24534
HINFP_Zf_	0.474071	0	-0.030038	-0.441577	-0.592394	-0.617808	-0.175108	-0.021435	0	-0.096482	-0.943121	-2.542	-3.04876	-2.18351	-1.64778	-1.59249	-0.167598	0	0.103612	0	0	0.009522	0.184628	0.03432	0.071022	-0.366293	-1.34653	0.273614	-0.80952	-1.9147	-5.24355	-3.07221	-3.71917	-2.38151	-1.58262	-1.53385	-0.638949	-1.35077	-0.302714	0.559104	2.7054	12.2645	23.0402	52.704	51.7129	49.2121	28.7905	24.686	18.9441
PRDM9_Zf_	0.212553	0.122094	0.359387	0.387414	0.797878	0.340096	0.079899	0.050098	0.040428	-0.024893	-0.297916	-0.257388	-0.141219	-0.029392	-0.132002	0.030355	0.075573	0.292815	0.082856	0.128906	-0.002158	0.12146	0	0.383518	0	0.154022	-3.29044	-1.61867	-0.648854	-1.1401	-2.34644	-5.70875	-4.83341	-4.45118	-3.66859	-2.18937	-1.09873	0.248403	0.296001	0.539721	-0.280639	1.11001	3.5917	17.6855	18.0652	22.6498	12.2378	10.6579	7.66021
ZBTB38_Zf_	2.64329	1.47766	0.650361	0.39251	0.669309	0.548834	0.187935	0	0.039958	0.048003	0	0	-0.154022	0.043623	-0.091022	0	0.332817	0.499402	0.259948	-0.043158	-0.084756	-0.08299	0.129651	0.304978	0.795173	0.276714	0.438041	-0.556927	-1.2331	-0.891162	-1.28555	-1.41461	-3.15067	-4.46008	-5.5923	-7.61264	-8.76826	-6.704	-4.7549	-2.34809	-7.33063	-4.00157	0.39294	12.3186	20.734	14.7511	9.56937	8.21559	8.94122
ZNF415_Zf_	0.087494	0.020399	0.130639	0.063416	0.016632	0	0	0.034164	0.028624	0.050563	-0.150541	-0.465746	-0.810603	-0.433569	-1.22267	-0.551498	-0.262973	-0.145564	-0.501924	-0.401009	0	0.333123	0.016405	-0.054098	-0.247737	0.008553	-1.05902	-0.517758	-0.464883	-0.843405	-2.49506	-2.76799	-4.38626	-3.48906	-3.45811	-4.42129	-4.44111	-4.05605	-2.6356	-2.61058	-4.25726	-0.940007	0.575219	4.59164	7.71885	11.3979	11.6701	5.51622	0.901161
EBF2_EBF_	-0.099639	-0.384081	-0.119864	0	0	0.157706	0	0.063028	0	0.181252	0.220821	0.070614	-0.004648	0	-0.024501	-0.31392	-0.406596	-1.29468	-0.947423	-0.989058	-0.284415	-0.265902	-0.771859	-1.43974	-0.974825	-0.01942	0.819956	1.31953	2.12195	2.84365	0.523905	-0.668014	-1.69861	-0.766363	-0.374362	0.282408	0.285865	-0.384258	-0.929019	-1.38215	-1.8548	0.340972	-0.390612	0.413627	0.287935	1.37336	5.26319	5.68668	7.15375
EBF1_EBF_	0.147091	-0.31796	-0.162258	-0.767559	-1.16618	-0.530883	-0.288653	0.243426	0.131993	0.654872	0.474865	0.670104	0.200276	0.209138	0.161719	-0.084028	-1.82659	-4.01567	-2.6266	-0.185855	0.061127	0.316117	0.052529	-0.508333	-0.282899	0.119452	0.888833	0.588746	0.334645	1.13573	0.494423	0.416228	-0.508534	0.318652	1.05915	2.88134	5.0419	3.74763	1.57697	0.258904	-0.293641	1.24705	2.12188	1.29806	1.63529	4.2166	11.5868	8.96893	7.76236
ZBED2_Zf_	0	-0.035808	-0.042464	-0.431176	-0.183885	-0.135873	0.306897	0	0	-0.672751	-0.125538	-0.124846	-0.044741	-0.426472	-0.240165	-0.247737	0	0	0.124973	0.04971	0.232767	0.682919	0.690199	0.387414	0.257974	0.093123	-0.267867	-0.291637	0.678454	0.588911	-0.80137	-3.7632	-3.10844	-1.74666	-1.41411	-2.38362	-0.853111	-1.41287	-0.463363	0.349505	2.04073	4.19287	3.36818	3.43708	7.97293	12.0037	36.9019	43.4053	38.4513
ZNF189_Zf_	0	-0.082987	-0.137384	-0.149059	-0.050076	-0.117429	-0.016446	0	0.057324	0	0	0.052974	0	-0.297248	-0.139387	0.016459	1.06024	0.275744	0.084028	-0.167598	-0.042336	-0.037752	0.007085	0.137928	0.359731	0.079899	-2.63223	-1.03535	-1.36732	-1.05285	-1.04557	-0.630259	0.393093	0.356215	-0.268739	-0.74542	-1.32804	-0.899057	-0.75097	-0.465793	0.455055	1.53985	3.26715	2.41943	0.731141	1.72568	1.91373	9.17964	8.83648
Mesp1_bHLH_	0	0.056185	0.470054	0.682919	0.425614	0.152064	0.410469	0.610944	0.23469	0.047621	0	-0.003388	0.026308	0.00198	-0.027298	-0.044968	-0.080981	0.124693	0.237577	0.091022	0.284135	0	0	-0.230767	-0.015111	0.232972	-0.445441	-0.259083	0.259533	0.266392	0.504511	0.478153	0.637826	-0.254504	0.687556	0.476656	0.690659	0.637826	0.331351	-0.585726	-0.693138	-0.367123	1.14114	1.3152	1.90952	1.61162	2.4521	0.785541	0.677792
GATA3_Zf_DR8	0.142454	0.156524	0	-0.199261	-0.295824	-0.505202	-0.033085	-0.462775	-0.297798	-0.659883	-0.209562	0	-0.148107	-0.379945	0	0	-0.007477	-0.353599	-0.398469	-0.235491	-0.110564	0	0.218042	0.284079	0.479444	0	3.19293	1.31207	0.557467	-1.32772	-1.15611	-0.254504	0.765432	1.30089	1.13631	1.2014	1.03118	0.482768	0.972652	1.15951	1.28267	1.96687	2.81343	3.14347	1.45784	0.472358	0.78142	0.667578	0.940957
PRDM14_Zf_	0	0.024595	0.004375	0.106887	0	0	0	-0.022411	0.003842	0.227317	1.11013	0.975876	0.005351	-0.249127	-0.588004	-0.125098	-0.630278	-0.179154	-0.126666	0.069907	0.086243	0.025543	0.255565	0.428808	0.415478	0.288535	2.29807	3.24381	0.723587	0.742441	-0.355476	0.64308	0.680692	-0.268768	-0.64178	-0.620426	-0.648746	-0.275225	-0.36259	0.851147	1.8882	1.88674	2.21861	1.226	1.88222	2.38362	1.97763	2.2271	1.70884
ZNF264_Zf_	0.194235	0	-0.146165	-0.232617	-0.167283	0	-0.026941	-0.016049	0	0.117609	0.131999	0.56672	0.330062	0.326281	-0.058249	-0.366664	-0.396316	-0.054098	0.019726	0	0	-0.016429	0	-0.007624	0	0	4.00501	3.56446	1.95949	0.588339	-0.307197	-0.452845	0.250779	0.3976	0.583607	0.450269	-0.625812	-0.659042	-1.39927	-1.08981	0.496528	2.23486	4.83726	2.87323	3.52997	2.51971	2.70819	1.16956	2.42361
ZBTB12_Zf_	0.083332	-0.063989	-0.047779	-0.10454	-0.08933	-0.342294	-0.142042	0	-0.386184	-0.841679	-1.13227	-0.07153	0.142877	1.04048	0.720657	0.148776	0.07292	0.013308	0.051324	-2.4e-05	0	0	0	-0.101587	-0.175126	-0.082802	3.0075	4.32174	2.78975	0.472858	-0.301712	-0.833152	-0.790198	-1.95176	-1.77523	-3.42089	-0.585084	-0.583565	0.383346	0.709542	3.91915	6.5537	5.23939	4.71119	4.6442	6.90169	6.83717	6.04692	5.27245
ZFX_Zf_	-0.108649	-0.457591	-0.421265	-1.05227	-1.41386	-2.30403	-1.31129	-1.38697	-0.398201	-0.059229	0	0.006883	-0.016694	-0.101587	-0.016632	0.009365	0.044777	-0.428404	-1.29004	-1.03076	0	0.627425	1.52548	0.443016	0.029417	0	2.39423	2.25602	1.85134	2.87574	4.03201	6.00073	9.0135	8.89918	7.21078	3.39723	1.43064	6.13403	7.40194	12.6758	13.639	18.7912	29.1244	26.5224	22.9012	19.4333	22.9407	25.0828	26.6451
ZNF711_Zf_	-0.177949	-0.267835	-0.949342	-0.860433	-1.01424	-1.63268	-1.27302	-1.19153	-0.138361	-0.032004	0.098576	0.317542	0.197693	0.012562	0.191709	0.481107	1.40793	0.031964	0	-0.369802	0.104699	0.796365	1.7036	0.434749	-0.034303	-0.249118	4.81958	4.18006	3.19523	3.80633	6.37503	8.69643	13.2243	12.8814	13.114	6.10345	5.43304	11.9506	15.654	13.6786	11.9157	22.5569	32.7071	28.61	27.4232	22.0534	26.5313	28.9135	29.4525
ZNF692_Zf_	-0.178576	-0.114215	0.159856	0.100382	0.155788	-0.05803	0	-0.345715	-0.359731	-0.244172	-0.180636	0.000313	0.013119	0.045221	0.426914	1.18963	2.92162	0.345872	0	-0.007568	-0.06092	-0.048674	-0.390408	-0.049753	0	0.282108	2.88555	2.84644	1.1938	1.79853	1.34566	1.9824	1.03475	1.45885	1.59982	0.68909	-0.354721	-1.23631	-0.539775	0.28659	0.86109	1.51163	2.75524	2.84454	4.37211	5.30498	7.3025	4.98648	3.92402
PPARa_NR_DR1	0	-0.181622	0.037129	0	0.201541	0.031964	0.026308	-0.114177	-0.311552	-0.342128	-0.165576	-0.01824	-0.248499	-0.541229	-1.22143	-1.25485	-1.26006	-0.569863	-0.103612	-0.312487	-0.332078	-0.450572	0.048122	0.249607	0.249006	0.419691	0.842899	1.15575	0.680175	-0.554829	-1.66417	-2.48018	-1.35934	-0.524965	-0.36914	0.343878	0.577042	0.763556	2.4965	3.38466	4.19225	0.852112	-0.420374	-1.4532	-0.390471	0.972577	2.63978	3.76766	5.11522
RXR_NR_DR1	-0.405871	-0.127739	0.159171	0.485857	0.463275	0.222348	-0.013294	-0.102477	-0.075005	0	0.05199	0.152986	0	-0.417848	-0.556205	-0.466375	-0.339592	-1.33054	-0.495504	-1.50968	-0.804768	-1.25485	-0.005687	0	0.08594	0.692174	-0.36259	0.384486	0.251579	-0.268238	-0.843985	-1.67261	-0.705116	0.619239	1.27856	1.40073	0.621913	0.610811	1.40636	2.9307	3.5343	0.531924	-1.13811	-3.25928	-1.87057	-0.674819	0.786055	1.59961	3.99914
Zfp809_Zf_	0.227513	0.500441	0.399918	0.410898	0.178886	0.283175	0.222483	0.433758	0.474826	0	-0.440109	-0.990415	-0.10496	-0.03266	-0.011438	0.067878	0.178847	0.779509	0.275156	0.257522	0.038694	0	0	0	0.124851	0.210663	-0.695355	-0.717984	-0.266758	1.48553	2.63765	1.68989	-0.472358	-0.979618	-0.607224	0.560874	1.31202	1.62823	1.46371	1.29351	2.89257	2.30307	0.454615	-1.16451	-1.51974	-0.722144	-0.535121	1.30853	2.07629
ZNF16_Zf_	0	0	0	0	0	0	0	0	0	0	0	0	0	0	0	0	0	0	0	0	0	0.051597	0.205488	0	0	0	-1.47327	-2.45011	-1.15027	-1.08852	-0.779432	-1.0611	-0.460699	-0.254504	0.210682	0.289237	0.486861	0.950715	0.594347	0.919193	1.70899	2.71355	2.03512	1.38046	0.970151	0.33319	-0.294214	0.346845	1.38135
DUX_Homeobox_	0	0	0	0	0	0	0	0	0	0	0	0	0	0	0	0	0	0	0	0	0	0	0	0	0	0	0.877199	0.877199	0.254504	-0.254504	-0.254504	0.254504	0.633179	1.28507	0.416232	0.254504	-0.254504	0	0	-0.254504	-1.01666	-1.01666	-0.802213	0.118051	0.254504	0.254504	0.138155	-0.254504	-0.333483
Ap4_bHLH_	0.246895	0.324871	0.113258	0	-0.173257	-0.705816	-0.289676	-0.047316	0.206577	0.396511	0.162721	-0.249724	-0.652338	-0.319314	-0.510496	-0.421265	-1.27203	0	-0.093123	0.019237	-0.127707	0.006392	0.040255	-0.012594	-0.148107	-0.124772	3.89816	3.50325	1.41932	1.14098	1.55754	1.38381	0.605404	-0.936851	-0.875673	0.272058	1.67211	1.88827	2.71269	1.72999	0.479156	-0.522434	-1.22312	1.91262	2.84447	3.16203	0.25584	-0.905078	-1.72576
Myf5_bHLH_	-0.012988	0.047881	0.162682	0.080981	-0.010491	-0.479135	-0.016236	0	0.352432	0.247156	0.101708	-0.05237	-0.103234	0	-0.047863	-0.01942	0	0.474826	0.233002	0.247538	-0.273145	-0.061317	-0.001045	0.056474	-0.031964	0	1.75319	0.875673	0.563933	-0.308282	-0.561142	-2.1829	-3.1916	-3.77724	-1.91852	-1.58216	-1.19129	-1.60579	-1.43489	-0.718469	-2.35486	-2.07496	-3.51918	0.464782	1.92701	2.60202	-0.324609	-2.1788	-3.47756
MyoG_bHLH_	0.154795	0.43895	0.363547	0.101587	-0.065128	-0.173085	0	0.129115	0.52248	0.288372	0.157041	-0.007128	-0.101587	0	-0.171495	-0.096482	-0.440109	0.129863	-0.000608	0	-0.539577	-0.057148	-0.051722	0	-0.313882	-0.110103	4.76849	3.71771	1.80432	0.729851	0.436338	-0.62988	-1.10607	-2.67529	-2.5413	-1.74215	-0.627288	-0.619314	-0.286769	-0.34095	-1.65365	-1.90565	-3.65116	0.706947	1.37834	2.57691	-0.531395	-1.73009	-2.6605
Tcf21_bHLH_	0	0.327447	0.149056	0.018455	-0.051841	-0.136059	0	0.120723	0.990415	0.554154	0.237072	-0.359731	-1.26549	-0.540008	-0.686522	-0.382457	-1.16732	0.049753	0	0.042336	-0.692171	-0.236855	-0.026308	-5.3e-05	0	0	2.06553	1.32503	0.593689	-0.331558	-0.489516	-1.06698	-1.5153	-2.50664	-2.07111	-0.573345	-0.32664	-0.382204	0.324385	0.307486	-0.934594	-1.38807	-3.23109	0.566927	1.17538	2.24464	-0.50659	-0.823843	-1.20516
NF1:FOXA1_CTFForkhead_	0	0	0	0	0	0	0	0	0	0	0	0	0	0	0	0	0	0	0	0	0	0	0	0	0.933434	0.504647	1.25893	0.916469	1.27953	0.577483	0.66552	-0.50719	-1.75946	-1.38154	-0.368063	0.224193	-1.40368	-1.92377	-1.13151	0.220265	-0.396475	-0.792977	-1.1796	-0.442191	0.424995	0.816562	1.22304	1.64316	0.91912
ZBTB18_Zf_	-0.314274	-0.014054	-0.049229	-0.016405	-0.322084	-0.25712	-0.199833	-0.141219	0.174877	0.237407	0.548574	-0.135302	-0.481673	-0.618297	-0.963614	-1.27735	-1.88904	-0.891668	-0.705816	-0.451273	-0.562681	-0.203628	-0.154159	0.059229	0.179154	0.240126	3.35239	3.49706	4.16638	2.27567	1.1136	0.299205	-0.360014	-0.456172	-0.332706	0.314324	0.295564	-0.89363	-1.90363	-1.99202	-1.1578	-1.68138	-3.17353	-0.530005	0.918265	1.74991	0.50569	0.459059	0.391915
Tbr1_T-box_	-0.31833	0.110018	0	-0.081948	-0.289313	-0.305095	0.024501	0.201484	1.32275	0.373225	0.033628	-0.086134	-0.030649	0.023138	-0.133603	0	0	0.047316	-0.156857	-0.086203	-0.126963	-0.180636	0	-0.015948	0	-0.386425	0.561232	0.384996	0.574083	-0.536773	-0.46086	-0.641697	-0.840478	-0.721192	0.268786	0.451745	-0.254435	-0.574061	0.297412	-0.458599	-0.717579	-1.42226	-0.633767	0.776668	1.51662	1.2042	0.409886	0.654006	-0.309207
FOXM1_Forkhead_	-0.481673	-1.97868	-2.4232	-1.04332	0	0	0.080981	0.348608	3.14323	3.33168	2.54866	0.220008	-0.075573	-0.121247	-0.348655	-0.106049	-0.242823	0	-0.232972	-0.181483	-0.45932	-0.013102	-0.042336	0.136926	0.227317	0.313363	-8.11978	-6.07274	-5.84839	-1.65149	-2.10074	-1.26351	-1.00151	-0.715983	-0.430372	-0.56498	-0.857485	-2.57928	-4.75678	-3.59992	-3.03694	-3.27782	-3.77052	-3.86705	-2.71675	-5.34981	-5.11341	-5.29895	-1.97784
FoxD3_forkhead_	-0.030507	-0.173707	0	0	0.546987	0.594505	0.898339	1.78545	2.95588	1.48887	0.312104	0	0	-0.019398	-0.498391	-0.609808	-0.190292	0.023071	0	-0.07153	-0.300446	-0.160045	-0.685866	-0.241988	-0.263636	-0.063416	-10.3894	-12.1247	-6.46462	-4.1315	-3.28436	-4.61015	-5.69386	-5.08026	-5.502	-5.92941	-7.43874	-6.4352	-5.89685	-3.58593	-4.63631	-5.28118	-8.12843	-6.3917	-5.13085	-4.86442	-6.62761	-4.4318	-2.26221
Pit1+1bp_Homeobox_	-0.369536	-0.24672	0.202644	0.285005	0.845327	0.04177	-0.224247	-0.162513	0	0.385107	0.376194	0.305095	0.047983	0.131226	-0.005957	0	0	0	0	0.193626	0.164249	0.138274	-0.096855	-0.004595	-0.233268	-0.016821	-1.48656	-2.52593	-0.542276	0.4633	0.574033	-0.483785	-0.853455	-0.971422	-0.532628	-0.591953	-0.590323	-0.930126	-3.01197	-2.44703	-2.27597	-1.46025	-1.81835	-1.76893	-1.84806	-2.74914	-2.67688	-2.86201	-2.34265
COUP-TFII_NR_	1.60003	0.975577	0.622392	0.336523	0.021435	0	0.005156	0	0.084912	0.485857	1.29099	0.734796	-0.002102	-0.736133	-2.44096	-1.58854	-0.672751	0	-0.031252	-0.196289	-0.467284	-0.294508	0.059524	0.2154	0.194925	0.06015	-19.4147	-26.6581	-18.6499	-21.1305	-23.834	-33.5442	-28.3208	-25.2249	-19.0811	-18.0053	-12.1525	-8.49583	-9.55453	-16.4907	-33.3194	-38.7418	-34.7119	-21.2033	-22.1287	-25.4355	-23.5809	-21.5009	-9.19869
EAR2_NR_	1.3216	1.11374	0.705816	0.213817	0	0	-0.038184	-0.070758	0	0.237577	0.705816	0.164249	-0.052974	-0.641668	-1.28627	-0.997306	-0.81549	-0.429211	-0.526893	-0.470408	-0.17524	-0.093154	0.092488	0.099109	0.225271	0.129863	-31.3187	-40.333	-28.2078	-31.8662	-34.838	-49.3818	-42.0974	-35.8934	-24.6949	-21.0366	-13.8064	-9.04148	-10.7053	-18.3078	-35.4961	-39.2773	-36.1958	-25.8243	-32.2689	-38.3007	-32.493	-23.2902	-12.2937
FOXA1:AR_ForkheadNR_	0.587271	0.013703	-0.257974	-0.171908	-0.149056	-0.003847	-0.351794	-0.09774	0	0	0.625814	0.274189	0.075237	0.087732	0.412194	0.758837	0	0	0	0	0	-0.123052	-0.15845	-0.353235	0	0.031512	-1.87908	-2.08559	-1.34605	-3.42404	-3.80138	-4.42572	-3.80138	-4.2589	-3.68566	-2.43345	-1.19021	-2.19457	-3.09254	-4.58254	-4.26632	-4.79993	-4.69178	-4.58456	-3.98034	-3.36757	-2.17594	-2.00639	-2.99226
LXRE_NR_DR4	-0.04177	-0.314627	-0.267835	-0.148261	0	0	0.108941	0.11635	0.978082	0	0.128906	-0.049782	0	0.027578	0	-0.038184	0	-0.201612	0	-0.273987	-0.264436	-0.08596	0	0.084358	0.005351	-0.0379	-9.30423	-9.01037	-6.94075	-9.1062	-12.9244	-27.9006	-27.1114	-20.3237	-11.5907	-10.6026	-6.18187	-8.75093	-8.68254	-18.6615	-16.4918	-22.4326	-16.9026	-24.7672	-22.9975	-27.5955	-20.258	-19.479	-10.3605
VDR_NR_DR3	1.23091	0.715938	0	-0.06736	-0.064954	-0.062974	0	-0.058169	-0.117609	-0.397466	-0.089772	-0.101587	-0.021359	0	0.211645	0.175926	0.05119	-0.038774	-0.010983	-0.0379	-0.039577	-1.216	-0.82649	-0.880636	-0.25731	-0.462133	-3.84713	-6.24719	-10.65	-8.9497	-7.94342	-6.0913	-5.97228	-8.57063	-6.703	-5.25174	-4.46935	-5.43566	-8.5759	-7.99479	-7.81615	-4.96005	-6.61722	-10.4174	-12.8001	-7.02858	-6.914	-6.34902	-6.12685
FOXA1_Forkhead_	-0.138361	-0.383932	-0.460683	-0.411879	0.045491	0.063466	0.139038	0.577927	2.73457	4.46766	1.42297	0.011338	-0.469192	-0.237106	-0.243319	-0.093648	-0.155793	0	-0.143055	-0.374442	-0.620464	-0.147091	-0.093555	0	0	-0.170569	-8.10993	-8.28808	-6.67476	-5.26803	-4.12125	-5.38299	-3.91681	-3.94173	-2.65756	-1.46781	-1.19112	-0.814251	-4.07897	-4.5705	-7.16805	-8.71234	-9.5102	-10.7187	-6.76828	-7.6066	-7.78244	-7.33175	-5.51764
GLIS3_Zf_	0.232914	0.303635	0.386184	0.05803	-0.061127	-0.03671	0	-0.104433	-0.722938	-0.570577	-0.278157	-0.025915	-0.044437	-0.358587	-0.246452	-0.279544	-0.363386	-2.22014	-3.83035	-2.34712	-1.86581	-1.2894	-1.39003	-1.00687	-0.593477	-0.035808	-43.7602	-41.1599	-40.2182	-43.7465	-34.9685	-34.3694	-32.3331	-38.0267	-35.7402	-29.8548	-32.2454	-34.285	-48.6568	-57.2783	-65.9763	-65.0454	-88.4618	-80.1061	-84.7986	-67.6723	-69.5931	-55.0518	-48.7275
Mef2b_MADS_	0.102562	0.104839	0.720516	0.760805	0.767369	0.17635	0.237072	0.155052	0.315687	0.32061	0.36096	0.17659	0.040255	0	-0.07085	-0.262534	-0.659708	-0.091022	0	0	-0.199842	-0.345872	-0.124846	0.039145	0	0.102667	-16.3247	-14.3095	-18.5256	-17.2475	-17.4379	-16.5174	-26.5576	-27.6438	-28.8665	-12.3204	-9.40633	-1.02271	-3.23977	-9.08582	-43.5068	-49.9314	-45.5502	-43.7725	-45.2518	-39.2292	-41.1429	-39.1105	-37.0926
Mef2a_MADS_	-0.306044	-0.249429	0.007173	0.035156	0.117429	0	0.457591	0.767442	0.466371	0.177857	0.003847	0.635709	0.022533	0.129863	-0.13603	-0.043874	-1.13495	-0.610255	-0.405496	-0.24229	-0.027644	-0.047621	0.034213	0.254556	0.427741	0.199037	-23.8626	-28.8964	-39.7368	-41.4572	-44.8102	-45.2939	-64.3333	-64.8225	-51.5127	-27.0393	-22.2356	-30.4324	-40.9507	-47.01	-80.6731	-94.5336	-97.8422	-64.6812	-50.539	-42.297	-53.9583	-60.9488	-58.293
Mef2c_MADS_	0.053665	0.101587	0.319716	0.251147	0.405496	0	0.049229	0.125538	0.386677	0.156551	0.173614	0.133495	0.016405	0	0	-0.046488	-0.411879	-0.379034	-0.082471	-0.171909	-0.249006	-0.240084	-0.022533	0	0	0.269936	-48.9261	-53.524	-61.8869	-58.1826	-54.251	-55.3356	-76.5019	-77.0842	-62.4223	-37.0507	-36.2352	-38.7986	-48.8156	-52.208	-92.7312	-103.97	-108.34	-69.3494	-68.7009	-67.2372	-84.9145	-80.9641	-82.945
Bapx1_Homeobox_	-0.963153	-1.06344	-0.390382	-0.418646	-0.115026	0	0.054264	0.014342	-0.170514	-0.125127	0.005687	0.044741	-0.158129	-0.366453	0.036341	0.353599	0.505202	0.15084	0.294914	0.391899	0.467839	0.385107	1.16305	1.62432	1.41357	0.366453	-25.3895	-18.7313	-14.7328	-13.7932	-7.37595	-7.59837	-10.1569	-20.3597	-30.512	-38.2246	-44.9362	-41.7685	-37.1248	-39.3625	-29.9611	-39.344	-37.7564	-64.2869	-47.4306	-43.625	-33.4052	-23.6673	-19.9373
Nkx2.2_Homeobox_	0.340412	0.392075	0.174753	0.048122	-0.027644	0.118355	0	-0.067379	-0.57105	-0.980284	-0.316726	-0.141905	-0.109171	-0.510496	0	0.012603	0.116474	-0.011338	0	0.320298	0	0.000313	-0.376109	-0.258756	-0.504823	-0.189795	-6.87577	-3.93213	-1.33782	-3.36664	-2.96853	-4.09187	-4.33772	-7.39285	-13.4994	-15.076	-14.6549	-9.02064	-10.7605	-14.7123	-19.8179	-21.7136	-13.1393	-20.1358	-14.7014	-19.2325	-8.74563	-6.79434	-5.60464
Pitx1:Ebox_HomeoboxbHLH_	0.144945	0.083788	0.061458	0	0	0	0	0.396191	0.226078	0.162751	-0.016734	0	0	0.052529	0.106947	0.101106	0	0.085461	-0.203236	-0.156551	-1.06002	-0.536313	-0.704338	-0.096311	0	0.259968	-0.412452	-0.573053	-1.03941	-1.88904	-2.01451	-1.53	-0.495113	-1.0504	-1.66812	-3.45291	-0.971889	-1.03609	-1.74995	-2.62628	-2.17077	-1.40374	-1.97745	-3.64983	-4.27714	-3.14264	-1.03865	-0.436425	-0.616853
MRE_NR_	0.025712	-0.096855	0	-0.128906	-0.054042	-0.093154	0	-0.047991	-0.076216	0	0.004375	0.029183	0.041254	0.195504	0.592385	0.869007	1.92843	1.80072	2.05771	1.36204	0.790975	0.28538	0.045539	0.010491	-0.082863	-0.25731	-3.25836	-2.38041	-3.92757	-3.17539	-2.33137	-2.03197	-1.56011	-2.72497	-1.67932	-1.46992	-1.63509	-1.78487	-0.841507	-0.571751	0.918366	0.347966	-0.4633	-2.90094	-1.95312	-1.2612	-2.30315	-4.18844	-5.22933
FOXP1_Forkhead_	0	0.144664	0.104546	0	0.12955	0.376044	0.298743	0.080981	0	0.038266	-2.4e-05	-0.508171	-1.0687	-0.987803	-1.86544	-1.45061	-1.67385	-0.002949	-0.040145	-0.061636	-0.033564	0.058826	0.314274	0	-0.105901	-0.166466	-0.976538	-0.976428	-1.47168	-2.9574	-2.51757	-1.54815	-1.19852	-1.4605	-1.70358	-1.61125	-2.19744	-1.36534	-1.8584	-1.21107	-3.00206	-1.52984	-3.21662	-2.64153	-2.22997	-2.24934	-3.11779	-5.07644	-4.39549
FoxL2_Forkhead_	-0.157041	-0.031351	0	0.052529	0.144178	0	-0.047714	0	0.048893	0.693467	0.394428	-0.142042	-1.03705	-1.46071	-1.86126	-1.80429	-2.08291	-0.235318	-0.308125	-0.221089	-0.603249	-0.152121	-0.110018	-0.06498	-0.043932	-0.142042	-6.70174	-8.17507	-6.9183	-6.28535	-4.10821	-2.61134	-2.02304	-1.69828	-1.82901	-1.71852	-2.47051	0.293729	-0.454806	-0.566154	-3.74871	-3.48468	-3.65193	-3.56585	-6.2828	-8.8287	-13.4805	-10.7875	-10.6094
Foxf1_Forkhead_	-0.21347	0	0.095359	0.157706	0.054264	0	-0.013308	0.051324	0.05245	0.43303	0.132002	-0.103846	-0.578114	-0.90345	-1.37632	-1.62432	-1.69315	-0.197693	-0.162682	-0.140127	-0.164652	0	-0.082649	-0.340096	-0.406381	-0.332078	-8.17568	-8.96159	-10.7212	-10.1363	-7.14953	-3.22588	-2.25987	-1.58917	-2.18953	-2.35553	-2.52848	0.296854	-0.697942	-0.735388	-5.483	-5.94447	-8.68046	-9.6353	-6.55723	-10.4528	-11.2462	-10.8985	-6.03732
Foxo3_Forkhead_	-0.199842	0	0.040255	0.046103	0.075195	0	0	-0.034353	-0.06851	0.007355	-0.010116	-0.469078	-1.32266	-0.673907	-0.648745	-0.529074	-0.574159	-0.11082	0	-0.180353	-0.008101	0	0.04971	-0.12281	-0.121276	-0.275836	-1.54322	-2.15702	-2.86324	-3.74968	-2.75601	-1.206	-1.04888	-0.840478	-0.68999	-0.511742	-0.675987	-0.254504	-0.560441	-0.464795	-2.62556	-1.93042	-4.62875	-3.54894	-3.52957	-3.78977	-5.43163	-5.05925	-2.73952
FOXK1_Forkhead_	-0.064281	0.004375	0.109587	0.171908	0.240126	0.020037	0	0	0.110802	0.68628	0.526608	-0.109441	-1.0533	-1.68728	-0.755812	-0.451273	-0.736133	-0.319236	-0.257522	0	0	0.122764	0.046072	0	-0.016503	-0.156374	-0.855241	-1.832	-1.69861	-2.17808	-1.55239	-0.31987	0.254504	0.558771	0.577908	1.0858	1.00562	0.897461	0.528617	0.692342	-0.25757	-0.318686	-1.17789	-1.88674	-1.81455	-2.56707	-4.42001	-4.57482	-3.05295
Tbx21_T-box_	0	0.464281	-0.002971	-0.142148	-0.409376	0.033021	0.092488	0.265327	0.050098	0.232972	0.009752	0	-0.175768	-0.797878	-1.34629	-0.758837	-0.136438	0.639246	0.325149	0.12975	-0.454368	-0.581484	-0.183885	-0.131999	-0.043874	0.154159	-2.22513	-2.90603	-3.37164	-3.21848	-3.12168	-1.28858	-1.44904	-0.696566	-0.349523	-0.34451	0.563175	-0.290271	0.701901	-0.526579	0.302753	-1.99329	-1.38784	-3.82214	-1.51433	-4.51536	-5.20808	-9.0618	-7.27048
Foxa3_Forkhead_	-0.08596	-0.104839	-0.149523	-0.136157	0	-0.075573	0.061458	0.36097	1.16815	1.21609	0.552456	0.018695	-0.235655	-0.247538	0	0.130264	0.182779	0	-0.07963	-0.655324	-0.366293	-0.180353	0.054173	0.249087	0.425419	0.054264	-1.32021	-1.99244	-1.9991	-1.83673	-1.73528	-1.80865	-1.52747	-1.63237	-0.782902	-0.776797	-1.35172	-1.79009	-2.38213	-1.70622	-1.9643	-2.41175	-0.978844	-1.11442	-0.290253	-1.28293	-2.96174	-6.4898	-6.12167
OCT:OCT_POUHomeobox_	0	0	0	0	0	0	0	0	0	0	0	0	0	0	0	0	0	0	0	0	0	0	0	0	0	0	-3.68811	-3.1914	-2.76865	-1.53385	-0.528838	-0.254504	-0.654336	-2.70862	-1.66421	-0.588796	-0.443729	-0.574037	-1.67473	-3.0833	-2.67578	-5.41089	-3.74504	-2.0377	-1.35662	-3.35866	-5.62629	-4.72956	-4.86612
Tbx6_T-box_	-0.756475	0	-0.091022	-0.103835	-0.428075	-0.491467	-1.26564	-0.982081	-0.107413	-0.065717	-0.18453	-1.30201	-1.70358	-2.2963	-1.85551	-0.634216	-0.18301	0.018661	0	-0.067379	-0.429425	-0.485551	-0.202644	-0.211654	0	0	-2.6326	-4.11801	-5.84416	-4.62595	-3.42736	-3.17304	-2.0913	-1.4562	-1.9785	-2.39111	-3.54525	-2.37546	-3.72503	-4.18512	-9.19704	-12.6202	-10.3619	-3.41903	-1.44938	-2.50606	-5.801	-6.89435	-8.47957
Tbx5_T-box_	-0.533859	-0.073807	0.034047	0.030928	0	0	-0.102534	-0.027412	-0.128906	-0.082987	-0.534724	-1.04281	-1.04887	-0.628031	-0.506788	-0.325149	-0.098308	0.351794	0.247512	0.011338	-0.727917	-0.806592	-0.199833	0	0	-0.141313	-8.84535	-7.6501	-4.64774	-2.99947	-2.27056	-3.37085	-2.77176	-1.301	-1.70452	-3.99357	-8.36481	-4.2759	-1.85444	-1.09132	-3.30212	-4.40832	-4.04001	0.258908	-1.10073	-1.02154	-7.93011	-7.13533	-10.2614
DMRT6_DM_	0.636976	0.034543	-0.075573	-1.30104	-0.734776	-1.20629	-0.58113	-1.01794	-0.248629	-0.236855	-0.128115	-0.768211	-0.443602	-0.544656	-0.332078	-0.205995	0	-0.2631	-0.185597	-0.170237	0.290984	0.176717	0.150018	0.112999	0.130378	0	-0.265065	-0.584912	-0.785682	-1.09054	-0.513644	0.471388	1.15721	0.370222	-0.562418	-0.752189	-0.569378	-0.512018	-0.5284	0.266961	-0.569067	-0.38036	-1.26628	-1.77991	-2.48364	-2.13455	-2.62822	-2.41626	-2.10274
ZNF41_Zf_	0	0	0	0	0	0	0	0	-0.035808	0	0	0.007173	0	-0.230358	-0.574604	-1.29099	0	0	0	0	0	0	0	0	0	0	-3.89451	-3.08197	-0.708261	-1.09759	-4.07245	-5.8351	-7.03664	-3.95119	-3.12714	-2.65742	-3.8527	-1.43728	-0.90818	0.254504	-0.846842	-1.32213	-1.34689	-2.62599	-3.70754	-10.2371	-7.82532	-5.58894	-3.68566
MafB_bZIP_	0.057423	0.117061	0.054264	0	-0.010491	0.046497	0.182755	0.27086	0.291079	0.227317	0.45609	0.336338	0.272436	0.078074	0.012389	-0.007355	-0.117609	-0.052529	-0.100547	-0.044995	-0.628031	-0.723569	-0.386184	-0.105008	0	-0.133603	-0.509481	-0.412388	-3.53384	-3.63329	-5.2617	-3.06048	-1.70739	-0.868873	-0.459683	0.254504	1.5585	1.24858	0.3561	0.254504	-0.50142	-0.317509	-0.388245	-1.7332	-2.5732	-3.10229	-2.01963	-1.70494	-2.85485
TCFL2_HMG_	0	0	0	0	-1.04721	0	0	-0.175216	-0.331954	-0.58652	-1.16057	-1.06932	-0.493331	0	-0.070614	0.109239	-0.019237	0	0	0	0	0	0	0	0	0	-3.3854	-3.74674	-3.69205	-4.1985	-3.20727	-2.24434	-0.639768	-0.27215	0.441937	0.635318	0.938654	2.35316	3.27167	2.83777	0.808684	-0.273061	-1.78092	-2.77087	-5.0306	-4.42364	-2.73235	-1.68232	-1.77781
HOXA3_Homeobox_	-0.196635	0	0	0.257522	0	0	0	0	0	-0.126886	0	0	0	0	0	0	0	0	0	0	0	0	0	0	0	0	-2.47661	-1.4305	-0.63984	0.237062	0.972325	0.821415	1.21646	0.75856	0.66044	0.324072	-0.932755	-0.928883	-0.817419	-1.04087	-2.47527	-2.01145	-1.529	-1.0216	-0.413717	-0.272671	-0.48165	-0.948524	-0.303653
HOXA1_Homeobox_	-0.136621	-0.011732	0	0.253891	0.173085	0.174381	0.096855	0	0	-0.191709	-0.081822	0.002796	0	-0.078909	-0.627817	-2.4e-05	0.263636	2.9232	1.67666	1.57416	0.965555	0.204554	0.046854	0	0.163032	0.366058	-1.57998	-2.54963	-2.78327	-1.63761	-0.404516	-0.31365	-0.776252	-1.0868	-0.958036	-1.0246	-2.48	-2.25694	-2.04768	-2.18421	-4.30688	-5.16008	-3.47636	-2.69286	-1.67034	-2.18325	-2.43154	-1.65546	-0.81123
HOXA2_Homeobox_	-0.180636	0.11663	0	0	0	0	0	0	0	-0.170514	0.000313	0	0	-0.232972	-0.707331	0	0.200045	1.79347	0.90345	0.97747	0.376044	0	0	0	0	0	-1.1815	-1.17806	-2.71556	-1.68709	0.333483	0.859985	0.486569	0.634412	0.577785	0.311723	-2.02319	-1.34605	-1.35619	-1.14226	-5.34876	-4.94605	-3.67978	-1.97476	-1.44538	-1.63147	-1.49893	-0.832918	-0.860711
Npas4_bHLH_	0.092488	0	-0.020059	-0.067508	0.056185	0.082168	0.110489	0.096855	0.077462	0	-0.015655	-0.066948	0	0	-0.029183	0	0.019674	0.034303	0	0.189737	0.409103	0.174017	0.193283	0.175424	0.679584	0.650822	-4.67502	-2.18996	-0.447111	0.975606	2.53204	4.59111	4.69617	4.15996	6.07037	9.99146	8.51191	2.36599	-0.593352	-8.85846	-33.8279	-59.2555	-53.1219	-32.1396	-33.7409	-36.4176	-28.8264	-15.2165	-5.90598
RAR:RXR_NR_DR5	0	0	-0.397187	-0.381435	-0.384059	-0.104061	0.061636	0.061628	0.047175	0.0486	0.048674	-0.059229	-0.008822	-0.057809	0.070614	0.009365	0	0	0	0	0	0	0	0	0	0	-0.804429	-1.82686	-1.94229	-2.09296	-0.787814	-0.625085	-0.27882	0.254504	0.532198	0.642893	0.357532	0.254504	-0.479194	-0.912907	-1.80424	-4.07757	-3.0888	-2.90413	-1.82686	-1.766	-1.29451	-0.839971	0.382601
RBPJ:Ebox_?bHLH_	0.886388	0.203084	-0.048674	-0.14921	-0.765589	-0.242218	-0.401091	-0.104433	-0.568015	-0.061127	0.040145	0.105197	0	-0.184047	-0.496009	-1.01794	-1.14326	-0.211421	0	0.809863	1.37908	2.12541	1.17735	0.422225	0.185129	0.280422	-1.23796	-1.99749	-1.93772	-1.90078	-0.789672	-0.368011	-0.394923	-0.415187	-0.310239	-0.429664	-0.428229	-0.470887	0.372374	0.430785	-0.342517	-1.86117	-2.07666	-1.47274	-0.421839	-0.807759	-1.13644	-1.09343	-0.276896
CEBP:CEBP_bZIP_	0	0.10069	-0.0379	-0.237176	-0.689391	-0.033954	-0.054264	0.003847	0	0.019398	0.967502	0.935241	1.0687	0	-0.306456	-0.167398	-0.038694	0	-0.272436	-0.248499	-1.32947	-1.90993	-1.16609	-0.068659	0.144945	0.118532	-1.7616	-2.96059	-1.68013	-1.04749	-0.707423	-0.405015	-0.254504	0.50811	-0.327443	0.402054	0.369997	0.355369	-0.492113	-0.655321	-0.838773	-0.513644	-0.804434	-0.98441	-1.1704	-0.576822	0.31359	0.555269	-0.254504
Phox2b_Homeobox_	-0.560458	-0.144178	0.075462	0.061758	-0.026859	-0.187858	-0.263217	-0.366453	-0.120723	-0.283546	-0.058249	-0.08149	-2.4e-05	-0.014342	0.269995	0.238527	0.066915	0	0.034303	0	0	0	-0.426914	-0.471246	-0.236855	0	-3.84651	-3.28944	-2.18874	-1.92606	-0.276767	0.782902	0.504516	-2.14276	-1.24887	-0.267316	1.39027	0.48813	0.238308	-1.01401	-0.515625	-0.513577	-0.418017	-0.639303	-1.0216	-0.382055	-1.76551	-1.42017	-2.75443
RAR:RXR_NR_DR0	0.566239	0	-0.058356	0.047118	0.100121	0	0.093154	-0.012324	-0.005687	-0.359387	-0.188859	-0.304978	0.065128	0.039772	0.115723	-0.04106	0	0	0.235489	0.04741	0.235014	0	0.205995	0.129863	0.359731	0.162615	-7.67883	-7.74895	-5.7656	-4.54623	-1.56997	-0.821235	-0.383513	-0.68391	-1.33984	-1.4079	-0.622391	-0.386063	-0.456153	-0.891121	-0.86389	-1.31949	-0.732178	-0.915472	-0.254504	-0.472307	-0.772647	-0.67769	-0.658586
CTCF-SatelliteElement_Zf?_	0	0	0	0	0	0	0	0	0	0	0	0	0.036842	0.254623	0.017561	0	0	0	0.011338	-0.136059	-0.33947	0	0	0	0	0	2.13476	1.31009	1.24523	0.42078	-0.342047	-0.671708	0.442283	0.58065	0.288582	-0.950579	-1.01673	-0.736408	0.322974	0.322974	-0.747961	-0.454372	-0.697565	-0.410411	-1.76795	-1.13325	-1.79865	-2.24541	-5.38764
DLX5_Homeobox_	0.295557	0	-0.011438	-0.030186	-0.059262	0	-0.109171	0.251289	0.201549	0.366664	0.025733	-0.031831	-0.26947	-0.332213	-0.185855	-0.314274	-0.153031	-0.170337	-0.029587	-0.176984	-0.033954	0	0.110551	0.282899	0.114177	0.192737	-0.636805	-0.438556	0.274115	0.368159	1.95713	5.1238	3.87017	2.44749	1.24858	2.30852	2.4545	-0.560303	-2.19771	-4.68346	-1.07379	-0.961067	-1.86747	-5.65979	-7.58275	-7.48776	-6.46827	-5.36343	-6.7666
Dlx3_Homeobox_	0.157509	-0.011438	0	0.089688	0.143538	0.270488	0.035136	0.567346	0.471181	0.337906	0.318303	0	-0.021293	-0.279861	0	0.049688	0.315687	0.156375	-0.025543	-0.024815	0	0.356263	0.255894	0.539577	0.309883	0.669309	-1.54171	-0.776322	-0.917215	-0.55916	0.931905	3.27785	1.2229	0.616043	-0.554212	0.285877	0.301599	-2.78283	-6.3757	-9.0712	-1.83054	-0.935326	-1.59402	-6.57818	-8.31087	-7.17742	-7.59158	-7.94625	-9.18657
Mixl1_Homeobox_	-0.620464	-0.583753	-0.108649	0	0.003942	0.082802	0.052717	0.051674	0	-0.061127	-0.047835	-0.091022	-0.028624	-0.008697	0.031351	-0.010905	-0.058356	-0.166433	0.035255	0.005546	0.040087	0.153031	-0.073577	-0.190761	-0.107323	0	-1.00784	-1.04989	-0.513481	-0.543881	0.681103	1.16159	1.84122	-0.404436	-0.345182	-0.705368	0.320046	-0.932692	-2.10489	-1.67276	0.327166	0.85434	0.779678	-1.00661	-3.38273	-3.54651	-6.03127	-4.1873	-4.63063
FOXK2_Forkhead_	-0.012633	-0.09504	-0.039958	0	0.225879	0.066054	0.12409	0.31678	1.13452	1.44223	0.194925	-0.129124	-0.199666	-0.142042	0	-0.058356	-0.154795	-0.343257	-0.290044	-0.235318	-0.351742	-0.104699	0.073346	0.314274	0.0379	-0.081338	-0.730519	-0.743905	-0.417235	0.40927	-0.434463	1.18577	0.776936	0.893282	-0.254504	-0.277925	0.426107	0.298272	-0.333854	-0.406221	-1.75398	-1.75173	-3.34429	-2.3475	-1.27247	-1.31787	-2.30507	-4.54065	-4.59599
Gfi1b_Zf_	-0.672621	-0.114782	-0.100236	-0.179154	-0.178886	-0.129124	-0.241435	-0.249006	-0.185596	0.006918	0.016632	0.129863	0.333123	0.501149	0.238345	0.046381	0	-0.013126	-0.208629	-0.577468	-0.219505	-0.023964	-0.005687	-0.188763	-0.044741	0	-1.26206	-0.725148	0.921278	5.2788	6.23274	6.0126	6.84496	8.1166	9.70772	11.4135	3.99843	-0.315959	-6.53697	-8.18611	-12.4899	-23.7118	-34.3275	-31.5576	-21.1955	-16.1049	-30.6038	-33.7505	-32.1364
GRE_NR_IR3	0.110802	0.044203	0.114292	0	-0.070758	0.092132	0.057147	0.187858	0	0	0.138361	0.137971	0.437152	0.142656	0	0	0.093555	0.322884	0.160602	0.133495	0.157706	0.207898	0.016405	0	-0.000313	0.075035	-0.383346	0.358236	-0.262243	0.302717	0.633746	1.26877	1.01954	0.837247	0.930452	0.524696	0.400983	-0.342208	-0.317032	-0.679092	-0.606033	-0.908733	-1.51907	-1.53385	-1.98354	-1.08263	-1.46313	-3.93298	-4.49886
Foxa2_Forkhead_	-0.022915	-0.293725	-1.30201	-1.32371	-0.424691	0	0.064807	0.790751	2.14467	2.61286	0.283546	-0.129404	-0.471181	0	0	0	-0.009647	-0.033432	-0.32082	-1.14112	-1.32054	-1.28687	-0.89226	-0.620213	-0.115978	-0.251147	-1.42373	-2.28716	-1.01605	-0.530869	0.346826	0.715776	1.10246	0.42675	0.324446	0.530679	1.05323	0.78895	-1.01605	-1.14335	-1.86634	-2.39199	-2.83195	-4.17935	-1.54254	-2.13698	-3.26416	-6.28979	-4.06213
HIF2a_bHLH_	-0.024518	-0.20438	0.024595	-0.027201	0.159129	0	0.16597	0.068627	1.06932	0.519452	0.212885	0	-0.187858	-0.13861	-0.332997	-0.06127	-0.095252	0.176717	0.238219	0.178886	-0.136438	-0.122549	0	0.332817	0.12042	0.194925	-0.256925	0.289339	-0.333483	0.534429	0.84746	1.65576	2.13981	2.1326	1.50017	0.940594	1.26723	0.684069	0.462089	-0.429286	-2.20611	-8.18312	-11.7196	-1.49679	-0.426481	-0.720216	-11.286	-12.8411	-7.95015
Tbox:Smad_T-boxMAD_	-0.201954	0	0.125671	0.013583	0.043874	0.150846	0.175525	0.168904	0.092488	0.236855	-0.126526	-0.313133	-0.371243	-0.036302	-0.019177	0.011438	0.614078	0.76949	1.95803	1.46209	1.45304	1.01651	0.124772	0.969387	0.464696	0.623111	-0.422475	0.306092	1.42132	1.8458	1.49684	0.464707	-0.381885	-0.34171	-0.76437	-1.29471	-2.14903	-1.17787	-0.625419	-1.04958	-0.473829	-0.597013	-0.329981	-0.515068	-1.18939	-2.45696	-5.24059	-5.51891	-3.08124
CUX1_Homeobox_	0	0.017842	0	-0.053424	-0.187858	-0.159129	-0.041254	-0.001182	0	-0.03266	-0.112485	-0.230997	-0.410986	-0.133603	-0.588645	-0.704338	-0.523642	-0.033922	0.010491	-0.040428	0	-0.010491	-0.191661	-0.384072	-0.149056	0.179154	-0.310478	-0.44202	-0.423624	-0.56903	-0.348738	0.426013	0.385009	0.415069	0.482623	0.369159	-0.254504	-0.923977	-1.41733	-0.829139	-0.52121	-0.513644	-2.10372	-5.63443	-10.5555	-11.5236	-9.95543	-4.9399	-1.96094
Cux2_Homeobox_	0	-0.167598	-0.163125	-0.442704	-0.069907	-0.074181	-0.128696	0	0.059229	0.554154	-0.013126	-0.217805	-0.303634	-0.118072	-0.131499	-0.357107	-0.017804	0	0.083194	-0.135873	-0.357671	-0.254845	-0.577927	-0.437152	-0.68718	0.122146	-0.678443	-1.11752	-1.24494	-1.3572	-0.64042	-0.695154	-1.12079	-0.71	-0.525675	0.269443	-0.774568	-1.26878	-1.9245	-1.54657	-2.15814	-1.59424	-2.62372	-4.5419	-9.92125	-10.7722	-5.76838	-3.17463	-1.13322
HNF6_Homeobox_	0.180688	0.101587	0.011438	-0.070578	0	0	-0.115926	0	0	0.428324	0.142042	0.008841	-0.005687	-0.08596	-0.310386	-0.405224	-0.743875	-0.097952	0	0	-0.004041	0.101416	0.060079	0.164249	0	0.249724	-0.380491	-1.32144	-1.57815	-2.20404	-0.899685	-1.83883	-2.8855	-3.53315	-3.20984	-1.73848	-2.19337	-2.34891	-3.60552	-2.81907	-3.03382	-1.93917	-2.70867	-3.17436	-8.71484	-9.49956	-7.34987	-4.40792	-1.04262
DMRT1_DM_	0.373225	0.096183	-0.047714	-1.05867	-0.669309	-0.779744	-0.140575	-0.233203	-0.165165	-0.335311	-0.356796	-0.767369	-0.386425	-0.409376	-0.136621	-0.080981	0	-0.326622	-0.241198	-0.200276	0.12409	0.065438	0.080722	0.101106	0.240491	0.259968	-1.1428	-0.924127	-0.928383	-1.42583	-1.70012	-0.561292	0.277125	-0.480125	-1.09353	-0.821235	-0.336374	-0.365089	-0.576179	-0.333765	-0.717612	-0.600525	-2.74486	-5.93644	-7.77953	-8.37044	-4.73073	-3.73351	-2.36002
Hoxc6_Homeobox_	0.125127	0.134829	0.014342	-0.390382	-0.31678	-0.31678	-0.192929	-0.039145	0	0	0	0.004375	0	-0.356263	-0.969387	-0.13367	0.179154	0.269975	0	-0.268997	-0.065717	0	-0.011338	0	-0.438944	-0.031964	-1.31586	-1.27247	-0.460438	-0.25481	0.61255	-0.258194	0.446534	1.43835	2.86822	2.66204	0.499268	-0.503404	-3.0372	-3.13877	-2.67623	-2.3172	-2.69783	-8.16365	-7.51084	-9.62798	-4.28846	-2.14984	-0.909416
Lhx1_Homeobox_	0.312955	0.160907	0.122385	0.120955	0	0	-0.011338	0.387229	0.61271	0.672751	0.634783	0.134299	-0.031351	-0.743875	-0.383444	-0.540662	-0.145798	-0.027298	0	0	0	0.008973	0.093154	0.134695	0.662209	0.46433	-0.559636	-0.462528	-0.378426	-0.274932	1.2457	1.53558	0.748043	1.13929	1.09578	3.93714	2.26878	-0.698288	-5.30913	-8.79923	-2.53507	-3.03382	-5.52133	-18.0455	-22.1391	-19.6309	-13.6809	-7.41415	-5.34657
Lhx2_Homeobox_	0.224014	0.00198	-0.022915	0	-0.085664	-0.06331	-0.180688	0.17686	0.251605	0.650361	0.599472	0.494046	0.109289	0	-0.160452	-0.199833	-0.303224	-0.44186	-1.37762	-1.30314	-1.31933	-0.689903	-0.099334	-0.090173	0.031831	0	-0.959708	-0.446851	-0.331205	-0.878291	-0.275891	1.13317	1.09536	1.48204	0.614793	1.9584	1.64025	-0.470827	-5.14324	-8.49621	-2.39451	-2.24388	-5.68478	-18.4598	-21.1329	-19.1403	-15.3543	-10.8089	-10.1222
Pit1_Homeobox_	-0.76495	-0.690616	-0.686258	-0.699206	-0.517008	-0.298832	-0.050573	0	0.086106	0.479444	0.124905	0.010906	-0.679861	-0.321661	-0.358982	-0.183885	-0.355387	-0.928899	-0.682336	-0.840235	-0.467969	-0.060079	0	0.154022	2.4e-05	0.250074	-2.61319	-1.48279	-1.36811	-0.286742	-0.34603	0.400143	-0.402107	0.51311	1.78473	5.13663	4.2768	1.92966	-0.70698	-1.41096	-0.559034	-0.406397	-1.08843	-9.00005	-13.0138	-9.95543	-6.60918	-3.69917	-2.81218
Pdx1_Homeobox_	-0.139764	-0.117609	-0.196643	-0.179993	-0.067601	-0.015948	-0.033128	-0.236449	-0.541229	-0.524815	-0.328732	-0.152558	-0.007961	-0.027298	0	0	0.026853	0.084552	0	0.079899	-0.006918	0	-0.126808	-0.034718	-0.079265	0	0.834872	1.04741	0.885727	0.888623	1.77043	1.56016	0.664196	0.525554	0.264889	0.626204	-0.515013	-0.355978	-0.958516	-0.943357	-1.24507	-0.9022	-1.56132	-4.09333	-3.97263	-4.04037	-2.42562	-0.9122	-0.258468
Hoxc10_Homeobox_	-0.641788	-0.272654	-0.760552	-0.964479	-0.423512	-0.24245	0	-0.181252	-0.031403	-0.15084	-0.124772	-0.026308	-0.049753	-0.021203	-0.256235	-0.153219	-0.326097	-0.329962	-0.556205	-1.6354	-0.901152	-0.464935	0	0	-0.052533	0.12955	-1.71876	-1.02924	0.476932	0.30948	0.403165	-0.831068	-0.660077	-0.57755	-0.281606	0.369514	-0.669233	-0.313643	-1.20222	-0.861421	-3.07985	-3.04774	-5.60051	-8.93564	-8.11978	-7.40858	-0.328569	0.833151	3.15978
MafF_bZIP_	-0.115074	-0.087086	-0.016581	0.032431	0	-0.091022	-0.245697	-0.15557	-0.159129	-0.151288	-0.124772	-0.115487	-0.078074	0	-0.019551	-0.059229	-0.332078	-0.039772	-0.076134	0.010491	0	0.269975	0.263611	0.082657	0.07107	0.002971	-0.334639	0.242613	-1.51335	-1.8975	-0.822079	0.379344	0.350569	0.488507	0.351296	1.26737	0.835083	0.938144	-0.299493	-0.828077	-1.27953	-2.73398	-3.8407	-6.91533	-5.84514	-2.94683	-1.36499	-0.263435	0.547095
GATA3_Zf_DR4	0.580928	0.635687	0.057254	0.016901	0.024815	0	-0.064281	0	0.122252	0.122252	0.01887	0.053394	0	0	-0.073304	0	0	0.097379	-0.040746	-0.005687	-0.026971	0.124846	0.082657	0	-0.0195	0	0.44875	0.753362	0.273	-0.453433	-0.273563	0.467698	0.671817	-0.27468	0.299133	0.575818	1.06219	0.969267	0.827108	1.08481	1.32399	1.6299	0.449549	-0.477838	-2.75323	-3.00163	-1.30427	-1.47674	-1.1704
NFAT:AP1_RHDbZIP_	0	0	0.197693	0.232914	0.059659	0	-0.083788	0	-0.13606	0	-0.029181	0.054098	0	0.047175	0.235489	0.310451	0.136621	-0.044968	-0.05799	0	-0.00198	0.004669	0	0	-0.014694	0	-0.360797	-1.37463	-0.384457	-0.305908	0.367399	0.481235	2.18448	2.70923	1.40001	0.579	0.240376	0.723558	0.295186	0.527816	-0.394878	0.310996	-0.863345	-1.53802	-3.23702	-3.24862	-1.57455	-0.36458	0.597243
NFkB-p50p52_RHD_	0	0.232972	0.767369	0.083194	0	0.078441	0.830223	0.934135	1.08285	0.691695	0.301524	0.128872	0.058155	0.081352	0.230223	0.459873	2.33192	0.40381	0.116465	-0.962737	-0.201276	-0.18457	0.187858	0	0.262367	0.092857	-1.23063	-0.957051	0.685029	1.10532	2.3251	3.83792	4.5124	5.66606	4.30788	7.45293	7.12714	5.08878	2.92245	2.45778	1.47029	-0.26058	-3.02379	-5.51708	-10.0467	-6.20621	-2.13123	-0.52691	-0.950343
HIF-1b_HLH_	0.082657	-0.003942	-0.089831	-0.061458	-0.010491	0.024934	0.078698	0.367707	0.584227	0.679861	0.325957	0.074244	0	-0.199833	-0.933921	-1.81224	-1.21339	0	0	0	-0.306456	0	0	0	-0.003847	-0.04971	2.22027	3.84507	5.26502	7.37172	10.7676	13.9634	22.326	26.0138	32.3881	40.9584	49.2513	42.7236	23.2766	6.49803	-1.06258	-15.4047	-50.1032	-32.0684	-39.15	-37.0475	-49.2854	-24.3059	-13.311
Egr1_Zf_	0	-0.047991	0	0	0.01887	0.466375	1.32145	0.741341	0.317595	0.336523	0.530136	0.051851	-0.612896	-0.739936	-0.672621	-1.32788	-7.22164	-8.21781	-3.51557	-1.53524	-1.26467	-2.02598	-0.767369	-0.476241	-0.044679	0.05237	34.4414	32.243	38.5997	44.2549	70.9427	92.9779	111.179	115.879	119.335	171.76	181.144	130.76	46.5751	13.2022	1.25957	-28.501	-152.958	-258.698	-236.606	-162.517	-92.5352	-57.6675	-44.1396
Zfp281_Zf_	-0.055913	-0.063398	0.048072	-0.141878	0	-0.009365	0.131499	0.551498	1.30271	2.98914	3.00297	1.67591	0.191709	0.000313	-0.007451	0.011438	-0.237072	-0.589387	-1.2894	-0.938154	0	0	0.216184	-0.084028	0	-0.123569	12.9106	19.3229	21.8785	28.4428	37.0305	52.5388	67.7714	81.5955	86.5774	101.696	91.5319	75.7668	52.0792	40.139	26.9177	0.358883	-48.9401	-120.161	-133.944	-96.9333	-77.1685	-64.8341	-55.2273
Zfp541_Zf_	-1.16587	-0.67437	-0.211646	-0.046103	-0.086378	0.052834	0.191709	0.171495	0.310451	0.193446	0.196635	0.064281	0	0.031831	-0.03336	-0.009052	0	-0.091516	-0.074896	-0.039054	0.238338	0.086071	0.040296	0	0.119452	0.181622	6.44921	7.92112	10.771	17.1079	22.1126	30.6476	30.7724	42.3326	48.3541	52.4036	30.8749	24.2843	13.781	3.75577	-2.07378	-19.18	-58.5297	-66.8109	-75.7526	-76.7622	-50.347	-40.5956	-23.0414
Zscan4c_Zf_	-0.145564	-0.130369	-0.111652	-0.242818	-0.119422	-0.359387	-0.042336	-0.02198	0.039772	0	-0.192737	-0.03064	0	0.897705	0.392075	0.489758	0.053039	0.292023	0.310451	0.39561	0.011338	0	0.145564	0.167856	0.523642	0.142042	2.4753	3.93592	4.1127	5.24401	6.00234	6.10374	5.38174	8.14246	18.2914	27.9587	27.2155	18.1603	14.1432	12.312	8.76236	-0.419866	-15.0759	-36.7028	-44.5046	-41.3447	-48.8093	-37.0879	-36.1479
c-Myc_bHLH_	-0.021952	-0.032941	0.047175	0.054264	0	-0.013126	0	0.232617	0.530984	0.568015	0.165139	-0.046549	-0.154795	-0.156524	-0.088387	-0.711788	-0.886781	-0.859696	-0.184394	-0.204964	-0.318903	-0.236449	-0.117061	-0.184406	-0.136621	0	0.32926	1.5897	3.88908	2.70157	3.47332	4.3846	9.5166	13.8494	17.141	23.1652	20.0102	21.2549	7.71769	1.38372	-1.84532	-5.38414	-16.7249	-24.4127	-30.9457	-27.5799	-21.4832	-22.9677	-19.7947
Srebp1a_bHLH_	-0.262339	0	-0.030179	0	-0.046539	-0.270508	-0.011438	0	0.08022	0.189177	0.135873	0.100578	-0.039197	-0.040255	-0.101169	-0.003942	-0.034943	-0.014772	-0.265215	-0.205939	-0.414912	-0.260769	-0.285074	-0.032941	-0.093995	-0.029392	-0.755713	0.666044	1.88853	2.293	3.09919	2.83136	3.0203	2.41689	3.4434	5.53578	5.09738	3.18003	1.52232	0.510855	0.302371	-1.01049	-0.275684	-1.70351	-3.61477	-9.81312	-10.269	-7.51361	-3.15281
Srebp2_bHLH_	-0.081639	0	-0.047957	0.031964	-0.098386	-0.679584	-1.06988	-0.79793	-0.133495	-0.003895	0	0.353664	0.392327	1.09254	0.570048	0.223239	2.4e-05	0	0.011438	0.032233	0	0.012988	-0.065438	0.000313	-0.193514	-0.030944	0.675787	1.0184	2.60716	2.38952	4.06701	2.25725	1.72617	0.8954	1.60481	5.21785	5.43442	5.59537	2.01013	1.08316	-0.338777	-1.35013	-2.83725	-4.28057	-8.54774	-9.29686	-8.8739	-3.99752	-1.66957
Fox:Ebox_ForkheadbHLH_	-0.096338	-0.109171	-0.152121	-0.300984	-0.053585	-0.332554	0.029502	0	0.342294	0.733563	0.301524	0	-0.030013	0.030944	0.02814	0.007308	-0.002764	0	-0.121244	-0.427974	-0.58113	-0.369802	-0.695175	-0.895708	-0.27395	0	-0.588007	-0.856921	-0.679358	0.300052	0.416207	0.71455	0.7815	0.290901	-0.786514	-1.78473	-1.6555	-2.87764	-1.90499	-0.390171	1.08073	0.522394	-0.641916	-1.91098	-0.91912	-0.832312	-0.615664	-1.517	-0.267374
PR_NR_	0.075573	0.129863	0	-0.011438	-0.055913	0	-0.189628	-0.134072	-0.059229	0.171044	0.241	-0.004293	0.010595	0.113096	1.13227	1.05366	1.50968	0.343959	0.06669	0.070987	0.083319	0.056309	-0.074244	-0.056474	-0.025543	0	-1.29044	-0.637149	-1.82812	-1.74715	-1.18746	-0.312947	0.456797	-0.47605	-0.887281	-1.2551	-0.607784	-0.585665	0.422218	1.33262	2.81218	2.06311	-0.306942	-2.19337	-4.67842	-3.40389	-2.2381	-3.14728	-1.18768
ZNF675_Zf_	-0.262388	-0.058356	-0.277725	-0.493639	-1.47098	-0.544656	-0.013113	0.082802	0.0195	0	0.043686	0.179993	-0.082405	-0.098236	-0.012373	0	0	0	0	-0.352413	-0.21045	-0.011438	0.539397	0.361924	0.303354	-0.218628	-0.387489	-1.19098	-1.61982	-1.99609	-0.411497	0.277327	0.403932	-0.993479	-0.694588	-1.92069	-1.03153	-0.922132	-0.471887	0.491417	0.794956	0.89163	-0.366095	-2.18572	-3.29128	-1.71241	-1.10467	-1.89879	-1.09332
Bcl6_Zf_	0.010491	0.240084	0.58976	0.416017	0.040428	-0.398912	-0.133623	-0.024298	0	0	0	-0.466375	-0.49615	-0.528809	0	-0.104546	-0.092488	-0.282454	-0.07789	-0.091022	-0.039577	-0.0195	0.145247	0	0.004375	0.056296	-2.24932	-1.4432	0.410615	1.24185	1.65576	0.295564	0.616402	0.300156	0.260101	0.281837	-0.717579	-2.52587	-4.97826	-5.44353	-4.92538	-3.38631	-4.49578	-3.12168	-2.73274	-0.40515	0.672734	4.28344	3.93583
Bcl11a_Zf_	0.030186	0	0.108667	-0.357884	-0.11653	-0.049782	0.045844	-0.114292	-0.260796	-0.481501	-0.101106	0	0.005687	0.052529	0	-0.15848	-0.437152	-0.040296	0.010491	0.036302	-0.033429	0.564254	0.670104	0.297606	0	0.010491	1.79694	0.51184	0.905078	0.406268	0.569048	-0.912164	-0.806084	-0.432083	0.296001	0.302843	-0.337893	-0.693764	-1.82448	-5.23764	-3.47636	-3.52596	-3.71802	-3.29608	-2.58799	-1.64245	-1.25058	-0.814495	0.982762
NFATC2_RHD_	-0.159129	-0.057599	0.14052	0.103835	-0.128906	-0.424691	-0.900163	-0.116829	-0.264436	-0.150965	-0.066915	0.001021	0.075573	-0.464041	-0.523457	-2.1549	-3.65752	-10.699	-7.30207	-1.95243	-0.138361	0.066054	0.073346	0	-0.029586	-0.026308	0.428708	0.25224	1.60062	2.73823	2.71686	0.698288	-0.332409	-0.471976	-0.808204	-0.447016	-1.16232	-8.06794	-13.3685	-14.8838	-7.64482	-7.83718	-12.7054	-12.7574	-11.655	-4.39772	-1.3896	-0.805794	-0.631555
NFAT_RHD_	0	0	0.010595	0.01942	-0.07291	-0.162459	-0.560203	-0.18847	-0.030944	0	-0.044316	-0.350081	-0.526295	-0.727245	-0.447506	-0.485551	-1.08094	-3.01903	-3.01524	-2.83895	-0.767442	-0.463275	-0.010491	-0.074244	0.033954	0	-1.60255	-1.20486	0.495484	1.46723	1.73936	1.30211	0.516145	0.3224	-0.809913	-1.03946	-2.2429	-6.19397	-8.05592	-7.57205	-5.2273	-4.15389	-7.86891	-9.24929	-11.2482	-9.12746	-3.84261	-2.25362	-0.503156
Twist_bHLH_	-0.561302	-0.749508	-0.27322	-0.353599	-0.003419	-0.114049	-0.070748	0	0.284209	0.568015	0.170298	0.038184	0	-0.41084	-1.7069	-2.22931	-1.51205	-2.43167	-1.37762	-0.759509	0.042336	-0.073695	-0.49615	-1.57227	-0.865546	-1.08272	0.808687	0.919694	0.49597	-1.52251	-1.04618	-0.476546	0.582843	0.241309	0.289237	0.376476	0.377269	-0.412514	0.34491	-0.359251	-1.34726	-3.73559	-2.8729	-2.71064	-1.16691	-2.14012	-0.595548	-0.500619	0.337795
Hoxc9_Homeobox_	0.451273	0.521461	0.089945	0	-0.003419	-0.350866	0	-0.031964	0.244256	0.293147	0.258014	0.149056	0.048072	0.308526	0.130466	0.20924	0	0.075573	0.004375	-0.044042	-2.4e-05	0.007173	0.065748	0.102667	0	0.396316	-0.325378	0.259761	1.07574	1.8521	2.5512	1.51612	0.585745	-0.316437	-0.786548	-0.268396	-0.804308	1.12657	0.356856	-0.388637	-4.512	-5.47713	-4.87336	-6.27135	-4.33351	-2.8226	2.21948	4.56616	5.8304
MYNN_Zf_	-0.005351	0	0.004375	0.297248	0.016968	0.025397	0.037048	0.496009	0.263672	0	-0.006883	-0.149261	0	-0.064732	0	0.023763	0.034303	-0.176306	-0.410898	-0.059229	0.000313	0	-0.126425	-0.269143	-0.236855	-0.050366	0.430383	0.895996	1.81344	1.27924	0.850455	-0.254504	-0.615321	-0.49344	0.296652	0.450269	-0.321	1.78045	1.206	0.937502	-0.938326	-1.99088	-2.6766	-3.96062	-1.07734	-0.970682	0.559034	0.295081	0.864329
Oct4:Sox17_POUHomeoboxHMG_	0	0.063416	0.112485	0.07329	0.010317	0.03266	0.048003	0	0.002971	-0.0195	-0.059546	-0.130264	-0.022915	0	0	0	0.011338	-0.06592	0	-0.015188	0	0	0	0	0	0.199833	0.301834	0.268739	-0.285194	1.57823	1.42997	0.60092	-0.761638	-0.345883	0.562715	0.610585	0.419035	-0.254504	0.527816	-0.333393	-0.703797	-1.36952	-1.55525	-1.8199	-0.833523	-0.296001	0.591101	0.234884	-0.408295
Mouse_Recombination_Hotspot_Zf_	0	0.000313	0	0	0	0	0	0.12042	0.039772	0.09504	0.090173	0.290984	0.325149	0.196635	0.016236	0	0	0	-0.069566	-0.038774	-0.054109	-0.136945	-0.597211	-0.857998	-0.89629	-0.259357	0.434505	-0.254504	0.388637	0.522356	0.3746	0.447475	0.305099	0.690562	0.303229	0.566052	-0.275539	0.276012	-0.351056	-0.372854	-0.482379	-0.522165	-0.557971	-1.00036	-0.475478	-0.482379	-0.39182	0.316088	0.446534
PAX3:FKHR-fusion_PairedHomeobox_	-1.45304	-0.901333	-0.369802	0.240491	0	0	-0.094478	0.031856	0.249006	0.741341	0.710669	-0.010317	-0.111052	-0.077462	-0.34113	-0.229052	-0.201276	-0.004375	-0.124946	-0.22391	-0.202481	-0.392836	-0.256829	-0.451442	-0.412812	-0.144023	0.962474	0.489177	0.987085	1.18419	1.49441	1.71672	2.16203	3.74785	1.99929	0.719395	0.239948	-1.23804	-0.932745	-1.06324	0.335656	-0.339143	-0.569974	-1.56478	-1.8527	-1.35912	-2.12746	-0.881993	-0.800805
p63_p53_	-0.010983	0	0.304978	0	0	-0.009052	-0.009312	0.182779	0.501657	0.672621	0.394836	0.123791	-0.018475	-0.22085	0	0.010905	0.207259	0	0	-0.202469	-0.452379	-0.478554	-0.119431	-0.313857	-0.38431	-0.807207	0.408364	0.964296	1.04845	1.06106	0.665773	0.600525	0.684639	0.639303	0.299007	-1.18223	-1.59089	-1.01339	-0.482895	-0.781634	-0.536784	-0.379118	-0.799441	-0.451083	-0.368771	0.337834	-0.341278	-0.513266	0.272988
ZFP3_Zf_	0	0	0	0	0	0	0	0	0	0	0	0	0	0	0	0	0	0	0	0	0	0	0	0	0	0	-0.340549	-0.556359	0.254504	0.138155	0.254504	-0.254504	0.080285	0.254504	-0.254504	0.118051	-0.802213	-1.01666	-1.46758	-0.489658	-0.254504	0.138155	-0.254504	-0.416232	-0.495292	-0.752233	-1.28507	-0.362988	0.462411
RORa_NR_	0.390382	0.230257	0.018475	0	0	0	-0.150622	-0.398201	-0.474865	-0.156374	0.035432	0	0.007355	0	0	-0.163049	-0.312955	-1.00999	-0.336523	-0.515612	-0.203715	-0.214457	-0.154159	0	0	0.134249	-3.35242	-1.78702	-1.48629	-0.655384	-0.254504	1.57662	3.21231	3.60276	0.690228	-0.367849	-0.431996	1.15013	1.98523	1.10842	0.504739	-0.721374	-0.841167	-1.77168	-0.722586	-0.77902	-0.34368	-0.804198	-0.321894
RORgt_NR_	2.01602	1.93815	0.162721	-0.009558	-0.080981	-0.154795	-0.490843	-1.20602	-0.575997	-0.219652	-0.12409	-0.159129	-0.031831	0.004132	0.03064	0.001058	0	0	0	0.040193	0	-0.043491	-0.236683	-0.001259	0	0	-2.05431	-2.00664	-1.00145	-0.282443	0.984388	1.2623	2.16789	1.83003	1.1978	-0.412119	-0.87595	-0.664118	0.472415	0.381787	0.268505	-0.807294	-1.25123	-0.412317	0.268739	-0.332779	-1.00034	-0.885179	-1.00341
Hoxd9_Homeobox_	0.019508	0	0	-0.088387	-0.044968	-0.270508	-0.134695	-0.151253	-0.131822	-0.073505	-0.201196	-0.144735	-0.139709	0.05065	0.25712	0.578861	0	0.010595	0	0	0.014369	0	0.034268	0.059606	0	0.348764	-1.8921	-1.91284	-1.41321	-0.835009	0.262304	-0.44629	-1.10358	-1.90363	-1.19664	-0.514796	-1.35505	-0.679399	-1.32945	-1.16615	-1.84156	-0.990407	-1.10201	-1.73373	-1.2544	0.26446	7.31016	7.22981	4.71539
ERRg_NR_	0.153031	0.132942	0.044968	0.050098	0.009536	0	0	0	0.066948	0	0.049375	-0.104262	-0.233748	-0.639879	-1.65235	-1.72511	-0.768204	0	0	-0.036842	-0.047175	0	0.101274	0	-0.10169	-0.464935	-6.45154	-8.2299	-5.7913	-6.82527	-8.11528	-8.41473	-6.57833	-4.46794	-2.0269	-1.41484	-1.07711	-1.39332	-2.55629	-4.24635	-10.0466	-6.80402	-2.54945	0.822469	1.52561	1.35419	0.588646	0.254504	0.291944
Esrrb_NR_	0.164606	0.099109	-0.04741	0	-0.144503	-0.043623	-0.054109	-0.108112	0	0	0.105901	0	-0.343959	-0.780969	-1.41572	-0.826225	-0.191614	-0.159129	-0.315782	-0.269615	-0.0155	0.107272	0.293892	0.556864	0.536963	0.236855	-4.64319	-4.754	-3.60192	-4.07186	-3.06619	-3.3649	-2.17383	-2.90413	-0.784159	-0.301125	0.494735	0.384627	-0.441883	-1.94693	-8.99577	-9.92774	-5.31798	-0.363484	0.793956	0.715197	-0.432652	-1.39796	-1.29309
Eomes_T-box_	-0.366815	0	-0.003942	0	0	0.004669	0.102667	0.136106	0.273514	0	-0.33461	-0.4806	-0.618444	-0.862284	-0.975557	-0.145748	-0.072189	0.026311	-0.058356	-0.14254	-0.329904	-0.689593	-0.156551	-0.06189	0.099659	0.17524	-0.494004	-0.549815	-0.433261	-0.781394	-0.768832	-1.08593	-0.606644	-0.828487	-0.387362	-0.859694	-1.15466	-1.3361	-0.332321	-0.42675	-0.61865	-1.7586	-0.61895	0.689472	2.32015	0.827864	-0.281679	-0.393749	-0.647485
PAX5_PairedHomeobox_	-0.002808	0	0.125538	0.141219	0.528047	0.556205	1.16851	0.607512	0.893202	0.359387	-0.031351	-0.087241	-0.398506	-0.1206	0	0	0.165518	1.15466	1.10753	0.413711	-0.204964	-0.250139	-0.497467	0	0.041867	0.028034	0.318524	-0.855204	-0.743122	-0.714338	-0.413759	-0.854916	-0.373006	-2.13811	-3.10564	-2.02244	-0.414822	-0.310797	-1.97391	-3.31929	-5.30036	-2.13981	0.851893	4.08939	2.73617	-0.275121	-0.337893	-0.261853	0.292055
AP-2alpha_AP2_	0.039577	0	0.118044	-0.023578	0.133988	-0.130369	0	-0.05803	0	-0.023138	-0.044679	-0.118532	-0.075573	-0.128384	-0.129876	-0.257534	-0.792888	-1.04048	-1.39941	-0.541694	-0.247737	0	-0.047621	-0.705816	-0.24245	-0.108649	-1.64852	-3.04866	-5.36947	-8.77423	-10.6934	-12.5096	-11.6522	-15.703	-17.636	-23.204	-18.777	-8.01102	-3.42819	-2.47825	-1.32064	6.07871	12.5087	11.0094	2.86728	3.02576	11.6105	9.2823	11.2215
AP-2gamma_AP2_	0	-0.110802	0	-0.093154	0.104061	-0.35042	-0.235011	-0.251147	-0.067379	-0.131993	-0.095352	-0.004275	0	-0.0155	-0.102615	-0.411003	-0.594797	-1.07931	-1.16179	-1.52864	-0.655857	-0.156524	0	-0.242726	0.065717	0.149056	-2.39152	-3.61735	-6.45959	-8.83183	-11.8485	-12.6586	-11.4028	-17.5743	-21.4958	-28.1162	-24.7433	-11.5791	-5.75956	-2.34619	-0.744591	2.97965	5.89224	6.24663	1.60604	1.95275	10.365	11.436	15.2627
Zac1_Zf_	-0.022411	-0.014101	-0.353599	-0.760156	-0.769116	0.054991	0	-0.08022	-0.679861	-0.32082	0.025307	0.904369	0.605375	0.178801	-0.013703	-0.156857	-0.431176	-2.22405	-1.84056	-1.28456	-0.290565	-0.46654	-0.335311	-0.102562	-0.122146	0.505202	-9.48849	-10.7901	-7.75029	-7.31703	-8.19521	-11.8486	-15.609	-25.9459	-36.227	-56.3272	-59.9433	-43.1226	-25.2446	-24.9117	-6.71905	-2.7397	1.30739	0.360892	4.17845	10.5796	21.1563	25.1099	29.4521
Nr5a2_NR_	-0.002796	0	0	0.366664	0.262388	0.28538	0.007477	0.109808	-0.044968	-0.164249	-0.571849	-0.209786	-0.804209	-1.1318	-0.214367	0.451934	1.32266	0.317448	0	-0.329793	-0.154167	0	0.137955	0.07789	0.125565	0	-7.1518	-5.834	-2.61037	-2.0634	-2.40401	-7.26478	-8.5323	-12.5854	-11.1274	-13.605	-13.448	-8.73724	-5.18297	-3.72431	-3.22372	-0.965221	0.686039	2.60785	3.67602	5.78994	5.58903	3.62812	2.53101
NF1-halfsite_CTF_	0.044968	0.016694	0.033122	0	-0.275306	-0.353599	-0.273987	-0.386677	-0.097379	-0.248851	0.046016	-0.720738	-0.64769	-2.20838	-0.805162	-1.61416	-0.663119	-0.54973	0.011338	0.237072	0.385107	0	-0.130021	0.004595	0.085461	0.235489	-1.0855	-3.3951	-2.24654	-1.88359	-2.84447	-3.65116	-4.54921	-5.70721	-5.79429	-10.7817	-13.1752	-12.3688	-11.1602	-7.79813	-3.58103	0.343703	6.15111	9.39316	5.93604	2.32269	1.22433	1.8752	2.22032
MyoD_bHLH_	0.235489	0.332078	0.584227	0.121244	0.036842	-0.050322	0.065717	0.187858	0.682732	0.593477	0.200276	0	-0.196075	-0.159129	-0.415341	-0.282899	-0.49615	0.17524	0.356796	0.890668	-0.000766	-0.065909	-0.115487	-0.325149	-0.886388	-1.38446	0.254504	-0.349033	-1.17976	-2.31563	-3.2072	-3.61493	-4.66191	-5.43656	-7.44205	-5.72171	-5.70133	-5.04824	-2.98287	-1.23434	-2.73325	-2.45047	-2.47626	2.48391	6.32575	8.64798	1.98605	1.06093	0.357789
SCL_bHLH_	0.089397	-0.176717	0	-0.065013	0.153273	0	0.092488	-0.019398	0.007044	0.075005	0.182588	0	-0.045585	-0.011338	-0.13861	-0.202662	-0.686347	0.247156	0.45609	0.806497	-0.156857	-0.526993	-0.157041	-0.015447	0.059992	0	-4.10696	-7.83376	-11.6511	-13.3221	-15.7171	-19.2164	-20.4922	-24.1742	-19.4548	-17.983	-9.02816	-14.0076	-3.95812	-3.34509	-4.24557	-3.45789	-3.38151	5.74989	10.2784	20.8779	10.3905	11.385	6.66198
FXR_NR_IR1	0.556205	0	-0.13861	-0.225879	-0.05933	-0.019237	0.052974	0.20924	0.41741	0.297798	0.016405	0.120955	0.148107	0.222483	0.406381	0.427974	0.393809	0.176215	0.290044	0.650361	0.758837	1.70337	1.95044	1.27822	0.421825	0.369802	-0.354559	-0.716521	-1.37019	-1.17441	-1.3398	-0.627859	-0.356943	0.286414	-0.74352	-2.48675	-3.16015	-4.86693	-2.63456	-1.84122	-0.329447	0.552259	1.06756	0.633929	0.957914	0.74068	1.4162	0.938659	0.518692
NF1_CTF_	-0.006186	0	-0.029027	-0.019398	-0.027298	0	0.075195	0.322895	0.669309	0.082462	-0.027298	0	0.208584	0.087784	-0.054264	-0.359387	-0.052529	-0.262388	-0.975577	-1.24371	-0.631949	-0.042336	-0.141313	0	0.044741	0.180688	-1.10369	-0.879384	-0.497147	-1.0809	-1.57449	-0.8014	-1.81072	-0.676423	-1.2451	-0.934364	-3.53607	-5.42222	-4.93756	-4.87221	-2.72811	-0.702042	-0.316176	-0.898343	-1.66998	-0.569496	0.958438	1.6116	2.09129
ZNF669_Zf_	0.194067	-0.153273	0	0	0.092132	-0.016547	0	0.254283	0.240126	0.08022	-0.07292	-0.214367	0	0.118044	0.12955	0.063416	0.114135	0.660972	0.117609	0.276399	-0.068627	0.093154	-0.162717	0.300372	0.129863	0.447506	-0.315186	-1.69441	-0.593467	0.365888	1.03589	0.675156	0.290901	-0.825267	-2.28727	-2.47163	-3.64171	-3.85347	-3.64945	-1.93938	-2.28944	-1.08998	-0.391786	0.518968	0.6411	1.58049	2.76316	2.95684	1.17284
ARE_NR_	0	-0.528123	-0.202709	-0.02796	-0.149033	-0.118571	-0.123596	0.053665	0.169056	0.474071	1.00999	0.578114	0.08596	0	-0.310305	-0.232972	-0.048893	0.029183	0	-0.301727	0.125565	0.108334	0.331954	0.046103	0.153524	0.075759	-0.620426	-0.735127	-1.00241	-0.820888	-0.650008	0.510272	-0.340278	-1.09495	-2.7026	-5.07358	-3.45737	-1.22637	-0.651074	-0.664852	-0.325378	-0.774568	-0.657552	-0.62059	-0.421994	0.340401	-0.36846	-2.62628	-3.03105
GLI3_Zf_	0.154022	0.168204	0.131205	0	0.005687	0.183885	0.205995	0.607117	0.254491	0.122146	0.075301	0.016446	-0.000631	0	0.039887	0.201282	-0.010079	-0.255001	-0.943484	-0.786453	-0.474071	-0.257534	-0.128906	-0.230169	-0.08665	-0.123596	-0.797832	-0.713314	-2.08406	-2.54388	-2.96898	-0.607426	-0.524965	-0.88616	-2.41491	-2.64002	-3.04196	-1.93774	-1.1682	-1.35868	-2.13166	-3.10429	-3.75225	-2.57397	-1.2177	-0.343491	-0.290039	0.713368	0.70296
CRX_Homeobox_	0.153031	0.327482	0.093375	0	0	0.009174	0	-0.110712	-0.643332	0	0	0.043874	-0.485551	-1.04168	-1.19665	-0.541229	-0.137388	-0.025397	-0.300446	-0.143538	-0.364421	0	0.110243	0	-0.00195	-0.505202	-15.352	-21.1823	-18.8197	-20.8934	-17.778	-18.2225	-18.2509	-22.7089	-36.8692	-48.92	-58.3739	-46.7797	-47.7468	-43.4982	-51.4639	-70.6382	-64.0819	-71.3061	-39.837	-23.4254	-10.2137	-5.79494	-5.86802
GSC_Homeobox_	0.125538	0	-0.27395	-0.125577	-0.033902	0	-0.068659	-0.109175	-0.203986	0	0	0.132942	-0.063416	-0.027968	-0.070614	-0.056185	-0.042274	-0.296158	-0.622392	-0.663119	-0.753865	-0.23809	0	0.011771	-0.06127	-0.274189	-46.5768	-54.6913	-45.3792	-46.6932	-49.8005	-54.9061	-56.4247	-58.5796	-74.4257	-83.251	-99.5056	-115.553	-119.994	-102.827	-100.493	-142.692	-146.557	-151.189	-94.347	-62.85	-39.0517	-34.0347	-29.1829
LRF_Zf_	0.311807	0.092488	0.007355	0.12975	0	-0.179154	-1.18612	-0.929147	-2.38449	-3.42323	-7.99012	-9.87884	-14.4448	-15.5569	-10.4792	-10.4013	-10.9713	-16.3784	-8.78739	-4.75014	-0.858314	-0.417394	-0.156857	-0.128384	0	0.049076	-28.4144	-30.913	-34.8375	-35.2489	-39.6074	-55.5898	-73.8499	-99.5591	-99.0524	-118.062	-137.803	-160.257	-155.483	-147.381	-144.478	-171.297	-164.447	-179.755	-113.554	-51.8606	-5.3836	0.747334	4.52141
Pitx1_Homeobox_	0.614905	0.479444	-0.063416	-0.779509	-1.60612	-1.19224	-0.339036	-0.910329	-1.74541	-1.19603	-0.872184	-0.207259	-0.429413	-0.458821	-0.41741	-0.875258	-0.923589	-1.86989	-0.96658	-0.475995	-0.046726	0.258225	0.625814	0.319236	-0.245226	-1.92325	-4.22301	-4.00478	-4.72185	-3.56627	-5.01004	-6.83672	-9.51202	-15.6733	-24.3227	-34.7347	-38.2064	-31.5818	-25.5477	-23.6926	-23.7766	-41.9268	-48.6347	-78.8432	-43.8039	-15.5776	-0.531051	0.589148	1.76145
PRDM15_Zf_	0	0.130264	0.033902	0.139583	0.016824	-0.070748	-0.267821	-0.189628	-0.153983	0.064281	0	0.221089	-0.037459	0	-0.084028	-0.076962	-0.073807	0	0.479444	0.23861	0.669309	0.133495	0.286651	0.359354	0.138999	0	0.585232	0.505733	0.254504	-1.18342	-1.13728	-1.62436	-1.29277	-3.34714	-3.42473	-5.21533	-4.81725	-3.92389	-2.61319	-0.697289	-0.604675	-1.10974	-5.46401	-6.64039	-5.10309	-1.19535	-0.398765	0.683607	1.00487
GATA_Zf_IR4	0.237966	0.270682	0.179975	0.096482	0.065128	0	0	-0.005687	-0.157041	0	0	0.574122	0.276399	0	-0.274189	0	0	0	0	0	0	0	0	0	0	0	0.74974	0.614409	-0.254504	-0.396307	-0.647085	-1.09781	-1.89351	-1.8257	-1.4123	-1.26928	-1.5247	-1.24542	-1.99395	-2.50602	-4.02188	-1.75946	-0.97608	0.307039	0.690688	0.921791	0.46086	0.227823	-0.384431
Atoh7_bHLH_	0.187858	0.359387	0.684724	0.054098	0	-0.402219	0.029417	0.079265	1.73857	0.824229	0.079383	-0.489758	-0.861002	-0.079899	-0.167598	0	-0.032941	1.64019	0.969387	0.945846	-0.139629	0	0.073279	0.040145	0	0	-0.560437	-0.589538	-1.26635	-3.13755	-4.88279	-5.09279	-5.97757	-6.17649	-5.61238	-6.45889	-4.484	-7.77148	-5.3509	-5.37041	-5.59576	-6.54887	-7.5016	-1.75817	-0.96096	-1.448	-4.50189	-2.97383	-0.845705
Ascl1_bHLH_	0.252161	0.345363	0.069566	-0.071023	-0.150846	0	0.182755	0.247538	0.212732	0.129521	0	-0.167287	-0.313133	-0.411879	-2.83002	-4.06515	-3.52935	-0.018661	-0.065013	0.058826	-0.12975	0.110205	0.203084	0.177137	0.160062	0	-2.05399	-2.52095	-2.32036	-3.03181	-4.08902	-10.2232	-15.6929	-20.7932	-21.061	-23.3143	-21.8698	-23.8921	-19.7148	-14.7296	-15.0438	-9.94972	-9.3702	-0.356595	0.432307	0.666824	-1.34383	-1.62001	-1.81996
Zic3_Zf_	0.049375	0.15845	0.215553	0.239142	0.237106	0	0.014342	-0.067849	-0.057022	0.09501	0.131822	0.158303	0.080355	0.854543	0.89629	0.348764	0	0.03266	0.124772	0.221089	0.073228	-0.165941	-0.386008	-0.806758	-0.167264	-0.520525	-2.88689	-2.09608	-0.9391	-2.85186	-4.46813	-5.58936	-4.22495	-7.14276	-8.95211	-14.8868	-15.1289	-16.4571	-11.3525	-5.157	-9.86806	-8.62414	-7.54824	-0.991488	-0.418441	-0.26766	-0.455352	-1.2182	-1.90632
HEB_bHLH_	0.283506	0.17781	0	-0.042564	-0.03347	-0.019398	-0.235833	-0.061127	0	0.255536	0.024815	-0.134299	-0.369802	-0.596228	-2.3888	-5.42955	-6.23137	-1.03275	-1.17044	-0.343	-0.995384	0	0.225865	0.427374	-0.05237	-0.221089	-15.0699	-12.2214	-11.197	-15.3441	-21.3916	-35.966	-47.3897	-55.7245	-50.879	-40.2748	-41.0472	-40.571	-42.6358	-41.3669	-55.7537	-46.7364	-47.2823	-18.4481	-13.8363	-11.3626	-22.8818	-20.1253	-15.9268
Ptf1a_bHLH_	0.17686	0.171908	0	0	-0.077462	-0.084555	-0.339452	0	0.130639	0.690011	0.131993	-0.15181	-0.809755	-1.28025	-4.06489	-6.87879	-8.20157	-1.16069	-0.961801	-0.102477	-0.425419	0	0.014498	0.082657	0	0	-13.7408	-8.4055	-7.63368	-8.74733	-13.7924	-25.0985	-35.4689	-47.1026	-50.8863	-47.3608	-43.9571	-40.0556	-41.0948	-42.8223	-62.365	-53.8405	-53.9074	-17.2824	-13.1686	-9.23911	-20.8097	-19.8509	-16.6802
Ascl2_bHLH_	0.082405	0.044968	0.094432	0.033907	0.200276	0.07292	0.031856	-0.010441	0.058356	0.144178	0.096869	0	-0.036302	-0.086515	-0.831791	-1.90154	-1.51423	0	-0.140517	-0.069238	-1.08272	0	0.000506	0	-0.331954	-0.462709	-5.6332	-6.45228	-7.11094	-8.7899	-11.4487	-16.6445	-22.8636	-26.9249	-28.841	-25.0569	-28.6055	-27.6216	-31.1641	-23.8036	-35.0485	-24.6495	-23.0906	-3.17216	-2.76415	-2.24062	-7.89099	-6.33812	-6.55845
E2A_bHLH_	0.08596	0	-0.07495	-0.038243	-0.007568	0.063416	0	-0.037987	0	0.105545	0.053039	-0.078909	-0.470408	-0.577334	-2.97871	-5.23338	-5.80073	-0.679861	-0.925096	-0.672621	-2.05995	-0.329025	-0.085773	-0.069066	-0.485551	-0.463275	-13.0987	-13.3935	-12.3625	-14.6683	-21.2336	-33.6284	-42.6023	-51.238	-48.4948	-45.1538	-47.362	-45.5781	-45.4016	-33.6947	-50.9632	-38.8236	-40.3373	-7.68315	-8.1419	-6.41851	-14.8547	-10.6814	-10.8648
Slug_Zf_	0	-0.489758	-0.663925	-0.474071	0.039145	0.209786	-0.059524	-0.333758	-0.993872	-0.013308	-0.009365	0	0	-0.142148	-0.52184	-2.96706	-2.00755	-1.42297	-1.02689	-0.734391	-0.399518	-0.027412	-0.000393	-0.079773	-0.312884	-0.564254	-10.966	-7.58753	-7.53227	-8.81906	-13.5695	-19.4175	-28.4566	-36.8704	-41.5576	-38.4899	-42.0136	-45.739	-52.1354	-42.382	-52.9683	-42.024	-35.7062	-11.0373	-11.3455	-9.42736	-15.1493	-11.5532	-10.2039
Snail1_Zf_	-0.074244	-0.406932	-0.481501	-0.300113	0	0.115487	-0.129876	-0.190292	-0.577334	-0.030874	-0.046936	-0.080981	-0.118072	-0.933569	-2.7388	-5.38685	-3.57007	-0.995384	-0.923727	-0.49615	-1.1267	-0.556205	-0.319716	0	0	-0.105301	-28.1462	-21.8421	-20.7593	-21.3635	-29.0205	-36.5214	-50.2792	-60.5565	-68.9639	-67.6198	-81.3918	-75.8958	-84.7609	-67.4842	-92.9504	-70.4982	-54.1807	-14.874	-15.5446	-12.0173	-17.0802	-10.0709	-12.0847
E2A_bHLH_near_PU.1	-0.138361	-0.315782	-0.668206	-0.314627	-0.150846	0.019508	-0.499762	-0.293909	-1.09101	-0.078698	-0.148107	-0.157041	-0.186301	-0.678215	-2.38271	-5.77301	-6.15379	-2.7466	-2.30403	-0.24245	-0.23219	0	-0.067243	0.00901	0	-0.135145	-40.507	-37.3495	-35.55	-35.6714	-54.0805	-71.974	-91.9711	-97.232	-97.9672	-102.944	-110.772	-105.079	-104.383	-86.6976	-123.824	-102.015	-74.1867	-20.581	-16.8155	-10.587	-14.3253	-7.71283	-6.15779
ZEB1_Zf_	-0.033564	-0.271018	-2.1729	-1.03983	-0.458339	0	-1.1172	-0.281844	-0.746271	-0.243827	-0.556205	-0.237577	-0.042509	-0.714171	-3.34879	-10.8161	-9.54108	-4.11796	-1.88554	-0.06382	-0.091516	0.047606	-0.099334	-0.047175	-0.107323	-0.344316	-64.2765	-70.743	-64.489	-74.6026	-97.4827	-130.03	-149.648	-165.052	-179.698	-197.259	-206.008	-191.151	-191.039	-163	-177.434	-128.075	-90.802	-21.6041	-13.3355	-7.2114	-7.55628	-2.93073	-0.308319
ZEB2_Zf_	-0.044679	-0.118355	-0.173445	-0.037752	-0.231604	-0.136621	-1.64011	-0.528802	-1.28747	-0.465564	-0.572736	-1.00687	-0.796345	-1.48908	-3.02424	-7.04535	-10.0443	-2.49556	-0.754968	0	-0.044741	-0.097445	-0.175525	-0.522618	-0.257522	-0.305095	-31.7199	-42.926	-43.1226	-42.3289	-56.1058	-73.0379	-79.0864	-76.6662	-83.2446	-104.554	-121.116	-109.917	-102.205	-89.4754	-112.867	-86.8002	-56.842	-17.1089	-13.5113	-5.49324	-4.92186	-1.80865	-0.895439
SCRT1_Zf_	-0.013016	-0.07291	-0.115723	0.038694	0	0	-0.065438	0.894878	0.736587	0.856859	-0.030163	-0.06592	-0.048465	0	0.308519	0.161373	0.286281	0.03266	0	0.059479	0	0.013247	0	0.010756	0.164341	0	-1.90233	-0.664235	-0.530553	-0.838416	-1.8871	-3.24519	-2.2344	-3.34324	-6.21272	-9.25827	-9.22682	-7.91773	-8.30871	-7.96506	-11.658	-9.51612	-8.16648	-2.29309	-1.89799	-0.441716	-0.616539	-0.636182	-1.51467
Tcf12_bHLH_	-0.043459	0.043313	0.185459	0.059313	0	-0.084812	0.104839	0.234164	1.19426	0.52248	0.187935	-0.118032	-0.211534	0	-0.062603	-0.099109	-0.098809	0.966982	0.975557	0.963614	0	0.000425	-0.027384	-0.110018	-0.181146	-0.394164	0.723957	0.876513	-0.295989	-1.02808	-1.42965	-3.21986	-3.89378	-5.33771	-5.0217	-4.54623	-4.35318	-4.33808	-2.48525	-1.37684	-3.81592	-3.84468	-6.64938	-0.267954	0.723027	1.99888	-0.375326	0.258908	-0.513266
Gli3_Zf_	-0.05152	0	0	0	-0.129863	-0.045548	-0.219557	0	0.026308	0.081639	0.060079	0.236095	0.897705	2.36426	1.38604	1.06727	0.102667	0.069395	0	0.011338	0	0.005957	0.08873	0	0.095252	-0.026308	-1.62704	-2.72198	-5.44382	-4.53494	-3.41849	-1.88146	-2.65373	-7.1518	-7.56571	-7.65495	-4.96068	-3.94601	-3.12832	-3.13125	-2.69718	-1.52526	-0.700393	-0.420561	0.369826	1.22312	1.16633	1.73153	1.51878
AR-halfsite_NR_	-0.385107	-0.433569	-0.502743	-0.235318	-0.214367	-0.288529	-0.348764	-0.315687	-0.109175	-0.398201	-0.06374	-0.216184	0	0	0.831791	0.117311	0	-0.070015	0.329962	1.66069	0.390382	0.082657	-0.058826	-0.000313	0.066585	0	-14.1615	-18.3076	-29.1586	-32.443	-33.4124	-37.8287	-39.7271	-35.5831	-36.1832	-32.88	-33.4002	-28.4116	-18.8867	-10.9067	-0.921543	0.925825	3.83397	2.68178	3.44985	4.15062	3.91766	1.93542	1.76554
Erra_NR_	0.030928	-0.003419	-0.35318	-0.035808	-0.183885	-0.074621	-0.382894	-0.482938	-0.135873	0	0.035018	0.077462	-0.117609	-0.271485	-1.31956	-0.431176	-0.072449	-0.159957	-0.08961	-0.161719	0	-0.053039	0	0.06592	0.033922	0.051851	-25.7763	-29.6621	-32.5492	-43.2369	-53.717	-58.1349	-65.1101	-67.2408	-65.5125	-56.0377	-48.985	-41.1089	-39.6234	-41.9794	-39.1532	-29.5433	-14.3151	-6.49258	-3.39848	-4.00471	-1.08097	-1.50401	-0.277366
MYRF_MYRF_	0.153413	0	0.302674	0.204413	0.779121	0.054173	0.073279	0.035808	0	0.037036	0.023246	0.010491	0	-0.204964	-0.252161	-0.405496	-0.258756	-0.705816	-0.806758	-0.967713	-0.584817	-0.949342	-0.508171	-0.102753	0.600145	0.549997	-6.01966	-8.53234	-8.28623	-10.0103	-11.4642	-15.7271	-18.59	-22.7579	-20.7454	-18.3048	-13.8722	-11.9963	-8.66454	-6.45576	-5.8991	-5.06248	-1.80195	-0.393374	-0.482919	-1.16433	-2.05168	-2.65797	-2.10441
HIC1_Zf_	-0.057324	-0.203621	-0.184206	-0.12975	-0.390382	-0.428583	-0.64147	-0.740043	-0.290489	-0.810999	-0.425419	-1.0908	-0.348365	-0.885829	-0.89629	-2.69557	-1.62058	-0.531206	0.026311	0.148261	0	-0.093555	-0.002971	0.128713	0.224093	0.332817	-14.5103	-22.1804	-22.6363	-27.5064	-28.727	-28.0146	-34.2471	-37.8614	-40.1272	-47.9309	-42.8999	-43.5067	-43.4323	-43.7679	-27.9717	-5.09677	0.532999	3.01883	1.43169	0.464478	-0.657438	0.470887	0.766816
ZNF519_Zf_	0	-0.146544	-0.027212	-0.058356	0	0	-0.093154	-0.104663	-0.044569	0.064281	0.181252	0.893202	0.886388	1.03983	0.93993	1.27705	0.763395	0.157609	0	0.048493	0.092629	0.192749	0	0	0	0	-8.5327	-8.91727	-8.03981	-8.30871	-10.7647	-12.9952	-15.947	-12.8531	-13.2069	-10.4188	-15.0596	-16.5806	-14.4838	-10.1411	-4.73109	-0.468273	1.34689	0.959379	1.53959	1.6971	3.56128	4.23447	4.6449
BHLHA15_bHLH_	-0.154795	0	0	-0.329962	-0.744119	-0.9061	0	0.160452	1.26679	0.337456	0	-1.2472	-1.41705	-0.669309	-0.861671	-0.957395	-1.27203	0.092629	0.110103	0.226784	-0.045268	0.063194	0.289157	0.17524	0.205939	0.20254	-0.441537	-0.685029	-1.10766	-1.74948	-1.81096	-3.68361	-5.49991	-9.63989	-8.14471	-5.92142	-2.96194	-5.03539	-3.2777	-4.45607	-3.7632	-3.99801	-5.05246	-0.473296	0.326498	0.733176	-0.60989	-0.443423	-0.557971
TCF4_bHLH_	-0.329793	-0.105197	-0.186301	-0.526893	-0.664533	-0.45609	0.084118	0.466371	1.19236	0.116465	0	-0.727508	-0.619023	-0.520525	-0.828376	-0.902868	-1.32947	0.046415	0.179993	0.830223	0.230767	0.204964	0.145067	0	0.093555	0.108912	-1.12846	-0.698641	-1.47311	-2.33168	-3.35461	-5.84829	-8.93855	-14.3091	-12.6358	-9.68856	-4.18955	-5.45643	-2.92399	-4.7338	-3.26507	-4.60401	-6.2556	-1.12525	0.27275	0.639265	-0.567772	-0.419871	0.27922
Atoh1_bHLH_	0.136945	0.451934	0.295923	0	-0.179993	-0.625814	-0.103088	0	0.596274	0.428467	0	-0.542875	-0.865546	-0.505729	-1.01706	-0.634555	-0.330062	1.01777	1.0626	1.32648	0.027869	0.204964	0.468679	0.301512	0.281271	0.356331	-0.467025	-0.801767	-1.39108	-3.55691	-4.87225	-8.02822	-9.08125	-13.2624	-10.956	-10.3923	-5.70953	-7.48373	-4.4543	-4.0918	-2.55058	-2.56442	-3.69975	-0.281789	0.574579	0.682092	-1.18577	-1.87947	-1.02614
Twist2_bHLH_	-0.066359	0	-0.05803	-0.447	-0.691597	-0.551181	0.108941	0.618028	2.12541	0.506788	0	-0.494046	-0.89629	-0.545226	-0.893202	-0.81155	-1.01347	0.175823	0.26349	0.79264	0	0.013308	0.049853	0	0.156374	0.149248	-1.68164	-1.30081	-2.29568	-2.77129	-3.19917	-7.37269	-8.59701	-11.6182	-12.0148	-11.0273	-6.74373	-7.76874	-3.95046	-3.39917	-1.80177	-1.99732	-3.68165	0.323729	0.839379	2.06383	-0.336602	-0.279078	0.293815
NeuroG2_bHLH_	-0.224093	0	0.075573	-0.04971	-0.17524	-0.549997	0	0.072473	1.06932	0.167299	0	-0.859696	-0.653774	-0.504823	-0.762304	-0.65672	-0.235011	0.405485	0.49601	0.223987	-0.058978	-0.011771	0.038243	0.013692	0.197693	0.226078	-0.836603	-0.645465	-0.806327	-1.96279	-2.56234	-6.29946	-9.05587	-13.2679	-11.1422	-10.8195	-6.04692	-8.13401	-5.65108	-7.14953	-2.22516	-2.81014	-4.11895	-2.05132	-1.0863	-0.475837	-2.52875	-1.22724	-0.764223
Olig2_bHLH_	-0.036341	-0.13428	-0.031964	-0.063028	-0.041922	-0.183885	0.010824	0.075573	0.928899	0.131917	0	-1.00014	-1.50968	-1.16499	-0.498068	-0.295456	-0.007005	0.258579	1.1308	1.46071	0.58652	0.386184	0.401631	0.598924	1.16412	0.780861	-2.08906	-2.94855	-2.17642	-3.10638	-4.33482	-8.23914	-11.5436	-13.4317	-12.0139	-11.3891	-7.90531	-8.67956	-4.33248	-2.72809	-0.357097	0.280639	0.353653	1.44858	1.00742	0.29735	-1.94954	-1.53235	-1.23256
Gli2_Zf_	0.002074	0	0	0.005986	0	0	-0.007568	0	0.030928	0	-0.032	0	0.099639	0.433276	0.193437	0.323252	0	-0.005687	-0.313335	-0.241988	-0.105197	0	0.011338	0	0.034303	-0.068361	-0.34749	-1.22438	-2.25941	-2.18953	-1.24947	-0.991535	-2.65704	-7.4185	-7.64283	-8.03047	-6.67275	-6.49532	-5.06113	-3.82057	-3.97214	-3.07429	-2.90234	-1.85967	-0.665977	0.475837	0.7553	1.16817	1.13337
TEAD2_TEA_	0.090181	0.00172	0.047621	-0.045548	-0.084028	-0.329962	-0.103486	0	-0.048072	-0.213768	-0.669309	-0.608021	-0.339452	-0.156375	0.485551	0.144735	0.125092	-0.039197	0.049375	0	0.033843	0.22443	0.370245	0.156551	-0.014101	-0.122249	-3.20887	-3.52979	-4.29898	-4.17467	-10.0406	-13.2272	-21.2952	-20.3073	-21.338	-16.1457	-17.4325	-16.6177	-15.6998	-11.5301	-5.5477	-4.29159	-4.49569	-5.4989	-2.37614	-0.429429	0.851643	1.40064	1.76576
TEAD4_TEA_	0.187858	0.163032	0.006186	-0.034164	-0.609976	-1.70117	-1.45072	-0.329962	-0.088561	-0.236683	-0.830223	-0.81155	-0.818811	-0.159856	0	0.005986	0	-0.047957	0	0	0.482938	0.552435	0.130111	0.040746	0	0.047175	-3.38964	-4.6261	-4.90304	-6.31129	-9.81408	-14.0848	-21.3451	-22.2745	-26.5171	-20.148	-20.2446	-18.0379	-17.1144	-14.4057	-4.62821	-3.04222	-3.46199	-6.22476	-1.55239	0.796313	2.83282	3.47044	2.80212
TEAD1_TEAD_	0.108649	0	0.238808	0.01887	-0.215897	-1.97229	-0.892164	-0.235655	0	-0.102488	-0.749443	-1.62011	-2.38449	-0.943121	-0.421825	0	0.056309	0.198152	0.162721	0	0.072473	-0.052825	-0.233002	-0.259968	-0.185955	0	-3.51912	-3.35269	-2.5495	-5.65652	-7.53262	-11.1038	-13.2253	-20.8919	-32.9657	-32.3062	-29.1393	-27.5917	-24.5442	-22.1353	-7.80975	-6.10667	-7.00917	-10.9627	-2.79812	-0.423841	1.96499	2.76844	3.56673
TEAD3_TEA_	0.015203	-0.03266	-0.012603	-0.022533	-0.831822	-2.91073	-3.01648	-0.875258	-0.138361	-0.144945	-0.650156	-1.49039	-1.74061	-0.431176	-0.003942	0.037959	0.091315	0.042274	0	-0.031856	0.296616	0.387414	0.142926	-0.006186	-0.382894	-0.09774	-7.13557	-8.50245	-6.88406	-8.17261	-9.75129	-15.3847	-17.8579	-22.277	-28.5943	-28.4181	-29.1146	-24.5601	-22.0027	-16.9551	-7.37267	-5.71223	-9.149	-9.58296	-3.10414	0.365114	1.30242	2.52562	1.48192
TEAD_TEA_	0.002971	0.039772	0	-0.09874	-0.056185	-0.042274	0.148978	0.162982	0.114292	0.067446	-0.156103	-0.608021	-0.983527	-0.786453	-0.201541	-0.129218	0	0	0.06851	-0.142656	0	0	0	0	-0.016236	0	-5.18709	-5.21583	-5.13828	-9.23198	-12.7064	-15.1386	-20.3955	-25.9057	-31.9592	-25.6066	-25.7393	-22.2542	-23.287	-16.0629	-11.3109	-11.483	-15.089	-17.8585	-7.48707	-2.39106	-0.386442	0.430928	0.882052
ZNF416_Zf_	-0.305095	-0.092488	-0.187935	-0.366453	-0.446276	-0.294914	-0.136926	-0.258288	-0.042336	-0.904615	-1.33054	-3.68399	-4.82464	-3.94079	-2.69225	-0.779376	-0.607117	0	0.078909	0.202644	0	0	-0.069566	-0.170529	-0.32401	-0.028727	-6.25039	-6.38221	-5.28831	-6.47161	-7.41494	-12.6231	-14.3674	-21.2891	-24.295	-28.3448	-35.49	-36.8235	-35.8401	-21.7484	-11.7309	-4.62568	-7.80979	-14.1554	-16.7841	-9.58686	-4.34174	-4.71255	-3.85921
Pax8_PairedHomeobox_	0	-0.114782	-0.063416	-0.104433	0.1178	0.122861	0	-0.078074	0	0.099109	-0.432142	-0.69583	-0.991637	-0.117609	-0.207854	-0.702756	-0.497037	-0.132002	0	-0.000313	-0.074636	0	0.144051	0.111457	-0.044741	-0.176133	-0.569758	-2.0933	-2.45569	-1.88451	-2.80771	-5.05904	-6.18748	-8.49189	-10.7632	-9.10992	-7.81597	-4.92081	-7.59793	-5.81876	-8.48021	-2.48621	0.25814	2.74424	2.2212	0.522639	-0.546545	-1.89056	-1.34741
ERE_NR_IR3	-0.010491	-0.06374	-0.348655	0	0.067259	0.153892	0	-0.065971	-0.897372	-0.731722	-0.471181	0	0.043874	-0.055666	0	0.195664	0.687619	0	-0.221089	-0.471431	-0.128696	-0.256401	-0.241435	0.035808	0.082462	0.246908	-5.16638	-8.2617	-14.6262	-15.6585	-16.6439	-8.45774	-6.32936	-5.68782	-7.42595	-10.5215	-12.074	-15.9191	-13.4776	-11.0268	-8.53882	-8.15384	-4.84279	-2.71689	-1.6999	-0.821235	0.369817	0.495136	0.297974
SF1_NR_	0.038266	0.153413	0.011338	0.367358	0.329314	0.31796	0.421575	0.06015	0.157706	0.06592	0.036696	0	-0.112485	-0.12166	-0.238048	0.082583	0.568536	0.451934	-0.177511	-0.052974	0	0.532784	0.290044	0.240126	0.029947	0	-16.6033	-20.3004	-18.4122	-17.0572	-10.8098	-10.9691	-9.90607	-13.568	-14.1452	-14.428	-19.6967	-14.6209	-9.54301	-4.79434	-6.35522	-5.35422	-4.45518	-2.43151	-0.856262	-0.734515	-0.334645	-1.58513	-0.931865
Reverb_NR_DR2	-0.207259	0	0.179993	0.232914	0	-0.209562	-0.078688	0.016901	0.139325	0.011438	-0.001446	0.07512	0.168429	0.132099	0.138142	0.147452	0.142926	0.15848	0.312884	0.531431	0.398469	0.25731	0.045268	0.029027	0.035156	0	-11.8176	-8.53089	-9.15242	-9.28002	-12.4526	-13.6235	-10.8022	-8.55529	-5.77829	-6.5756	-5.98378	-7.50657	-7.35426	-10.2798	-9.25592	-10.469	-5.00903	-7.13511	-5.5505	-5.34768	-2.30153	-1.16532	0.270092
RARa_NR_	0.102534	0.279043	0	-0.048919	-0.182755	0	0.067175	0	0	0.04833	0.077462	0.138839	0.121224	0.115639	-0.202644	-0.461984	-0.393908	-0.128696	0	0.124772	0.326281	0.05604	-0.011438	0	-0.010906	-0.064732	-37.3747	-33.9798	-29.6861	-45.6029	-59.2659	-68.8544	-50.8218	-61.7383	-57.1471	-48.2533	-33.5927	-27.7995	-35.4232	-50.2467	-69.8839	-61.6942	-41.5522	-25.5349	-22.0402	-20.8398	-11.0515	-11.8023	-7.59714
THRb_NR_	0.1178	0.021179	0.160452	0.093337	0.186499	0.197525	0.136621	0	-0.031403	0	0.198564	0.281692	0	-0.600565	-2.33029	-0.504823	-0.315987	0	-0.222171	-0.344478	-1.09858	-0.320298	0	0.025712	0.036163	0	-12.7999	-12.26	-14.8631	-24.4688	-28.6074	-32.0547	-27.9677	-32.6985	-28.1601	-16.1306	-8.90698	-6.02751	-7.89714	-15.8123	-21.6857	-19.681	-10.5486	-2.86723	-1.92254	-2.27817	-3.21702	-2.04404	-1.15626
REST-NRSF_Zf_	0	0	0	0.337122	0.427741	0.464696	0.229343	0.011338	0	0	0	0	0	0	0	0	0	0	0	0	0	0	0	0	0	0	-12.786	-13.5915	-13.8903	-16.2349	-17.6268	-24.364	-26.6034	-26.6034	-24.5152	-17.6679	-16.1787	-15.5648	-17.8842	-11.6821	-12.0305	-14.1499	-18.3584	-14.8804	-11.8807	-8.37126	-6.20304	-1.73547	-0.308393
THRa_NR_	0	-0.259968	0	0.047175	0.2631	0	-0.138361	-0.502743	0.003942	0.020927	0.064622	-0.232972	-0.25731	-0.945068	-0.634486	-0.066585	0.010116	0.399337	0.204689	0.201276	-0.01824	0	0.019237	0.021587	-0.021521	-0.256492	-7.5368	-9.72336	-7.75086	-7.05601	-6.53346	-14.8997	-16.9259	-20.4504	-14.2879	-11.6813	-5.33199	-5.30229	-3.39747	-5.78275	-8.44991	-9.07368	-4.37354	-3.58119	-4.79151	-7.56701	-4.61208	-1.98843	-0.775224
ZNF136_Zf_	1.21339	1.7036	0.390571	0.158303	-0.091022	-0.151387	-0.164249	-0.059262	0	-0.365008	-0.044945	0	0	0	-0.291752	-0.386477	-0.101587	-0.241988	0	0	0.006918	-0.000313	-0.315687	-0.199833	-0.790683	-0.346473	-3.16023	-5.78432	-5.30389	-6.14423	-6.5142	-8.99217	-13.3403	-12.9387	-9.30498	-3.07274	-2.38403	-3.22219	-7.02505	-3.77719	-1.22879	-0.789992	-1.21702	-0.712832	-0.631004	-1.36073	-2.36759	-0.974219	-0.347966
Nkx2.1_Homeobox_	-0.080981	-0.048051	-0.069566	0	0.010491	0.055374	0	-0.250697	-0.203628	-0.122764	-0.049834	0.047621	0.016446	-0.013357	0.142042	0.199666	0.277304	0.009369	0.058939	0.690199	0.102669	0.041802	-0.090269	0.074965	0	0.131993	-10.9282	-6.15326	-3.74447	-6.84056	-5.82916	-5.76591	-7.77148	-9.63984	-18.9638	-22.0042	-20.3535	-5.8947	-4.74248	-8.157	-12.2698	-8.75056	-1.76891	-4.17247	-1.99749	-5.66766	-3.29501	-3.54097	-1.53307
Nkx2.5_Homeobox_	0	0.178847	0.140517	0.082583	0.057235	-0.312923	-0.725447	-0.764874	-0.736587	-0.672751	-0.292754	-0.013725	0	-0.154649	-0.004349	-0.025992	0.037048	0.033954	0	0.214367	0.000245	0.517008	0.157058	0.359252	0.0644	0.225149	-9.77769	-7.40408	-3.45883	-4.25676	-2.5992	-3.65444	-3.35175	-7.40348	-15.3017	-19.9393	-20.7974	-9.62331	-7.48161	-8.0004	-9.2554	-8.82336	-2.89665	-6.95396	-5.59741	-9.74471	-4.75154	-3.04307	-1.25649
Hoxd12_Homeobox_	-0.377	-0.115487	-0.067045	-0.02814	-0.052974	0	-0.019237	-0.001356	0.161689	0.379069	0.247407	0.280011	0.046381	0.031339	-0.103612	-0.006392	0.102361	0.322884	0.141219	-0.036137	-0.280011	-0.10604	-0.323733	-0.040428	-0.170514	-0.034047	-3.06655	-7.58711	-9.7197	-14.3049	-12.269	-15.6906	-24.8435	-26.9948	-28.331	-29.6074	-36.9981	-26.9578	-24.5402	-19.81	-17.7214	-13.082	-13.4472	-17.5071	-13.0637	-12.2842	-6.37443	-10.9934	-15.029
Zic2_Zf_	-0.046103	-0.164569	-0.057147	-0.056453	0.040145	0.011338	0.119862	-0.06727	-0.470014	-0.061127	0.164569	0.749057	0.420212	0.314627	0.018093	0.075573	0.152792	0.79835	0.736133	1.01625	0.176306	0.001471	-0.144503	-0.004845	0.060226	0	-3.63431	-4.34052	-5.10342	-7.99425	-6.70556	-6.15667	-4.58217	-8.69746	-8.58305	-10.0498	-7.30917	-7.44409	-6.26319	-4.58065	-8.21414	-8.5589	-7.15286	-3.12873	-1.27986	-1.18765	-1.88724	-4.82574	-7.09699
Cdx2_Homeobox_	-0.310451	-0.319063	-0.73171	-0.738571	-0.673907	-0.536835	-0.271018	-0.125127	0	-0.070987	-0.052529	0.149248	0.271832	0.119422	-0.396367	-0.455286	-0.529235	-1.06166	-1.72511	-1.60434	-0.659031	-0.290092	-0.739134	-0.617808	-0.348022	-0.209545	-2.08419	-5.01376	-6.59882	-4.83826	-4.09351	-3.03418	-5.33924	-3.82803	-5.01585	-5.75647	-5.50512	-0.604142	0.322591	-0.372956	-1.26737	-3.05383	-3.47526	-9.22333	-5.41361	-3.26391	0.604142	0.410299	-0.304699
RARg_NR_	0	0	0	0	0	0	0	0	0	0	0	0	0	0	0	0	0	0	0	0	0	0	0	0	0	0	-1.46231	-2.43358	-4.21884	-3.20288	-1.50839	-0.812044	-0.792977	-1.9854	-2.73251	-2.47429	-2.50003	-2.17224	-1.39809	-1.04127	-0.574013	-1.57628	-1.11677	-2.62343	-0.959198	-0.775999	-0.66109	-0.851503	-1.67334
RORg_NR_	0.748877	0.544175	0.546475	0.756964	0.517133	0.290044	0	0.027964	-0.027201	0.03671	0.235489	0.264436	0.235491	0.282162	0.082462	-0.082583	-0.018932	-0.122252	-0.038266	-0.20902	-0.025733	0	-0.164249	-0.051759	-0.096338	0	-7.65383	-8.72079	-8.19905	-5.5134	-5.5427	-4.3253	-4.80814	-6.46864	-8.67584	-6.74366	-2.67147	-0.324446	0.285471	-0.320916	-0.566645	-0.917739	-2.5818	-3.31391	-2.96082	-2.86738	-2.73464	-2.48597	-2.42864
SOX1_HMG_	0	-0.050573	-0.052834	-0.200445	-0.451934	-1.37232	-2.47343	-1.24047	0.064281	0.271018	0.890668	0.081338	0.217714	0.425419	0.53268	0.732593	0	-0.061821	-0.642518	-1.00014	-0.355657	0	0.273145	0	-0.092488	-0.056188	-20.0945	-31.7853	-39.2087	-44.8789	-40.7256	-39.9874	-36.5773	-45.7395	-46.3451	-50.2477	-33.9167	-19.206	-15.4811	-14.2208	-16.8289	-13.7184	-13.9315	-26.0729	-22.7929	-24.66	-16.027	-17.3581	-11.7926
Sox15_HMG_	0	0.001058	0.12975	0	-0.136438	-0.617808	-1.01625	-1.22872	-0.634486	-0.107085	0.234243	0.300208	0.153349	0.495823	0.97747	1.62114	0.160934	-0.039197	-0.10469	-0.227317	-0.065922	-0.106476	0	-0.070156	-0.348365	-0.212733	-23.2795	-34.6474	-39.3801	-42.7399	-45.1795	-48.7133	-52.605	-51.8743	-46.7229	-45.5207	-30.7472	-20.8995	-15.1052	-14.1767	-11.6105	-9.22277	-8.01135	-17.8579	-9.60777	-11.824	-8.15872	-18.2767	-19.1565
Sox21_HMG_	0	-0.170529	-0.290489	-0.409103	-0.616064	-1.1303	-0.512639	-0.011338	0.325957	0.22537	0.257576	0.047991	0.119343	0.254623	0.209786	0.125127	-0.229903	-0.332545	-0.914336	-1.59597	-0.472065	0	0.408615	0.150541	-0.204964	-0.172992	-5.18297	-6.21517	-5.81372	-6.43574	-5.99197	-8.18169	-6.50399	-9.8835	-9.8739	-7.15286	-3.01414	0.368063	0.947367	2.53095	1.87515	2.29824	0.388798	-3.12052	-6.64902	-6.27338	-4.82949	-3.23007	-1.47116
Pax7_PairedHomeobox_	0.253377	0.858314	0.367963	0.444158	0	0	0	0	0	0	0	0	0	0	0	0	0	0	0	0	0	0	-0.148788	-0.247156	0.056522	0.047316	-1.64171	-2.61434	-0.942576	-1.4518	-1.70941	-2.85484	-1.15247	-0.845983	-0.481101	-0.523905	-1.0621	-1.33595	-1.59679	-0.65719	0.351948	0.568818	-0.277354	-0.585232	-1.19444	-0.585465	-0.67749	-0.300358	-0.37794
Pax7_PairedHomeobox_long	0	0	0	0	0	0	0	0	0	0	0	0	0	0	0	0	0	0	0.482116	0.562634	0	0	0	0	0	0	0.36627	-0.763157	-1.22767	-4.12944	-4.29382	-2.78163	-1.61364	-1.38026	-0.939339	-1.26406	-1.22518	-3.22317	-2.45612	-0.730023	-0.6518	-0.784477	-1.68403	-3.21474	-0.556359	-0.323119	-0.592743	-1.50281	-0.946338
Zic_Zf_	0	0	0.097091	0.077462	0.508333	0.07789	0.144503	0	-0.044968	0.016405	0.027869	0.067446	0.208298	0.452274	0.158009	0.028361	-0.049908	-0.082657	-0.442704	-0.311807	-0.129863	0	0.286281	0.182755	0.170246	-0.009285	-3.44996	-2.00162	-2.11384	-3.89831	-3.69588	-3.26682	-1.97283	-2.91571	0.358231	-0.288792	-0.886449	-6.33628	-4.17467	-1.74146	-3.40914	-5.04994	-5.86224	-2.60227	-0.669597	-0.273847	0.337128	-1.21029	-0.747192
p53_p53_	0.200276	0.176984	0	-0.271018	-0.046488	-0.00397	0.383781	0.469579	0.547967	0.188562	0.040255	0	-0.185697	-0.327288	-0.297798	0.096869	0	0.10393	0.061458	0.082802	0.064862	0.093123	0.151314	0.075759	-0.011338	-0.12888	-4.21491	-2.06572	-0.35658	0.452159	0.254504	-0.352563	-1.10834	-2.36616	-4.65732	-2.14033	-3.39697	-1.54329	-2.95228	-0.381656	-0.612998	0.297412	-0.428262	-0.254504	-0.550387	-1.88403	-1.99086	-1.0428	-0.397379
Foxh1_Forkhead_	-1.05227	-0.075005	0.533734	1.24362	1.65797	0.548197	0.338026	0	0.010491	0	0	0.051324	0.124772	0	-0.109271	-0.291752	-0.17885	-0.31854	-0.241988	-0.077908	-0.015417	-0.008211	-0.124772	-0.198564	-0.024501	0.059229	-0.433992	0.342208	-0.275851	0.486588	0.843637	0.943892	-0.338777	-1.48673	-2.15371	-2.53101	-3.6874	-5.22601	-6.39719	-6.50349	-4.29699	-2.61798	-1.83673	-2.06442	-1.40342	-0.569378	-0.9055	-1.12174	-1.09081
NeuroD1_bHLH_	0	0	0.072676	-0.043313	-0.272436	-0.280011	0	0.048528	0.70588	0.476241	0.05152	-0.911416	-1.6556	-0.842617	-0.319725	-0.052529	0.012603	1.25197	1.32788	1.71157	0.071022	0.288372	0.122501	0.061127	0	0.003585	-0.364281	-0.273201	-0.405541	-0.937286	-0.319631	-1.01954	-2.7098	-4.98191	-2.44693	-3.34767	-2.77595	-8.81391	-10.495	-14.12	-7.89063	-7.75802	-8.21819	-4.45798	-3.51599	-2.68779	-4.46794	-2.56894	-1.18494
Otx2_Homeobox_	0.153118	0.101001	0	0.104317	0.148107	0	-0.18453	-0.734529	-0.779585	-0.364421	-0.366276	-0.098769	-0.470137	-0.315566	-0.641368	-0.70588	-0.927299	-0.507137	-0.847826	-0.489758	-0.464639	-0.016547	0.118072	0.026308	-0.11082	-0.289393	-0.879304	-1.30211	-0.557467	-1.63294	-3.08408	-4.4149	-5.71607	-4.15557	-7.6158	-9.48801	-12.1636	-11.5221	-20.9666	-22.3321	-18.4341	-13.1253	-13.4266	-14.2585	-5.2828	-0.877746	0.362819	0.595402	0.387754
POU4F3_POUHomeobox_	0	0	0	0	0	0	0	0	0	0	0	0	0	0	0	0	0	0	0	0	0.489187	0	0	0	0	0	-0.991455	-0.38036	0.381885	-0.429013	-0.515625	-1.3754	-1.43835	-0.703305	-1.04662	-0.540522	-1.17021	-2.92844	-7.5517	-10.4602	-4.81622	-3.36656	-1.76447	-3.02784	-1.91739	-2.46498	-1.61967	-2.47	-2.23344
Pax7_PairedHomeobox_longest	0	0	0	0	0	0	0	0	0	0	0	0	0	0	0	0	0	0	0	0	0	0	0	0	0	0	-2.76752	-2.41424	-1.57165	-1.03359	-2.02891	-0.786055	-2.07326	-1.76795	-2.62668	-1.83861	-3.43211	-5.78821	-7.48616	-3.22317	-2.45011	-0.614209	-1.18869	-0.962662	-0.877313	-1.13389	-1.98588	-2.50693	-2.79432
ZNF768_Zf_	-0.38299	-1.01347	-0.096183	-0.187858	-0.181622	-0.130111	-0.051841	0	0	0	-0.010491	0	-0.022535	0.006065	0.124772	0.297248	0.410469	0.567349	0.56488	0.969387	0.180788	0	-0.40381	-0.295923	0	0.359731	0.39958	0.27211	0.293211	-0.5318	-0.906065	-0.91087	-0.859979	-0.52019	-0.453433	-0.820312	-0.800948	-1.36899	-1.57741	-1.98588	-1.57702	-1.33457	-0.379657	-0.442703	0.254504	-0.556414	-1.06818	-2.13976	-1.53485
Tlx?_NR_	-0.215369	-0.33181	-0.215712	-0.673907	-0.104317	0	0	-0.039772	0.086243	0.246501	0.460047	0	0.201963	2.4e-05	0.01824	-0.17781	-0.302674	-1.07048	-1.7036	-1.20289	-0.644186	-0.349356	-0.929147	-0.065128	-0.099959	0.110103	-0.421339	-0.460662	-1.06834	-1.12953	-2.16698	-0.732707	-1.79329	-1.00808	-1.3914	-0.291904	-0.914907	-1.7534	-2.40157	-1.8283	-1.94511	-1.54101	-0.295408	0.87979	0.634413	-0.328529	-0.50523	0.298994	0.359251
Prop1_Homeobox_	-1.54239	-1.3458	-0.964522	-0.386425	-0.300821	0	0.137776	0.382894	0.024815	-0.055577	-0.206967	-0.201282	-0.182361	-0.004375	0.073279	0	-0.145453	-0.712608	-0.03266	-0.075573	-0.242679	-0.192272	-0.379034	-0.01875	-0.092132	0	0.291967	-1.04976	-1.43635	-2.35118	-0.425944	-0.319527	-0.266924	-2.32116	-2.71758	-2.8051	-1.56231	-2.03169	-2.46557	-0.889294	0.952804	1.60468	1.73325	0.520851	-0.343188	-0.262304	-1.6391	-1.0823	-2.44032
Smad2_MAD_	0.06727	0.111052	-0.014369	0	-0.189801	-0.176717	-0.251147	-0.106049	-0.061127	-0.03266	-0.325149	-0.247092	-0.106347	0	0.3814	0.56488	1.24778	0.485551	0.3074	1.0154	0.275377	0.064862	-0.315687	0	0.026308	-0.199943	-2.4321	-2.78233	-3.51869	-4.93454	-7.21872	-8.77724	-11.3284	-17.9261	-21.651	-19.0052	-11.5562	-10.0067	-9.80255	-7.65882	4.22479	7.55653	6.92265	-0.712685	-0.403932	-0.80888	-2.00496	-3.73767	-4.04457
Smad4_MAD_	-0.029751	-0.027869	-0.042509	0.031909	0.067446	-0.052974	-0.571184	-1.41712	-0.369951	-0.123338	-0.121806	-0.056474	0	0.013308	0.164249	0.148306	0.479444	0.236855	0.188859	1.22093	0.464935	0.063416	-0.41741	-0.101587	0.047881	-0.019508	-3.59489	-4.00958	-3.51955	-3.93335	-6.48922	-7.08605	-5.52737	-9.60879	-13.7103	-21.0212	-12.3673	-9.5482	-7.59312	-5.58264	3.05382	9.10594	6.65127	0.277528	-1.05902	-0.704185	-2.53064	-3.34238	-4.60588
Sox10_HMG_	-0.036842	-0.065128	-0.088321	-0.321603	-0.510869	-1.65067	-0.997306	-0.199943	0.200045	0.250631	0.722868	0.384081	0.162527	0.185596	0.069907	0	-0.578114	-0.877235	-0.89226	-1.2595	-0.885829	-0.268997	0.065717	0.061458	0	0	-1.50316	-1.57962	-0.476708	-0.791918	-0.864771	-3.65252	-3.06176	-5.90962	-5.9952	-4.23354	-0.864491	1.21764	1.53422	2.92249	3.924	5.58264	3.10937	-0.507806	-0.554899	-0.773745	-0.486346	-1.37382	-1.55822
Sox7_HMG_	0.338063	0.053435	0.214717	0	-0.294074	-0.980284	-0.836181	0	0	0.034353	0	-0.058826	-0.122501	-0.146544	0	0.053665	0.092556	0	0	-0.115673	0	0.07017	0	-0.214578	-0.387414	-0.307577	-2.09993	-2.16258	-3.06983	-2.24133	-2.37969	-2.87069	-4.4251	-5.85081	-4.74891	-6.25859	-3.09082	-1.94229	-0.318064	0.269819	3.58992	7.1383	7.99831	1.70899	0.445283	-0.715776	-1.44416	-1.71369	-0.88174
Sox2_HMG_	-0.058356	-0.05119	-0.011438	-0.084343	-0.46415	-0.941854	-0.511598	-0.060226	0.059992	0	-0.030649	-0.185855	-0.32401	-0.046415	0.314106	0.822359	0.075573	-0.177167	-0.208802	-0.250203	-0.038184	0	0.058356	0	-0.163368	-0.248206	-4.08587	-6.64334	-7.50438	-6.75241	-6.36201	-9.68856	-9.36463	-12.0697	-9.77229	-8.40807	-4.0562	-0.67962	0.510927	1.57701	2.06225	5.98927	6.25782	1.95083	0.435959	-0.354568	-0.443243	-0.783975	-0.82642
Sox17_HMG_	0.053459	0.056185	0.110103	0	-0.199943	-0.693023	-0.257974	0	-0.011438	0	0.019237	0.073807	0	0.187935	0.504265	0.999673	0.089772	-0.019398	-0.102667	-0.174083	0	0.094607	0.356263	0.017233	-0.201912	-0.275644	-0.59568	-1.18938	-2.58865	-1.77964	-2.09665	-5.20574	-6.75586	-9.01369	-6.87506	-7.34275	-5.71164	-3.32048	-1.20273	-0.322523	2.10671	3.52416	3.51336	0.588335	-0.398196	-0.495802	-0.334051	0.375098	0.424375
Sox6_HMG_	-0.352413	-0.110103	0	0	-0.009369	-0.391057	-0.609493	-0.342294	0.190221	0.647916	1.15298	0.292331	0.092629	0.085868	0.185449	0.560876	0.052717	-0.323733	-0.669309	-1.66069	-0.470049	-0.234532	0.179154	0.215132	0.003895	-0.314274	-1.51909	-2.01957	-2.77943	-3.91488	-3.22723	-6.85137	-7.75492	-12.8834	-10.2408	-11.9811	-7.92872	-2.94028	-0.57129	1.13837	2.18383	4.12982	2.43154	0.269279	0.45889	0.520014	1.74216	0.880109	1.33327
Sox3_HMG_	0.08596	0.003942	0.008101	0	-0.154159	-1.07931	-0.927299	-0.343	0	0.073505	0.149056	0.157706	0.036276	0.180353	0.027298	0.180544	-0.505202	-0.474071	-1.07063	-0.672911	-0.353235	0.009369	0.174083	0.106049	-0.073218	-0.07292	-2.35046	-3.90231	-4.5975	-5.00634	-5.65893	-10.9852	-12.4678	-22.9977	-17.951	-17.5839	-4.79171	-0.325378	0.607458	0.577312	-0.636839	0.471289	0.374286	-1.47758	-0.568818	-1.32021	-0.586126	-1.83331	-0.899332
Sox4_HMG_	0.162676	0.044679	0.010317	0	-0.200957	-0.257522	-0.289118	-0.101106	0	0.075224	0.469579	0.473061	0.269011	0.013583	0.349703	0.567346	0.159129	-0.116856	-0.148978	0	0.298525	0.235489	0.805403	0.369454	0.361407	0.268496	-2.53218	-2.89999	-2.59962	-3.66055	-4.97063	-9.23591	-9.06425	-13.0327	-10.6312	-9.11124	-2.72223	-0.628556	-0.474064	-0.280639	0.285194	1.49205	2.06292	0.81874	2.93734	0.687986	0.87177	-1.89227	-2.59735
Sox9_HMG_	0.361924	0.474826	1.1318	0.292023	0.321661	0	0	0.061669	0.497091	2.02896	0.440109	0.982275	0.047957	0.27086	-0.120955	-0.059515	-0.38431	-0.138449	0	0.038243	-0.111206	0	0.101106	0.363105	0.153983	0.18847	-0.595103	-0.64156	-0.68692	-0.737305	-0.962991	-1.52098	-2.73779	-6.24159	-5.95532	-4.95418	-1.6266	0.258218	0.726191	-0.533297	0.271832	0.333483	1.24523	0.609691	1.20349	1.57388	0.797883	0.317509	-0.484216
ZNF165_Zf_	-0.013583	0.080543	0.103846	0.080981	0	-0.051841	-0.035156	0	-0.045785	-0.229546	-0.09898	-0.132002	-0.53511	-1.32788	-1.8663	-2.06483	-1.89085	-1.51058	-0.540662	-0.602002	-0.804768	-1.74828	-1.25448	-0.519452	0	-0.001259	-3.15863	-2.13606	-1.34886	-1.18823	-2.37309	-5.37103	-5.78858	-4.79186	-4.21948	-5.34798	-4.82741	-1.91166	-0.331143	0.259077	-0.360307	-0.856921	-1.13054	-1.73914	-1.34781	-0.587748	-0.258776	-0.254504	-0.460398
ZNF322_Zf_	0	0	-0.152337	-1.06932	-0.417021	-1.80504	-0.512917	-2.55303	-1.14326	-1.51624	-0.936439	-0.669309	-0.766	-0.526893	-0.641668	-0.960292	-0.690199	-0.466371	0.02577	0.360332	0.124357	0	0.003942	0.05803	0.158584	0.180688	-0.368284	-0.823038	-1.41569	-3.22507	-3.4474	-2.32688	-1.03539	-3.71823	-5.08793	-5.95527	-3.35518	-2.62718	-0.907534	0.469686	3.3683	2.78457	2.87524	0.702781	1.87965	1.45713	2.95326	0.717874	-0.311928
LEF1_HMG_	-0.229418	-0.629977	-0.398149	-0.564254	-0.000313	-0.066845	0	-0.736133	-0.628045	-1.1343	-0.64769	-0.225879	-0.028708	0.052974	0	0.066548	0.035255	0.052824	0.05708	-0.000393	0.102562	0.08596	0.544264	0.092488	0.093981	-0.07789	-1.44894	-0.884195	-0.59568	-0.384023	-1.22107	-3.3649	-4.04037	-2.7525	-0.616298	0.431597	1.14997	2.1993	2.77397	3.48848	0.473278	0.314775	-1.29033	-0.604325	0.327082	0.375034	-0.405334	-1.48007	-0.812499
Tcf3_HMG_	0	0	-0.011322	0	-0.134602	-0.032941	-0.232972	0	0.034213	0	0.013589	-0.116979	-0.054098	-0.091811	0	0.099109	0	0	0	0	0.14052	0	0.203141	0.303571	0.876507	0.159129	-3.28155	-3.05832	-2.02655	-3.59051	-5.08204	-7.14584	-3.38033	-2.54099	0.264554	0.403932	1.25162	1.033	1.4432	1.31877	-0.399613	-0.312349	-1.39711	-1.22712	-2.9085	-1.66728	-0.659103	0.308602	0.395258
Tcf7_HMG_	-0.033122	-0.275284	-0.258159	-0.157399	-0.010075	-0.066054	-0.845327	-0.669309	-0.311642	-0.279151	-0.244165	-0.257974	-0.128906	-0.039435	-0.471756	-0.166781	-0.313233	-0.091031	-0.350886	-0.084028	-0.034303	-0.56488	-0.411879	-0.092488	0.117609	0.016901	-0.485011	-0.499166	-0.905395	-1.56402	-1.99109	-3.05558	-2.10278	-1.85091	0.32528	0.768472	2.18409	2.34106	1.96548	0.775245	-0.907411	-1.30801	-2.20188	-1.84047	-0.577785	0.313101	0.615104	-0.350638	0.499869
TRPS1_Zf_	0.0026	0	-0.17179	-0.153099	-0.260769	0	-0.056309	-0.238527	-0.312104	-0.647114	-0.291079	-0.042625	0	0	-0.161946	-0.128384	0.007477	0.203392	0.010492	-0.074621	-0.010317	-0.059938	-0.010491	-0.773371	-0.326157	-0.722868	-0.908743	-2.49723	-1.15241	-2.08304	-1.85584	-3.03636	-4.22479	-5.2444	-3.15743	-3.73799	-2.52074	2.09512	4.69364	3.77762	-0.587816	-2.03169	-1.21306	-2.51535	-2.86723	-4.12891	-1.48808	0.423294	0.875723
ZNF382_Zf_	0	0	0	0	0	0	0	0	0	0	0	0	0	0	0	0	0	0	0	0	0	0	0	0	0	0	-1.34689	-1.11098	-1.53668	-0.422218	-0.886096	-0.983746	-1.86261	-2.04923	-1.41788	-0.831249	-0.379171	-0.254504	0.38703	0.22063	-0.53314	-1.27581	-1.69137	-1.06191	-0.676893	0.320868	0.895662	1.39597	1.39597
[truncated: 3 more columns]
